# Supplementary material for: Loss of the Yeast SR Protein Npl3 Alters Gene Expression Due to Transcription Readthrough
Source: PLoS Genet. 2015 Dec 22;11(12):e1005735. doi: 10.1371/journal.pgen.1005735 (PMC4687934; doi:10.1371/journal.pgen.1005735)
Supplement: S1 Table — Table includes expression data for coding and non-coding transcripts, derived from normalized probe intensity data. Log2 expression data are shown for two biological replicates of WT (wt_1, wt_2) and npl3Δ mutant (npl3Δ_1, npl3Δ_2). (XLSX) [file pgen.1005735.s007.xlsx]

## Sheet: sup3.txt
id	tx_ID	seqName	strand	first	last	type	name	commonName	mappedType	source	wt_1	wt_2	npl3∆_1	npl3∆_2
1	ST0001	1	+	9369	9601	SUTs	SUT001	SUT001	bothEndsMapped	Manual	-6.42217	-6.39912	-5.8063	-4.8431
2	ST0002	1	+	30073	30905	CUTs	CUT001	CUT001	bothEndsMapped	Automatic	-5.93091	-6.22078	-4.58588	-5.18243
3	ST0003	1	+	31153	32985	ORF-T	YAL062W	GDH3	bothEndsMapped	Manual	-5.61817	-5.5559	-6.38697	-6.41668
4	ST0004	1	+	33361	34897	ORF-T	YAL061W	BDH2	bothEndsMapped	Manual	-4.04233	-4.44461	-4.51955	-4.9327
5	ST0005	1	+	35097	36393	ORF-T	YAL060W	BDH1	bothEndsMapped	Manual	-2.28594	-2.1517	-3.8258	-3.53039
6	ST0006	1	+	36545	37329	ORF-T	YAL059W	ECM1	bothEndsMapped	Manual	-3.28435	-2.87392	-3.45192	-3.25608
7	ST0007	1	+	37409	39033	ORF-T	YAL058W	CNE1	bothEndsMapped	Manual	-3.64245	-3.45151	-4.71242	-4.50849
8	ST0008	1	+	39217	41969	ORF-T	YAL056W	GPB2	bothEndsMapped	Manual	-4.11238	-3.78699	-4.36148	-4.42275
9	ST0009	1	+	42161	42833	ORF-T	YAL055W	PEX22	bothEndsMapped	Manual	-5.15225	-5.15089	-5.31007	-5.11533
10	ST0010	1	+	43441	45329	SUTs	SUT002	SUT002	bothEndsMapped	Manual	-4.87047	-5.04063	-4.02183	-3.73306
11	ST0011	1	+	45761	48305	ORF-T	YAL053W	FLC2	bothEndsMapped	Manual	-1.31243	-1.58745	-1.64631	-1.5391
12	ST0012	1	+	48513	51799	ORF-T	YAL051W	OAF1	bothEndsMapped	Manual	-3.92577	-3.68909	-4.29277	-4.09462
13	ST0013	1	+	57503	57959	ORF-T	YAL044W-A	YAL044W-A	bothEndsMapped	Manual	-2.96183	-2.04486	-3.21397	-2.83368
14	ST0014	1	+	61279	62647	ORF-T	YAL042W	ERV46	bothEndsMapped	Manual	-0.46554	-0.411549	-0.992031	-0.918522
15	ST0015	1	+	62791	65607	ORF-T	YAL041W	CDC24	bothEndsMapped	Manual	-2.56276	-2.69866	-3.07621	-2.7945
16	ST0016	1	+	68719	69487	SUTs	SUT003	SUT003	bothEndsMapped	Manual	-4.78107	-5.53116	-3.88803	-3.91846
17	ST0017	1	+	71679	73447	ORF-T	YAL038W	CDC19	bothEndsMapped	Manual	1.84877	1.76219	1.96715	1.69446
18	ST0018	1	+	73935	74959	ORF-T	YAL037W	YAL037W	bothEndsMapped	Manual	-5.66733	-5.52593	-5.07868	-5.63045
19	ST0019	1	+	76383	79535	ORF-T	YAL035W	FUN12	bothEndsMapped	Manual	-0.911186	-0.730785	-1.50161	-1.33847
20	ST0020	1	+	79695	80647	ORF-T	YAL034W-A	MTW1	bothEndsMapped	Manual	-5.46307	-6.032	-6.03652	-6.23542
21	ST0021	1	+	82695	83311	ORF-T	YAL033W	POP5	bothEndsMapped	Manual	-3.52871	-2.72916	-3.09363	-2.8672
22	ST0022	1	+	87263	87783	ORF-T	YAL030W	SNC1	bothEndsMapped	Manual	-2.64607	-2.43331	-3.14701	-2.37193
23	ST0023	1	+	92855	94487	ORF-T	YAL028W	FRT2	bothEndsMapped	Manual	-4.77724	-5.13443	-5.17606	-4.67969
24	ST0024	1	+	94607	95543	ORF-T	YAL027W	YAL027W	bothEndsMapped	Manual	-4.86725	-4.74279	-4.65315	-4.0689
25	ST0025	1	+	114815	118391	other	YAL019W-A, YAL019W	YAL019W-A, FUN30	bothEndsMapped	Manual	-3.00626	-2.86978	-3.4466	-3.33777
26	ST0026	1	+	119863	124447	ORF-T	YAL017W	PSK1	bothEndsMapped	Manual	-3.0311	-2.90543	-3.46195	-3.26927
27	ST0027	1	+	124799	126863	ORF-T	YAL016W	TPD3	bothEndsMapped	Manual	-1.58921	-1.52674	-2.06223	-2.25783
28	ST0028	1	+	129239	130567	ORF-T	YAL013W	DEP1	bothEndsMapped	Manual	-4.39493	-4.62133	-4.75544	-4.53899
29	ST0029	1	+	130703	132087	ORF-T	YAL012W	CYS3	bothEndsMapped	Manual	0.840407	0.802672	0.872573	0.825784
30	ST0030	1	+	132199	134111	ORF-T	YAL011W	SWC3	bothEndsMapped	Manual	-4.98002	-5.0516	-5.79796	-4.74652
31	ST0031	1	+	135823	136703	ORF-T	YAL009W	SPO7	bothEndsMapped	Manual	-4.34866	-3.82489	-3.88652	-4.11602
32	ST0032	1	+	136863	137639	ORF-T	YAL008W	FUN14	bothEndsMapped	Manual	-3.23965	-3.21108	-3.70741	-3.59495
33	ST0033	1	+	138607	138831	CUTs	CUT002	CUT002	bothEndsMapped	Automatic	-6.42041	-6.2793	-4.96422	-5.05072
34	ST0034	1	+	142127	143439	ORF-T	YAL003W, snR18	EFB1, SNR18	bothEndsMapped	Manual	1.21408	1.2508	1.09426	1.14061
35	ST0035	1	+	143439	143599	CUTs	CUT003	CUT003	mappedNone	Automatic	-6.36915	-6.31906	-5.17505	-4.75361
36	ST0036	1	+	143599	147599	ORF-T	YAL002W	VPS8	bothEndsMapped	Manual	-3.4934	-3.29482	-3.7174	-3.64952
37	ST0037	1	+	152215	153991	ORF-T	YAR002W	NUP60	bothEndsMapped	Manual	-2.80638	-2.57668	-3.05777	-3.18487
38	ST0038	1	+	154935	156807	ORF-T	YAR003W	SWD1	bothEndsMapped	Manual	-3.51546	-3.58563	-4.02609	-3.87251
39	ST0039	1	+	158863	159871	ORF-T	YAR008W	SEN34	bothEndsMapped	Manual	-4.06709	-4.12376	-4.2937	-4.19308
40	ST0040	1	+	169255	170479	ORF-T	YAR015W	ADE1	bothEndsMapped	Manual	-1.87998	-1.86606	-2.4025	-2.23284
41	ST0041	1	+	170495	172447	CUTs	CUT004	CUT004	bothEndsMapped	Automatic	-6.31352	-6.34125	-5.24914	-4.3197
42	ST0042	1	+	175303	176223	other	YAR019W-A	YAR019W-A	bothEndsMapped	Manual	-5.1245	-5.00591	-5.06462	-4.95362
43	ST0043	1	+	180255	180511	CUTs	CUT005	CUT005	bothEndsMapped	Automatic	-5.39727	-6.43717	-5.67284	-4.91013
44	ST0044	1	+	184831	186735	ORF-T	YAR028W, YAR029W	YAR028W, YAR029W	bothEndsMapped	Manual	-4.67031	-3.93093	-4.72159	-4.55541
45	ST0045	1	+	189991	192391	ORF-T	YAR035W	YAT1	bothEndsMapped	Manual	-6.26516	-6.16653	-6.1891	-6.16335
46	ST0046	1	+	192583	196255	ORF-T	YAR042W	SWH1	bothEndsMapped	Manual	-3.40141	-3.13282	-3.36745	-3.51688
47	ST0047	1	+	198775	199895	SUTs	SUT004	SUT004	bothEndsMapped	Manual	-3.79958	-3.88266	-4.46393	-3.57146
48	ST0048	2	+	23993	24889	ORF-T	YBL102W	SFT2	bothEndsMapped	Manual	-1.74433	-1.61132	-2.6077	-2.24443
49	ST0049	2	+	36729	38929	ORF-T	YBL099W	ATP1	bothEndsMapped	Manual	0.425188	0.512321	-0.389236	-0.40527
50	ST0050	2	+	39121	40561	ORF-T	YBL098W	BNA4	bothEndsMapped	Manual	-3.43224	-3.4501	-4.12934	-4.4594
51	ST0051	2	+	40785	43145	ORF-T	YBL097W	BRN1	mapped5	Manual	-4.83201	-4.84713	-5.43619	-5.06829
52	ST0052	2	+	43145	44201	ORF-T	YBL095W	YBL095W	bothEndsMapped	Manual	-4.05784	-3.78215	-4.62518	-4.51155
53	ST0053	2	+	45545	46481	ORF-T	YBL092W	RPL32	bothEndsMapped	Manual	1.6053	1.61165	1.38611	1.55733
54	ST0054	2	+	46785	47129	SUTs	SUT005	SUT005	bothEndsMapped	Manual	-3.73561	-3.37477	-3.64564	-4.04809
55	ST0055	2	+	48777	49425	ORF-T	YBL090W	MRP21	bothEndsMapped	Manual	-3.80627	-3.5479	-3.49169	-3.98075
56	ST0056	2	+	49545	51025	ORF-T	YBL089W	AVT5	bothEndsMapped	Manual	-2.57185	-2.73713	-3.13318	-2.76549
57	ST0057	2	+	63537	66921	ORF-T	YBL085W	BOI1	bothEndsMapped	Manual	-2.9724	-2.9442	-3.49707	-3.1429
58	ST0058	2	+	71561	73057	ORF-T	YBL081W	YBL081W	bothEndsMapped	Manual	-0.152358	-0.23755	-0.416829	-0.188921
59	ST0059	2	+	75185	79825	ORF-T	YBL079W	NUP170	bothEndsMapped	Manual	-2.23614	-2.08594	-3.09479	-3.03256
60	ST0060	2	+	88041	88393	other	snR56	SNR56	bothEndsMapped	Manual	-1.46635	-2.334	-0.990851	-0.823089
61	ST0061	2	+	89945	90465	ORF-T	YBL071W-A	KTI11	bothEndsMapped	Manual	-2.63863	-3.17629	-3.02112	-2.95387
62	ST0062	2	+	90665	92121	ORF-T	YBL069W, YBL068W-A	AST1, YBL068W-A	bothEndsMapped	Manual	-3.26545	-3.3169	-4.43651	-4.06158
63	ST0063	2	+	92345	93577	ORF-T	YBL068W	PRS4	bothEndsMapped	Manual	-1.82708	-1.68879	-2.55858	-2.2528
64	ST0064	2	+	96354	96570	CUTs	CUT006	CUT006	bothEndsMapped	Automatic	-5.79211	-6.1697	-5.72342	-6.42129
65	ST0065	2	+	101871	105223	ORF-T	YBL063W	KIP1	bothEndsMapped	Manual	-4.73696	-4.37526	-5.25228	-5.10236
66	ST0066	2	+	107687	109991	ORF-T	YBL060W	YEL1	bothEndsMapped	Manual	-4.83325	-4.81686	-4.93732	-4.98559
67	ST0067	2	+	110679	111407	ORF-T	YBL059W	YBL059W	mapped5	Manual	-4.60311	-5.24147	-4.68171	-5.17898
68	ST0068	2	+	111407	112823	ORF-T	YBL058W	SHP1	bothEndsMapped	Manual	-2.28765	-2.25944	-2.92374	-2.83257
69	ST0069	2	+	113639	115559	ORF-T	YBL056W	PTC3	bothEndsMapped	Manual	-1.09906	-1.06181	-1.97336	-1.72192
70	ST0070	2	+	117487	119367	other	YBL054W, YBL053W	YBL054W, YBL053W	bothEndsMapped	Manual	-2.48512	-2.28468	-2.71026	-2.58645
71	ST0071	2	+	125055	126191	ORF-T	YBL050W	SEC17	bothEndsMapped	Manual	-2.53574	-2.33412	-2.82641	-2.46688
72	ST0072	2	+	126607	127663	other	YBL049W, YBL048W	MOH1, YBL048W	bothEndsMapped	Manual	-5.8047	-6.31067	-4.53324	-4.55996
73	ST0073	2	+	132423	133871	ORF-T	YBL046W	PSY4	bothEndsMapped	Manual	-3.96561	-4.24464	-4.25058	-4.01047
74	ST0074	2	+	136567	137599	ORF-T	YBL043W	ECM13	bothEndsMapped	Manual	-5.09659	-4.71642	-5.05072	-4.58919
75	ST0075	2	+	140991	142119	ORF-T	YBL041W	PRE7	bothEndsMapped	Manual	-0.988356	-1.11154	-1.10709	-1.35838
76	ST0076	2	+	143103	143647	ORF-T	YBL039W-B	YBL039W-B	bothEndsMapped	Manual	-3.6936	-4.02585	-3.75806	-4.17886
77	ST0077	2	+	146119	146903	ORF-T	YBL038W	MRPL16	bothEndsMapped	Manual	-3.43274	-3.30712	-4.15298	-3.72903
78	ST0078	2	+	147119	150383	ORF-T	YBL037W	APL3	bothEndsMapped	Manual	-3.86053	-3.45382	-4.38391	-4.17059
79	ST0079	2	+	160103	161447	ORF-T	YBL032W	HEK2	bothEndsMapped	Manual	-1.22102	-1.40757	-2.60465	-2.49211
80	ST0080	2	+	161679	162783	ORF-T	YBL031W	SHE1	bothEndsMapped	Manual	-4.04962	-4.51251	-4.74399	-4.12098
81	ST0081	2	+	164471	165007	SUTs	SUT006	SUT006	bothEndsMapped	Manual	-5.74176	-5.49262	-4.70205	-4.78279
82	ST0082	2	+	166095	167359	ORF-T	YBL029W	YBL029W	bothEndsMapped	Manual	-5.39764	-4.92664	-6.09815	-6.28845
83	ST0083	2	+	168375	169511	ORF-T	YBL027W	RPL19B	bothEndsMapped	Manual	-5.12602	-5.27798	-3.79912	-4.32462
84	ST0084	2	+	170551	171135	ORF-T	YBL026W	LSM2	bothEndsMapped	Manual	-1.47922	-1.31695	-2.19651	-1.82872
85	ST0085	2	+	171423	172207	ORF-T	YBL025W	RRN10	bothEndsMapped	Manual	-4.77044	-4.33599	-4.58992	-5.0396
86	ST0086	2	+	172503	174687	ORF-T	YBL024W	NCL1	bothEndsMapped	Manual	-1.28891	-1.52619	-2.32891	-2.22481
87	ST0087	2	+	182335	184207	ORF-T	YBL020W	RFT1	bothEndsMapped	Manual	-2.16198	-1.76396	-2.20343	-2.40254
88	ST0088	2	+	184263	185975	ORF-T	YBL019W	APN2	bothEndsMapped	Manual	-5.58243	-5.23633	-5.86694	-5.59918
89	ST0089	2	+	191991	192343	CUTs	CUT007	CUT007	bothEndsMapped	Automatic	-4.78464	-4.29212	-3.22162	-3.98865
90	ST0090	2	+	194031	195863	ORF-T	YBL015W	ACH1	bothEndsMapped	Manual	-3.578	-3.43502	-4.42319	-3.95585
91	ST0091	2	+	196311	196735	SUTs	SUT007	SUT007	bothEndsMapped	Manual	-6.57064	-6.38328	-5.47611	-6.54895
92	ST0092	2	+	202015	203440	ORF-T	YBL013W	FMT1	mapped5	Manual	-4.46847	-5.15886	-5.37785	-5.72156
93	ST0093	2	+	203440	205952	ORF-T	YBL011W	SCT1	bothEndsMapped	Manual	-2.58297	-2.6138	-3.35834	-3.04852
94	ST0094	2	+	207160	209312	ORF-T	YBL009W	ALK2	bothEndsMapped	Manual	-3.51148	-3.44917	-3.93613	-4.15336
95	ST0095	2	+	209568	212224	other	YBL008W-A, YBL008W	YBL008W-A, HIR1	bothEndsMapped	Manual	-4.51952	-4.5499	-4.67834	-4.73631
96	ST0096	2	+	216704	217256	other	YBL006W-A	YBL006W-A	bothEndsMapped	Manual	-5.07035	-5.88127	-5.54645	-6.12285
97	ST0097	2	+	217408	220984	other	YBL005W, YBLWdelta8	PDR3, YBLWdelta8	bothEndsMapped	Manual	-3.39368	-3.21423	-4.00025	-3.46964
98	ST0098	2	+	227528	235216	ORF-T	YBL004W	UTP20	bothEndsMapped	Manual	-1.2719	-1.1318	-2.25615	-2.07899
99	ST0099	2	+	236056	237152	ORF-T	YBL002W	HTB2	bothEndsMapped	Manual	0.886732	0.909595	0.343115	0.454545
100	ST0100	2	+	237744	237928	CUTs	CUT008	CUT008	bothEndsMapped	Automatic	-6.3467	-6.72395	-5.91225	-7.05268
101	ST0101	2	+	238400	238896	SUTs	SUT008	SUT008	bothEndsMapped	Manual	-5.41109	-6.13667	-6.28095	-5.79118
102	ST0102	2	+	241688	242792	SUTs	SUT009	SUT009	mapped5	Manual	-5.695	-6.22942	-6.02795	-6.26744
103	ST0103	2	+	242792	244360	ORF-T	YBR003W	COQ1	bothEndsMapped	Manual	-3.00235	-2.88785	-3.70116	-3.5807
104	ST0104	2	+	245832	246672	ORF-T	YBR005W	RCR1	bothEndsMapped	Manual	-2.45075	-2.77168	-2.54745	-2.98747
105	ST0105	2	+	246768	248600	ORF-T	YBR006W	UGA2	bothEndsMapped	Manual	-3.9063	-4.27976	-4.56425	-4.31357
106	ST0106	2	+	251616	252104	SUTs	SUT010	SUT010	bothEndsMapped	Manual	-5.0068	-4.72455	-3.98841	-5.3613
107	ST0107	2	+	254640	254872	SUTs	SUT011	SUT011	bothEndsMapped	Manual	-4.06481	-4.24154	-5.45457	-4.14132
108	ST0108	2	+	254872	255056	CUTs	CUT009	CUT009	mapped3	Automatic	-4.43459	-5.50579	-4.22549	-4.71702
109	ST0109	2	+	256304	256896	ORF-T	YBR010W	HHT1	bothEndsMapped	Manual	0.16973	0.358941	-0.514622	0.308339
110	ST0110	2	+	269792	270208	SUTs	SUT012	SUT012	mapped5	Manual	-5.46287	-6.34094	-5.63785	-4.86932
111	ST0111	2	+	270208	270880	ORF-T	YBR016W	YBR016W	bothEndsMapped	Manual	-1.38745	-1.25614	-0.984557	-1.27853
112	ST0112	2	+	276760	278816	SUTs	SUT013	SUT013	bothEndsMapped	Manual	-3.23196	-3.4226	-3.3984	-3.49926
113	ST0113	2	+	278856	281304	ORF-T	YBR020W	GAL1	bothEndsMapped	Manual	-4.93905	-5.0758	-5.04125	-5.4698
114	ST0114	2	+	281344	283512	ORF-T	YBR021W	FUR4	bothEndsMapped	Manual	-3.09413	-2.95214	-3.59804	-3.84368
115	ST0115	2	+	283664	284392	ORF-T	YBR022W	POA1	bothEndsMapped	Manual	-3.99072	-3.73757	-4.97092	-6.53493
116	ST0116	2	+	289344	290560	ORF-T	YBR024W	SCO2	bothEndsMapped	Manual	-4.38257	-4.20856	-4.64398	-4.47883
117	ST0117	2	+	296288	296576	CUTs	CUT010	CUT010	bothEndsMapped	Automatic	-5.26465	-6.46251	-5.49751	-6.47458
118	ST0118	2	+	298016	300016	ORF-T	YBR030W	YBR030W	bothEndsMapped	Manual	-3.80796	-3.74594	-4.47357	-4.61415
119	ST0119	2	+	300104	301392	ORF-T	YBR031W	RPL4A	bothEndsMapped	Manual	1.94006	1.93429	1.59973	1.91899
120	ST0120	2	+	301808	304840	other	YBR032W, YBR033W	YBR032W, EDS1	bothEndsMapped	Manual	-6.58386	-6.62086	-5.57593	-5.58453
121	ST0121	2	+	306288	306696	CUTs	CUT011	CUT011	mapped5	Automatic	-4.89058	-4.34795	-3.13514	-2.48928
122	ST0122	2	+	306696	307104	CUTs	CUT012	CUT012	mapped3	Automatic	-5.72418	-6.0105	-3.13585	-2.85165
123	ST0123	2	+	307568	308896	other	TLC1	TLC1	bothEndsMapped	Manual	0.1087	-0.00324754	-0.270509	-0.149805
124	ST0124	2	+	310632	310952	CUTs	CUT013	CUT013	bothEndsMapped	Automatic	-6.36791	-6.53265	-5.70108	-6.40333
125	ST0125	2	+	311832	314960	ORF-T	YBR038W	CHS2	bothEndsMapped	Manual	-1.80551	-1.77382	-2.4415	-2.29162
126	ST0126	2	+	315496	316656	ORF-T	YBR039W	ATP3	bothEndsMapped	Manual	-1.37399	-1.03717	-1.64607	-1.46111
127	ST0127	2	+	318200	320360	ORF-T	YBR041W	FAT1	bothEndsMapped	Manual	-1.95113	-1.68039	-2.36518	-2.18967
128	ST0128	2	+	324512	325360	CUTs	CUT014	CUT014	bothEndsMapped	Automatic	-6.28308	-6.65091	-5.10491	-6.30995
129	ST0129	2	+	326296	326776	CUTs	CUT015	CUT015	bothEndsMapped	Automatic	-4.3087	-4.74995	-3.55691	-3.90364
130	ST0130	2	+	331784	332424	ORF-T	YBR047W	FMP23	bothEndsMapped	Manual	-4.80397	-5.29938	-5.80891	-5.33941
131	ST0131	2	+	332736	334040	ORF-T	YBR048W	RPS11B	bothEndsMapped	Manual	-3.42545	-3.09383	-2.40385	-2.31109
132	ST0132	2	+	339600	339944	CUTs	CUT016	CUT016	bothEndsMapped	Automatic	-5.38782	-6.33181	-3.9676	-4.32997
133	ST0133	2	+	341016	342576	CUTs	CUT017	CUT017	mapped5	Automatic	-5.44166	-5.21641	-4.50731	-4.27955
134	ST0134	2	+	342576	344584	ORF-T	YBR054W	YRO2	bothEndsMapped	Manual	-1.13999	-1.22883	-5.77751	-5.02748
135	ST0135	2	+	347816	349456	ORF-T	YBR056W	YBR056W	bothEndsMapped	Manual	-3.12058	-3.20587	-3.08092	-3.3983
136	ST0136	2	+	351064	352016	other	YBR056W-A	YBR056W-A	bothEndsMapped	Manual	-2.41449	-3.02724	-1.46808	-1.56338
137	ST0137	2	+	360616	360968	CUTs	CUT018	CUT018	bothEndsMapped	Automatic	-4.99052	-5.66423	-6.04954	-5.87094
138	ST0138	2	+	362864	364592	SUTs	SUT014	SUT014	bothEndsMapped	Manual	-3.99642	-4.16317	-4.21691	-3.92594
139	ST0139	2	+	365896	366655	CUTs	CUT019	CUT019	bothEndsMapped	Automatic	-5.62953	-5.83351	-3.49056	-3.43123
140	ST0140	2	+	370071	370543	CUTs	CUT020	CUT020	mapped5	Automatic	-6.33632	-6.30518	-6.39877	-6.07194
141	ST0141	2	+	370543	370871	SUTs	SUT015	SUT015	bothEndsMapped	Manual	-5.99162	-4.59568	-5.4349	-4.40824
142	ST0142	2	+	371271	373727	SUTs	SUT016	SUT016	bothEndsMapped	Manual	-5.70492	-6.10319	-5.51224	-5.48423
143	ST0143	2	+	376375	376831	CUTs	CUT021	CUT021	bothEndsMapped	Automatic	-5.15338	-5.06827	-4.92907	-4.71134
144	ST0144	2	+	379151	379447	CUTs	CUT022	CUT022	bothEndsMapped	Automatic	-6.0658	-6.39827	-5.19631	-5.27538
145	ST0145	2	+	380239	381375	ORF-T	YBR071W	YBR071W	bothEndsMapped	Manual	-2.72859	-2.85124	-2.70287	-2.70721
146	ST0146	2	+	381375	381639	CUTs	CUT023	CUT023	mapped3	Automatic	-5.35334	-6.07077	-2.84994	-3.27515
147	ST0147	2	+	381943	382799	ORF-T	YBR072W	HSP26	bothEndsMapped	Manual	-3.53838	-4.00097	-2.03987	-1.67685
148	ST0148	2	+	383135	385991	ORF-T	YBR073W	RDH54	bothEndsMapped	Manual	-3.38501	-3.01597	-3.73105	-3.46142
149	ST0149	2	+	386271	389303	ORF-T	YBR074W	YBR074W	bothEndsMapped	Manual	-1.97753	-1.89915	-2.5315	-2.46045
150	ST0150	2	+	392943	395295	ORF-T	YBR078W	ECM33	bothEndsMapped	Manual	1.23474	1.30945	0.769848	1.02692
151	ST0151	2	+	407335	410687	ORF-T	YBR083W	TEC1	bothEndsMapped	Manual	-3.67348	-3.7533	-2.67704	-2.51126
152	ST0152	2	+	410975	414143	ORF-T	YBR084W	MIS1	bothEndsMapped	Manual	-1.37694	-1.37352	-2.64586	-2.59519
153	ST0153	2	+	415871	417183	ORF-T	YBR085W	AAC3	bothEndsMapped	Manual	-4.59216	-4.41725	-4.40594	-4.34712
154	ST0154	2	+	423511	423743	CUTs	CUT024	CUT024	mapped5	Automatic	-5.0998	-5.39795	-5.93561	-5.55887
155	ST0155	2	+	423743	424879	ORF-T	YBR087W	RFC5	bothEndsMapped	Manual	-3.07755	-2.78452	-3.40114	-3.43772
156	ST0156	2	+	429663	431775	CUTs	CUT025	CUT025	bothEndsMapped	Automatic	-4.51379	-4.62476	-3.50654	-3.99556
157	ST0157	2	+	431975	434391	ORF-T	YBR094W	PBY1	bothEndsMapped	Manual	-3.45841	-3.12138	-3.97457	-3.83707
158	ST0158	2	+	435935	436775	ORF-T	YBR096W	YBR096W	bothEndsMapped	Manual	-1.0608	-0.978806	-1.65887	-1.216
159	ST0159	2	+	436903	441287	ORF-T	YBR097W	VPS15	bothEndsMapped	Manual	-4.18208	-4.00481	-4.91841	-4.70807
160	ST0160	2	+	441495	443743	ORF-T	YBR098W	MMS4	bothEndsMapped	Manual	-5.67765	-5.41276	-5.75429	-5.33238
161	ST0161	2	+	447551	449319	ORF-T	YBR103W	SIF2	bothEndsMapped	Manual	-4.24099	-4.3029	-4.37301	-4.25591
162	ST0162	2	+	449575	450759	ORF-T	YBR104W	YMC2	bothEndsMapped	Manual	-3.36669	-3.14064	-4.16794	-3.93574
163	ST0163	2	+	452575	453511	ORF-T	YBR106W	PHO88	bothEndsMapped	Manual	0.321269	0.434639	-0.318343	-0.185155
164	ST0164	2	+	453551	454695	SUTs	SUT017	SUT017	bothEndsMapped	Manual	-4.394	-3.7619	-2.51381	-2.19514
165	ST0165	2	+	454807	457824	ORF-T	YBR108W	YBR108W	bothEndsMapped	Manual	-4.50537	-4.45147	-4.82686	-4.77711
166	ST0166	2	+	458664	460304	other	YBR109W-A, YBR110W	YBR109W-A, ALG1	bothEndsMapped	Manual	-2.55932	-2.00687	-2.82059	-2.65857
167	ST0167	2	+	462104	462720	ORF-T	YBR111W-A	SUS1	bothEndsMapped	Manual	-3.1421	-3.3524	-3.46871	-3.29099
168	ST0168	2	+	467160	469664	ORF-T	YBR114W	RAD16	bothEndsMapped	Manual	-4.54671	-4.62746	-4.56529	-4.53245
169	ST0169	2	+	474280	476888	SUTs	SUT018	SUT018	bothEndsMapped	Manual	-4.35779	-4.59186	-3.81608	-4.01131
170	ST0170	2	+	477560	479128	ORF-T	YBR118W	TEF2	bothEndsMapped	Manual	-0.703308	0.418571	0.568564	0.664332
171	ST0171	2	+	479256	480440	ORF-T	YBR119W	MUD1	bothEndsMapped	Manual	-3.9001	-4.27675	-5.11954	-4.48578
172	ST0172	2	+	483728	484024	CUTs	CUT026	CUT026	bothEndsMapped	Automatic	-5.70271	-5.26802	-4.85573	-4.86214
173	ST0173	2	+	490824	491200	other	YBR126W-A, YBR126W-B	YBR126W-A, YBR126W-B	bothEndsMapped	Manual	-1.01286	-0.980022	-1.12771	-1.09843
174	ST0174	2	+	493088	493680	CUTs	CUT027	CUT027	bothEndsMapped	Automatic	-5.14979	-5.4076	-3.15676	-3.28335
175	ST0175	2	+	497144	499456	ORF-T	YBR131W	CCZ1	bothEndsMapped	Manual	-4.92676	-4.86304	-4.74051	-4.53266
176	ST0176	2	+	504760	505448	ORF-T	YBR135W	CKS1	bothEndsMapped	Manual	-1.94844	-1.67317	-2.15463	-2.0274
177	ST0177	2	+	505624	512960	ORF-T	YBR136W	MEC1	mapped5	Manual	-3.85098	-3.85779	-4.64213	-4.43045
178	ST0178	2	+	512960	513768	ORF-T	YBR137W	YBR137W	bothEndsMapped	Manual	-3.66375	-3.04492	-3.31179	-3.32665
179	ST0179	2	+	515648	517352	ORF-T	YBR139W	YBR139W	bothEndsMapped	Manual	-1.9347	-1.78538	-2.56907	-2.29235
180	ST0180	2	+	527144	527784	other	YBR141W-A	YBR141W-A	bothEndsMapped	Manual	-4.31189	-5.1019	-3.53833	-3.81261
181	ST0181	2	+	528240	530800	ORF-T	YBR142W	MAK5	bothEndsMapped	Manual	-2.2816	-2.44365	-2.89811	-2.96487
182	ST0182	2	+	532512	533192	SUTs	SUT019	SUT019	bothEndsMapped	Manual	-5.15	-5.61266	-5.04018	-5.20339
183	ST0183	2	+	533600	534960	ORF-T	YBR145W	ADH5	bothEndsMapped	Manual	-3.73736	-3.86262	-3.98937	-3.42993
184	ST0184	2	+	535192	536288	ORF-T	YBR146W	MRPS9	bothEndsMapped	Manual	-2.17228	-2.12758	-2.73312	-2.866
185	ST0185	2	+	536456	537928	other	YBR147W, YBR148W	YBR147W, YSW1	bothEndsMapped	Manual	-6.02738	-6.41721	-6.04458	-6.24765
186	ST0186	2	+	537928	539632	ORF-T	YBR148W	YSW1	mapped3	Manual	-6.48271	-6.56981	-6.25449	-6.21991
187	ST0187	2	+	539816	541256	ORF-T	YBR149W	ARA1	bothEndsMapped	Manual	-1.37906	-1.49008	-1.60903	-1.45884
188	ST0188	2	+	544880	546168	ORF-T	YBR151W	APD1	bothEndsMapped	Manual	-0.936044	-1.29554	-1.60902	-1.7883
189	ST0189	2	+	546312	548360	ORF-T	YBR152W, YBR153W	SPP381, RIB7	bothEndsMapped	Manual	-4.54866	-4.30826	-4.67487	-4.33825
190	ST0190	2	+	549704	551040	ORF-T	YBR155W	CNS1	bothEndsMapped	Manual	-3.13149	-3.20478	-3.89594	-3.60161
191	ST0191	2	+	553472	556200	SUTs	SUT020	SUT020	bothEndsMapped	Manual	-5.80889	-5.7543	-4.76944	-5.54437
192	ST0192	2	+	556280	558336	ORF-T	YBR158W	AMN1	bothEndsMapped	Manual	-0.596092	-0.405749	-2.24498	-1.72598
193	ST0193	2	+	558632	559848	ORF-T	YBR159W	IFA38	bothEndsMapped	Manual	-0.827426	-0.707153	-1.44695	-1.05741
194	ST0194	2	+	559960	561056	ORF-T	YBR160W	CDC28	bothEndsMapped	Manual	-3.20218	-3.40874	-3.60957	-3.70521
195	ST0195	2	+	561488	562912	ORF-T	YBR161W	CSH1	bothEndsMapped	Manual	-3.50166	-3.51989	-4.61085	-4.13294
196	ST0196	2	+	565176	565520	ORF-T	YBR162W-A	YSY6	bothEndsMapped	Manual	-0.890034	-0.931873	-0.925124	-0.738573
197	ST0197	2	+	565624	567816	ORF-T	YBR163W	DEM1	bothEndsMapped	Manual	-3.46337	-3.68396	-3.257	-3.31902
198	ST0198	2	+	568768	569808	ORF-T	YBR165W	UBS1	bothEndsMapped	Manual	-3.13521	-3.04984	-3.6842	-3.79003
199	ST0199	2	+	571440	572000	CUTs	CUT028	CUT028	mapped5	Automatic	-5.81456	-6.22233	-4.62843	-5.98437
200	ST0200	2	+	572000	573776	ORF-T	YBR168W	PEX32	bothEndsMapped	Manual	-4.06389	-4.45882	-4.48245	-4.46297
201	ST0201	2	+	576344	576768	CUTs	CUT029	CUT029	bothEndsMapped	Automatic	-6.34551	-6.18907	-6.43428	-6.2726
202	ST0202	2	+	578320	579120	ORF-T	YBR171W	SEC66	bothEndsMapped	Manual	-2.27493	-1.6977	-2.1966	-2.46409
203	ST0203	2	+	582384	583456	ORF-T	YBR175W	SWD3	bothEndsMapped	Manual	-2.78795	-2.85416	-3.42931	-3.01692
204	ST0204	2	+	583632	584744	ORF-T	YBR176W	ECM31	bothEndsMapped	Manual	-3.99717	-3.99489	-4.43729	-4.74227
205	ST0205	2	+	595904	597128	ORF-T	YBR183W	YPC1	bothEndsMapped	Manual	-3.60071	-3.56936	-4.52199	-5.02134
206	ST0206	2	+	597344	598936	ORF-T	YBR184W	YBR184W	bothEndsMapped	Manual	-6.26967	-6.32644	-6.41398	-6.41658
207	ST0207	2	+	602504	603656	ORF-T	YBR187W	GDT1	bothEndsMapped	Manual	-0.353903	-0.643454	-1.41843	-1.4356
208	ST0208	2	+	604464	605568	ORF-T	YBR189W	RPS9B	bothEndsMapped	Manual	0.752109	1.33179	-2.0391	0.931938
209	ST0209	2	+	606208	607240	other	YBR190W, YBR191W, YBR191W-A	YBR190W, RPL21A, YBR191W-A	bothEndsMapped	Manual	-4.41889	-4.54454	-3.20162	-2.86656
210	ST0210	2	+	607456	609024	ORF-T	YBR192W	RIM2	bothEndsMapped	Manual	-4.02531	-3.91483	-4.29365	-4.4794
211	ST0211	2	+	609912	610576	ORF-T	YBR194W	SOY1	bothEndsMapped	Manual	-4.79268	-4.47463	-4.09252	-4.45383
212	ST0212	2	+	614424	614880	CUTs	CUT030	CUT030	bothEndsMapped	Automatic	-3.80782	-3.92544	-2.88771	-2.63879
213	ST0213	2	+	618816	620424	ORF-T	YBR199W	KTR4	bothEndsMapped	Manual	-2.10524	-2.05405	-2.3775	-2.05659
214	ST0214	2	+	620816	622712	ORF-T	YBR200W	BEM1	bothEndsMapped	Manual	-3.47859	-3.31657	-3.5032	-3.6277
215	ST0215	2	+	623432	624304	ORF-T	YBR201W	DER1	bothEndsMapped	Manual	-4.44646	-3.9496	-3.936	-4.06759
216	ST0216	2	+	625304	625688	CUTs	CUT031	CUT031	mapped5	Automatic	-6.76228	-6.41455	-6.06519	-6.47164
217	ST0217	2	+	625688	628424	ORF-T	YBR202W	CDC47	bothEndsMapped	Manual	-3.06314	-3.00658	-3.83174	-4.10188
218	ST0218	2	+	628936	631896	ORF-T	YBR203W	COS111	bothEndsMapped	Manual	-4.725	-4.93918	-4.49325	-4.60035
219	ST0219	2	+	633576	635016	ORF-T	YBR205W, YBR206W	KTR3, YBR206W	bothEndsMapped	Manual	-1.62974	-1.51409	-2.81986	-3.02932
220	ST0220	2	+	635064	636664	ORF-T	YBR207W	FTH1	bothEndsMapped	Manual	-1.98595	-1.78335	-2.65012	-2.38072
221	ST0221	2	+	645336	646176	ORF-T	YBR210W	ERV15	bothEndsMapped	Manual	-3.21918	-2.66188	-2.7883	-2.39937
222	ST0222	2	+	647448	650056	ORF-T	YBR212W	NGR1	bothEndsMapped	Manual	-1.40531	-1.4888	-3.25479	-2.9266
223	ST0223	2	+	650248	651320	ORF-T	YBR213W	MET8	mapped5	Manual	-5.81669	-5.68245	-6.17191	-5.5014
224	ST0224	2	+	651320	653128	ORF-T	YBR214W	SDS24	bothEndsMapped	Manual	-1.588	-2.0511	-2.2368	-2.08144
225	ST0225	2	+	653288	655424	ORF-T	YBR215W	HPC2	bothEndsMapped	Manual	-3.94087	-3.87799	-4.46179	-4.64181
226	ST0226	2	+	655424	655776	CUTs	CUT032	CUT032	mapped3	Automatic	-6.19407	-5.54084	-5.30069	-6.38484
227	ST0227	2	+	657776	658680	ORF-T	YBR217W	ATG12	bothEndsMapped	Manual	-4.5743	-4.57029	-4.69267	-4.22269
228	ST0228	2	+	662888	663176	CUTs	CUT033	CUT033	bothEndsMapped	Automatic	-6.56365	-6.5649	-6.45731	-6.80728
229	ST0229	2	+	670488	673520	ORF-T	YBR224W, YBR225W	YBR224W, YBR225W	bothEndsMapped	Manual	-3.65621	-3.75461	-4.05909	-3.91869
230	ST0230	2	+	675312	676344	ORF-T	YBR228W	SLX1	bothEndsMapped	Manual	-5.67546	-5.42642	-5.22955	-5.6409
231	ST0231	2	+	680280	680704	ORF-T	YBR230W-A	YBR230W-A	bothEndsMapped	Manual	-4.41829	-4.13048	-5.60695	-5.95488
232	ST0232	2	+	682208	682528	CUTs	CUT034	CUT034	bothEndsMapped	Automatic	-6.25427	-6.43177	-5.94142	-5.76201
233	ST0233	2	+	683304	684792	ORF-T	YBR233W	PBP2	bothEndsMapped	Manual	-3.92931	-4.00675	-4.30743	-4.21064
234	ST0234	2	+	684936	685504	ORF-T	YBR233W-A	DAD3	bothEndsMapped	Manual	-3.76094	-3.76526	-3.48337	-3.63398
235	ST0235	2	+	686816	690328	ORF-T	YBR235W	YBR235W	bothEndsMapped	Manual	-3.07599	-2.71285	-3.77429	-3.60161
236	ST0236	2	+	691920	694632	ORF-T	YBR237W	PRP5	bothEndsMapped	Manual	-5.06713	-5.18863	-5.1167	-4.94342
237	ST0237	2	+	697840	698440	SUTs	SUT021	SUT021	bothEndsMapped	Manual	-5.11793	-5.00675	-4.14934	-3.96382
238	ST0238	2	+	698440	698768	CUTs	CUT035	CUT035	mapped3	Automatic	-5.98129	-4.80224	-4.38467	-4.16507
239	ST0239	2	+	704512	705448	ORF-T	YBR242W	YBR242W	bothEndsMapped	Manual	-2.99094	-2.9063	-3.87309	-3.59011
240	ST0240	2	+	707024	707312	CUTs	CUT036	CUT036	mapped5	Automatic	-6.33412	-6.88062	-5.78533	-6.69322
241	ST0241	2	+	707312	708160	ORF-T	YBR244W	GPX2	bothEndsMapped	Manual	-1.7612	-1.3043	-2.26625	-1.59819
242	ST0242	2	+	711552	712896	ORF-T	YBR246W	YBR246W	bothEndsMapped	Manual	-2.48101	-2.1303	-2.47081	-2.47403
243	ST0243	2	+	714680	715472	CUTs	CUT037	CUT037	bothEndsMapped	Automatic	-3.76209	-3.80865	-5.90409	-6.41013
244	ST0244	2	+	718328	720624	ORF-T	YBR250W	SPO23	bothEndsMapped	Manual	-6.09119	-6.31971	-4.77275	-4.9322
245	ST0245	2	+	721320	722392	ORF-T	YBR251W	MRPS5	bothEndsMapped	Manual	-3.74022	-3.88725	-4.37017	-4.37192
246	ST0246	2	+	722576	723120	ORF-T	YBR252W	DUT1	bothEndsMapped	Manual	-1.87106	-1.478	-1.91988	-1.90843
247	ST0247	2	+	723216	723712	ORF-T	YBR253W	SRB6	bothEndsMapped	Manual	-2.82605	-2.79369	-2.92509	-3.13101
248	ST0248	2	+	724392	726672	ORF-T	YBR255W	YBR255W	bothEndsMapped	Manual	-4.41798	-4.53106	-5.0248	-4.17685
249	ST0249	2	+	728840	729856	ORF-T	YBR257W	POP4	bothEndsMapped	Manual	-4.24442	-3.6957	-3.96696	-4.18651
250	ST0250	2	+	730336	732592	ORF-T	YBR259W	YBR259W	bothEndsMapped	Manual	-4.39839	-4.33829	-4.56868	-4.47767
251	ST0251	2	+	734824	736184	CUTs	CUT038	CUT038	mapped5	Automatic	-5.98162	-6.32179	-3.9981	-4.70371
252	ST0252	2	+	736184	737808	ORF-T	YBR263W	SHM1	bothEndsMapped	Manual	-0.373941	-0.402583	-1.57026	-1.68851
253	ST0253	2	+	738520	739624	ORF-T	YBR265W	TSC10	bothEndsMapped	Manual	-1.89706	-2.09925	-3.10883	-2.96137
254	ST0254	2	+	739816	741104	ORF-T	YBR267W	REI1	bothEndsMapped	Manual	-2.91936	-2.70392	-3.44296	-3.00022
255	ST0255	2	+	741272	741752	ORF-T	YBR268W	MRPL37	bothEndsMapped	Manual	-2.63361	-2.3071	-2.89553	-2.48129
256	ST0256	2	+	741824	742000	SUTs	SUT022	SUT022	bothEndsMapped	Manual	-6.65531	-6.41254	-5.93938	-6.41753
257	ST0257	2	+	744824	746208	ORF-T	YBR271W	YBR271W	bothEndsMapped	Manual	-3.69657	-3.4805	-3.86667	-3.79482
258	ST0258	2	+	749544	751384	ORF-T	YBR274W	CHK1	bothEndsMapped	Manual	-3.17599	-3.24427	-3.64053	-3.29267
259	ST0259	2	+	760256	761064	ORF-T	YBR278W	DPB3	bothEndsMapped	Manual	-4.05439	-3.95317	-4.58199	-4.24437
260	ST0260	2	+	761216	762736	ORF-T	YBR279W	PAF1	bothEndsMapped	Manual	-3.18481	-3.44649	-3.84487	-3.67448
261	ST0261	2	+	768208	768760	ORF-T	YBR282W	MRPL27	bothEndsMapped	Manual	-3.70585	-3.9012	-4.22524	-3.59857
262	ST0262	2	+	770888	773776	ORF-T	YBR284W	YBR284W	mapped5	Manual	-5.54007	-5.4729	-5.20981	-5.29975
263	ST0263	2	+	773776	774368	ORF-T	YBR285W	YBR285W	bothEndsMapped	Manual	-6.21048	-6.46403	-6.05232	-6.24805
264	ST0264	2	+	774664	776376	ORF-T	YBR286W	APE3	bothEndsMapped	Manual	0.751575	0.987689	0.499397	0.532334
265	ST0265	2	+	776496	778016	ORF-T	YBR287W	ZSP1	bothEndsMapped	Manual	-0.5613	-1.03003	-1.62917	-1.73712
266	ST0266	2	+	779648	782408	ORF-T	YBR289W	SNF5	bothEndsMapped	Manual	-4.46191	-4.12507	-4.59081	-4.23155
267	ST0267	2	+	782560	783672	ORF-T	YBR290W	BSD2	bothEndsMapped	Manual	-3.00662	-3.27245	-3.38643	-3.30804
268	ST0268	2	+	785048	785368	CUTs	CUT039	CUT039	bothEndsMapped	Automatic	-6.48453	-6.70071	-5.38362	-6.30272
269	ST0269	2	+	785448	786472	SUTs	SUT023	SUT023	bothEndsMapped	Manual	-5.6535	-4.95901	-4.73426	-4.57716
270	ST0270	2	+	787088	788656	ORF-T	YBR293W	VBA2	bothEndsMapped	Manual	-2.81288	-2.71693	-2.97924	-3.2211
271	ST0271	2	+	792792	796600	ORF-T	YBR295W	PCA1	bothEndsMapped	Manual	-3.92495	-4.09547	-4.0255	-4.34643
272	ST0272	2	+	798992	800424	SUTs	SUT024	SUT024	bothEndsMapped	Manual	-6.56739	-6.71581	-5.90014	-5.48523
273	ST0273	2	+	800480	802144	ORF-T	YBR297W	MAL33	bothEndsMapped	Manual	-4.02701	-4.25557	-2.86025	-3.52386
274	ST0274	3	+	17249	18649	ORF-T	YCL063W	VAC17	bothEndsMapped	Manual	-2.9038	-2.79313	-3.3049	-3.42223
275	ST0275	3	+	23561	23977	ORF-T	YCL058W-A	YCL058W-A	bothEndsMapped	Manual	-3.96711	-4.07868	-3.82404	-3.38324
276	ST0276	3	+	24753	27033	ORF-T	YCL057W	PRD1	bothEndsMapped	Manual	-1.83567	-1.79461	-2.40294	-2.01701
277	ST0277	3	+	27897	28945	ORF-T	YCL055W	KAR4	bothEndsMapped	Manual	-3.95779	-3.65598	-3.89629	-3.85312
278	ST0278	3	+	31433	34065	ORF-T	YCL054W	SPB1	bothEndsMapped	Manual	-2.99357	-2.58255	-3.14807	-2.74149
279	ST0279	3	+	35569	37689	ORF-T	YCL051W	LRE1	bothEndsMapped	Manual	-3.46294	-3.47718	-3.75464	-3.89475
280	ST0280	3	+	39049	39425	CUTs	CUT040	CUT040	bothEndsMapped	Automatic	-5.05873	-5.38267	-3.5675	-3.54908
281	ST0281	3	+	39569	41313	SUTs	SUT025	SUT025	bothEndsMapped	Manual	-5.53373	-5.55341	-5.84973	-5.99736
282	ST0282	3	+	41417	41809	ORF-T	YCL048W-A	YCL048W-A	bothEndsMapped	Manual	-6.58837	-6.46973	-5.15094	-5.53798
283	ST0283	3	+	50409	50793	SUTs	SUT026	SUT026	mapped5	Manual	-5.14837	-5.34064	-6.46544	-5.15326
284	ST0284	3	+	50793	52537	ORF-T	YCL042W, YCL040W	YCL042W, GLK1	bothEndsMapped	Manual	-0.456784	-0.548776	-0.983575	-1.10266
285	ST0285	3	+	52625	54905	ORF-T	YCL039W	GID7	bothEndsMapped	Manual	-3.72563	-3.96849	-3.74848	-3.90549
286	ST0286	3	+	58969	60809	ORF-T	YCL036W	GFD2	bothEndsMapped	Manual	-4.60163	-4.10918	-4.60428	-4.74932
287	ST0287	3	+	61617	62745	ORF-T	YCL034W	LSB5	bothEndsMapped	Manual	-3.37998	-3.29341	-4.33464	-3.89146
288	ST0288	3	+	63401	64689	ORF-T	YCL032W	STE50	bothEndsMapped	Manual	-4.51171	-4.59382	-4.36043	-4.27964
289	ST0289	3	+	68881	69425	CUTs	CUT041	CUT041	bothEndsMapped	Automatic	-5.67989	-6.33439	-5.359	-5.01833
290	ST0290	3	+	70089	71457	ORF-T	YCL028W	RNQ1	bothEndsMapped	Manual	-1.69381	-1.45688	-2.4134	-2.40496
291	ST0291	3	+	79106	82322	ORF-T	YCL024W	KCC4	bothEndsMapped	Manual	-5.27616	-4.86872	-5.30282	-5.50071
292	ST0292	3	+	91114	92586	ORF-T	YCL018W	LEU2	bothEndsMapped	Manual	-6.55693	-6.59791	-6.50767	-6.50765
293	ST0293	3	+	96186	101258	ORF-T	YCL014W	BUD3	bothEndsMapped	Manual	-3.182	-2.96556	-3.75273	-3.32114
294	ST0294	3	+	105794	106258	CUTs	CUT042	CUT042	mapped5	Automatic	-6.18019	-6.53387	-5.77019	-6.4629
295	ST0295	3	+	106258	106402	SUTs	SUT027	SUT027	bothEndsMapped	Manual	-4.80812	-3.7957	-4.94315	-4.82136
296	ST0296	3	+	106962	107530	ORF-T	YCL005W-A	VMA9	bothEndsMapped	Manual	-1.15443	-1.07501	-2.46914	-2.40683
297	ST0297	3	+	107970	108866	ORF-T	YCL005W	LDB16	bothEndsMapped	Manual	-2.15447	-2.1873	-2.23881	-2.73534
298	ST0298	3	+	109018	111810	ORF-T	YCL004W	PGS1	bothEndsMapped	Manual	-4.64008	-4.52006	-5.20873	-4.82363
299	ST0299	3	+	111842	112514	ORF-T	YCL001W	RER1	bothEndsMapped	Manual	-0.941962	-0.807363	-2.23233	-1.5228
300	ST0300	3	+	114562	115010	SUTs	SUT028	SUT028	bothEndsMapped	Manual	-5.6259	-5.61517	-5.76135	-5.39026
301	ST0301	3	+	116394	117306	SUTs	SUT029	SUT029	bothEndsMapped	Manual	-6.48226	-6.42974	-6.40213	-6.43002
302	ST0302	3	+	118602	119290	ORF-T	YCR003W	MRPL32	bothEndsMapped	Manual	-3.75167	-3.60567	-4.1101	-4.06885
303	ST0303	3	+	120474	121082	CUTs	CUT043	CUT043	bothEndsMapped	Automatic	-6.30568	-6.51949	-5.90157	-6.01941
304	ST0304	3	+	123306	124066	SUTs	SUT030	SUT030	bothEndsMapped	Manual	-6.55235	-6.67482	-6.3432	-6.58046
305	ST0305	3	+	125242	126026	SUTs	SUT031	SUT031	bothEndsMapped	Manual	-4.72573	-5.87534	-4.44892	-5.706
306	ST0306	3	+	128010	130538	ORF-T	YCR008W	SAT4	bothEndsMapped	Manual	-1.97438	-1.44039	-2.71162	-2.44259
307	ST0307	3	+	131826	132242	CUTs	CUT044	CUT044	bothEndsMapped	Automatic	-5.03202	-5.95573	-4.38855	-4.69782
308	ST0308	3	+	137674	139058	ORF-T	YCR012W	PGK1	bothEndsMapped	Manual	1.7631	1.51235	1.90567	1.64783
309	ST0309	3	+	139306	139986	CUTs	CUT045	CUT045	bothEndsMapped	Automatic	-6.5537	-6.36429	-6.2628	-6.62542
310	ST0310	3	+	143602	144674	ORF-T	YCR016W	YCR016W	bothEndsMapped	Manual	-2.98438	-2.9113	-3.52576	-3.05121
311	ST0311	3	+	152698	154018	ORF-T	YCR019W	MAK32	bothEndsMapped	Manual	-3.99392	-4.4503	-4.73638	-4.75994
312	ST0312	3	+	155274	155914	ORF-T	YCR020W-B	HTL1	bothEndsMapped	Manual	-3.86695	-3.65722	-3.50841	-3.45367
313	ST0313	3	+	155914	156042	CUTs	CUT046	CUT046	mapped3	Automatic	-3.98582	-3.85589	-4.00626	-3.215
314	ST0314	3	+	157722	159258	SUTs	SUT032	SUT032	bothEndsMapped	Manual	-6.02226	-5.94244	-5.84157	-5.95432
315	ST0315	3	+	163922	164314	CUTs	CUT047	CUT047	bothEndsMapped	Automatic	-6.16372	-5.91581	-5.23269	-5.66028
316	ST0316	3	+	173642	175706	SUTs	SUT033	SUT033	bothEndsMapped	Manual	-6.33233	-6.43892	-6.47934	-6.55719
317	ST0317	3	+	177170	177354	other	snR65	SNR65	bothEndsMapped	Manual	-3.1969	-4.3016	-1.36402	-0.733347
318	ST0318	3	+	179034	179410	CUTs	CUT048	CUT048	mapped5	Automatic	-6.24507	-6.36139	-4.30586	-3.7274
319	ST0319	3	+	179410	186050	ORF-T	YCR032W	BPH1	bothEndsMapped	Manual	-4.50372	-4.09115	-5.59294	-5.00664
320	ST0320	3	+	186282	190330	ORF-T	YCR033W	SNT1	bothEndsMapped	Manual	-3.24951	-3.33038	-3.64332	-3.65869
321	ST0321	3	+	190546	191874	ORF-T	YCR034W	FEN1	bothEndsMapped	Manual	0.00575935	0.299284	-0.301389	-0.669238
322	ST0322	3	+	193258	194378	ORF-T	YCR036W	RBK1	bothEndsMapped	Manual	-2.70595	-2.78774	-2.9452	-3.05752
323	ST0323	3	+	202698	204442	SUTs	SUT034	SUT034	bothEndsMapped	Manual	-4.26538	-4.35051	-5.9144	-5.54334
324	ST0324	3	+	205762	205938	SUTs	SUT035	SUT035	bothEndsMapped	Manual	-6.04591	-6.67564	-6.18627	-5.81785
325	ST0325	3	+	206826	208042	SUTs	SUT036	SUT036	bothEndsMapped	Manual	-5.48797	-5.62362	-5.09251	-5.30945
326	ST0326	3	+	208090	209858	other	YCR045W-A	YCR045W-A	bothEndsMapped	Manual	-4.03938	-3.62167	-4.10567	-4.18759
327	ST0327	3	+	211842	213858	ORF-T	YCR048W	ARE1	bothEndsMapped	Manual	-2.5334	-2.24654	-3.14929	-2.8698
328	ST0328	3	+	214050	214882	ORF-T	YCR051W	YCR051W	bothEndsMapped	Manual	-3.23001	-2.75815	-3.74424	-3.63984
329	ST0329	3	+	214882	216634	ORF-T	YCR052W	RSC6	mappedNone	Manual	-2.98404	-3.06241	-3.71852	-3.40715
330	ST0330	3	+	216634	218314	ORF-T	YCR053W	THR4	bothEndsMapped	Manual	-0.00568177	0.070317	-0.338892	-0.421533
331	ST0331	3	+	223498	224210	SUTs	SUT037	SUT037	bothEndsMapped	Manual	-5.55215	-5.37645	-3.7311	-3.66797
332	ST0332	3	+	224378	224746	ORF-T	YCR060W	TAH1	bothEndsMapped	Manual	-3.71978	-3.9823	-3.15963	-3.05972
333	ST0333	3	+	225514	227794	ORF-T	YCR061W	YCR061W	bothEndsMapped	Manual	-2.74611	-2.65891	-2.92208	-2.74899
334	ST0334	3	+	228290	229274	ORF-T	YCR063W	BUD31	mapped5	Manual	-3.68233	-3.5017	-4.16072	-3.35065
335	ST0335	3	+	229274	231314	ORF-T	YCR065W	HCM1	bothEndsMapped	Manual	-2.06906	-1.93238	-2.49555	-2.03096
336	ST0336	3	+	231450	233082	ORF-T	YCR066W	RAD18	bothEndsMapped	Manual	-4.95152	-4.73705	-5.85725	-4.71756
337	ST0337	3	+	237074	238890	ORF-T	YCR068W	ATG15	mapped5	Manual	-3.32092	-3.40455	-3.43332	-3.63666
338	ST0338	3	+	238890	240098	ORF-T	YCR069W	CPR4	bothEndsMapped	Manual	-1.42963	-1.35586	-1.34325	-1.20546
339	ST0339	3	+	242594	244122	SUTs	SUT038	SUT038	bothEndsMapped	Manual	-3.52988	-3.25399	-3.14839	-3.35005
340	ST0340	3	+	246930	247914	ORF-T	YCR073W-A	SOL2	bothEndsMapped	Manual	-3.29923	-3.02734	-3.89314	-3.8484
341	ST0341	3	+	248946	249290	ORF-T	YCR075W-A	YCR075W-A	bothEndsMapped	Manual	-3.85607	-3.40145	-3.0904	-2.85968
342	ST0342	3	+	252794	254202	ORF-T	YCR079W	PTC6	bothEndsMapped	Manual	-3.57543	-3.36652	-3.6358	-4.31339
343	ST0343	3	+	254322	258842	ORF-T	YCR081W	SRB8	mapped5	Manual	-3.97184	-3.78271	-4.65836	-4.3686
344	ST0344	3	+	258842	259370	ORF-T	YCR082W	AHC2	bothEndsMapped	Manual	-1.39248	-1.33632	-2.18825	-1.88445
345	ST0345	3	+	259554	260074	ORF-T	YCR083W	TRX3	bothEndsMapped	Manual	-3.39172	-3.00333	-3.67398	-3.27308
346	ST0346	3	+	263298	263970	ORF-T	YCR086W	CSM1	bothEndsMapped	Manual	-4.58359	-4.63653	-4.41302	-4.41965
347	ST0347	3	+	265026	266938	ORF-T	YCR088W	ABP1	bothEndsMapped	Manual	-2.11525	-1.82241	-2.69052	-2.44516
348	ST0348	3	+	267146	272290	ORF-T	YCR089W	FIG2	bothEndsMapped	Manual	-2.0428	-1.86657	-1.67162	-1.65058
349	ST0349	3	+	273090	274354	SUTs	SUT039	SUT039	mapped5	Manual	-6.31296	-6.1493	-6.66321	-6.478
350	ST0350	3	+	274354	277474	ORF-T	YCR091W	KIN82	bothEndsMapped	Manual	-5.76644	-5.71862	-5.61298	-5.56794
351	ST0351	3	+	280042	286522	ORF-T	YCR093W	CDC39	bothEndsMapped	Manual	-1.57893	-1.36205	-2.38617	-2.27071
352	ST0352	3	+	286706	288202	ORF-T	YCR094W	CDC50	bothEndsMapped	Manual	-3.33925	-3.05718	-3.21469	-3.24095
353	ST0353	3	+	289498	291202	ORF-T	YCR095W-A	YCR095W-A	bothEndsMapped	Manual	-5.00667	-5.27681	-4.98938	-4.86948
354	ST0354	3	+	293826	294338	other	YCR097W	HMRA1	bothEndsMapped	Manual	-3.60983	-3.81999	-3.23057	-3.05029
355	ST0355	3	+	298642	299522	SUTs	SUT040	SUT040	bothEndsMapped	Manual	-5.85612	-6.1801	-5.97595	-6.03813
356	ST0356	4	+	20193	21761	ORF-T	YDL241W	YDL241W	bothEndsMapped	Manual	-4.22992	-4.12118	-3.93326	-3.81889
357	ST0357	4	+	22641	26185	ORF-T	YDL240W	LRG1	bothEndsMapped	Manual	-3.78174	-3.27642	-4.42746	-3.70906
358	ST0358	4	+	30625	32065	ORF-T	YDL237W	YDL237W	bothEndsMapped	Manual	-2.135	-1.88323	-2.71491	-2.73178
359	ST0359	4	+	32249	33409	ORF-T	YDL236W	PHO13	bothEndsMapped	Manual	-1.86674	-1.54951	-2.09546	-2.03397
360	ST0360	4	+	36777	38377	ORF-T	YDL233W	YDL233W	bothEndsMapped	Manual	-4.28818	-4.25093	-3.93751	-4.05854
361	ST0361	4	+	38465	38889	ORF-T	YDL232W	OST4	bothEndsMapped	Manual	-0.662387	-0.506002	-1.37503	-0.877571
362	ST0362	4	+	42657	43713	ORF-T	YDL230W	PTP1	bothEndsMapped	Manual	-3.92731	-4.03538	-4.3379	-4.22196
363	ST0363	4	+	44041	46009	ORF-T	YDL229W	SSB1	bothEndsMapped	Manual	1.60254	1.57883	1.19212	1.30945
364	ST0364	4	+	52393	54193	ORF-T	YDL225W	SHS1	bothEndsMapped	Manual	-3.11644	-3.11879	-3.40597	-3.30785
365	ST0365	4	+	57033	57337	CUTs	CUT049	CUT049	bothEndsMapped	Automatic	-6.8924	-6.77037	-6.83767	-5.88682
366	ST0366	4	+	59129	60697	SUTs	SUT041	SUT041	bothEndsMapped	Manual	-4.57216	-4.35121	-3.48315	-3.63871
367	ST0367	4	+	65201	65985	ORF-T	YDL219W	DTD1	bothEndsMapped	Manual	-3.14113	-2.78781	-3.43329	-3.70357
368	ST0368	4	+	73601	74785	CUTs	CUT050	CUT050	bothEndsMapped	Automatic	-5.66002	-5.19177	-5.16089	-5.57292
369	ST0369	4	+	78361	79249	ORF-T	YDL212W	SHR3	bothEndsMapped	Manual	-0.896081	-0.457727	-0.943369	-1.05242
370	ST0370	4	+	80713	82585	SUTs	SUT042	SUT042	bothEndsMapped	Manual	-4.21969	-4.91007	-4.54336	-4.75528
371	ST0371	4	+	84537	85937	ORF-T	YDL210W	UGA4	bothEndsMapped	Manual	-6.1088	-6.23642	-6.01485	-5.2087
372	ST0372	4	+	87465	88097	ORF-T	YDL208W	NHP2	bothEndsMapped	Manual	-0.858762	-1.07104	-1.63227	-1.10638
373	ST0373	4	+	88217	89905	ORF-T	YDL207W	GLE1	bothEndsMapped	Manual	-3.48296	-3.56446	-3.8412	-3.58208
374	ST0374	4	+	90025	92457	ORF-T	YDL206W	YDL206W	bothEndsMapped	Manual	-3.58303	-3.99194	-4.60864	-4.46842
375	ST0375	4	+	94121	94609	ORF-T	YDL204W	RTN2	mapped5	Manual	-4.15989	-4.76671	-4.10175	-3.925
376	ST0376	4	+	94609	95785	ORF-T	YDL204W	RTN2	bothEndsMapped	Manual	-4.26397	-4.20477	-3.42202	-3.59804
377	ST0377	4	+	98425	99321	ORF-T	YDL202W	MRPL11	bothEndsMapped	Manual	-3.15926	-3.0773	-3.4625	-3.4803
378	ST0378	4	+	99497	100449	ORF-T	YDL201W	TRM8	bothEndsMapped	Manual	-2.41728	-2.34114	-2.83614	-2.60011
379	ST0379	4	+	107089	111169	ORF-T	YDL195W	SEC31	bothEndsMapped	Manual	-0.174522	-0.14149	-0.902247	-0.780231
380	ST0380	4	+	111369	114273	ORF-T	YDL194W	SNF3	bothEndsMapped	Manual	-4.39719	-4.8265	-5.22424	-4.95789
381	ST0381	4	+	114569	116001	ORF-T	YDL193W	NUS1	bothEndsMapped	Manual	-3.09584	-2.87607	-3.78522	-3.60937
382	ST0382	4	+	116265	117041	ORF-T	YDL192W	ARF1	bothEndsMapped	Manual	-0.054341	0.0771431	-0.44915	-0.288383
383	ST0383	4	+	117617	118705	ORF-T	YDL191W	RPL35A	bothEndsMapped	Manual	-4.88248	-4.54107	-3.86309	-3.46063
384	ST0384	4	+	121969	123769	ORF-T	YDL189W	RBS1	bothEndsMapped	Manual	-3.69985	-3.44031	-4.20926	-3.84595
385	ST0385	4	+	126681	130169	ORF-T	YDL185W	TFP1	bothEndsMapped	Manual	0.784251	0.734516	-0.0839336	0.104649
386	ST0386	4	+	133409	134761	ORF-T	YDL182W	LYS20	bothEndsMapped	Manual	-0.791302	-0.767205	-1.49522	-1.52162
387	ST0387	4	+	135009	135537	ORF-T	YDL181W	INH1	bothEndsMapped	Manual	-3.31407	-2.58433	-3.65779	-3.54851
388	ST0388	4	+	135729	137633	ORF-T	YDL180W	YDL180W	bothEndsMapped	Manual	-3.27185	-3.1583	-3.8813	-3.95123
389	ST0389	4	+	138105	139329	ORF-T	YDL179W	PCL9	bothEndsMapped	Manual	-3.46071	-3.24069	-4.11477	-3.63063
390	ST0390	4	+	139489	141137	ORF-T	YDL178W	DLD2	bothEndsMapped	Manual	-3.11957	-3.70917	-4.26713	-3.73067
391	ST0391	4	+	141953	144281	ORF-T	YDL176W	YDL176W	bothEndsMapped	Manual	-4.68663	-4.24432	-5.61402	-5.13124
392	ST0392	4	+	148153	149097	ORF-T	YDL173W	YDL173W	bothEndsMapped	Manual	-2.76181	-3.03684	-3.51221	-3.08784
393	ST0393	4	+	156313	157961	ORF-T	YDL170W	UGA3	bothEndsMapped	Manual	-4.12652	-3.95815	-4.61929	-4.09146
394	ST0394	4	+	159537	160913	ORF-T	YDL168W	SFA1	bothEndsMapped	Manual	-2.02149	-2.19022	-2.41018	-2.22454
395	ST0395	4	+	163433	163753	CUTs	CUT051	CUT051	bothEndsMapped	Automatic	-5.44756	-5.03273	-4.18229	-3.77969
396	ST0396	4	+	164241	164937	ORF-T	YDL165W	CDC36	bothEndsMapped	Manual	-2.18802	-2.10378	-2.57896	-2.65727
397	ST0397	4	+	167697	169249	ORF-T	YDL161W	ENT1	bothEndsMapped	Manual	-3.07822	-2.96487	-3.627	-3.27429
398	ST0398	4	+	172433	174145	ORF-T	YDL159W	STE7	bothEndsMapped	Manual	-4.10571	-4.15758	-4.71717	-4.49612
399	ST0399	4	+	174825	176633	ORF-T	YDL156W	YDL156W	mapped5	Manual	-4.49369	-4.77236	-4.72608	-4.57882
400	ST0400	4	+	176633	178201	ORF-T	YDL155W	CLB3	bothEndsMapped	Manual	-3.11714	-3.00368	-3.86336	-3.72326
401	ST0401	4	+	178201	180009	ORF-T	YDL154W	MSH5	mappedNone	Manual	-6.36564	-6.23385	-5.30606	-5.68767
402	ST0402	4	+	180009	181097	ORF-T	YDL154W	MSH5	bothEndsMapped	Manual	-5.87399	-5.87679	-6.01307	-5.27485
403	ST0403	4	+	183233	184713	ORF-T	YDL150W	RPC53	bothEndsMapped	Manual	-3.2384	-3.18175	-3.92532	-3.67506
404	ST0404	4	+	184897	187977	ORF-T	YDL149W	ATG9	bothEndsMapped	Manual	-5.35722	-5.33376	-5.92152	-5.36407
405	ST0405	4	+	190873	192401	ORF-T	YDL147W	RPN5	bothEndsMapped	Manual	-1.99393	-1.68903	-1.76665	-1.77076
406	ST0406	4	+	192401	192569	CUTs	CUT052	CUT052	mappedNone	Automatic	-6.37987	-6.07952	-4.46795	-6.23478
407	ST0407	4	+	192569	194425	ORF-T	YDL146W	LDB17	bothEndsMapped	Manual	-3.33512	-2.909	-3.7031	-3.65065
408	ST0408	4	+	199961	201697	ORF-T	YDL143W	CCT4	bothEndsMapped	Manual	-1.15383	-1.03821	-1.98164	-1.58382
409	ST0409	4	+	202809	205345	ORF-T	YDL141W	BPL1	bothEndsMapped	Manual	-2.2395	-2.25203	-3.08759	-2.88209
410	ST0410	4	+	213065	215753	ORF-T	YDL138W	RGT2	bothEndsMapped	Manual	-3.48382	-3.69517	-4.53691	-4.72375
411	ST0411	4	+	216009	217217	ORF-T	YDL137W	ARF2	bothEndsMapped	Manual	-0.913796	-0.457801	-1.56799	-1.07087
412	ST0412	4	+	217529	218497	ORF-T	YDL136W	RPL35B	bothEndsMapped	Manual	-5.40543	-5.27687	-4.0373	-3.3833
413	ST0413	4	+	222281	223833	ORF-T	YDL133W	YDL133W	bothEndsMapped	Manual	-3.8355	-3.71792	-3.67563	-4.05248
414	ST0414	4	+	224001	226785	ORF-T	YDL132W	CDC53	bothEndsMapped	Manual	-2.94623	-2.67239	-3.61729	-3.15836
415	ST0415	4	+	227313	228785	ORF-T	YDL131W	LYS21	bothEndsMapped	Manual	-1.72211	-1.59671	-1.8926	-2.37261
416	ST0416	4	+	229113	229593	ORF-T	YDL130W-A	STF1	bothEndsMapped	Manual	-3.62806	-3.4835	-3.11906	-3.19976
417	ST0417	4	+	229809	230625	ORF-T	YDL130W	RPP1B	bothEndsMapped	Manual	1.19318	1.30552	0.783464	1.02195
418	ST0418	4	+	230897	232241	ORF-T	YDL129W	YDL129W	bothEndsMapped	Manual	-4.12838	-3.86131	-4.26649	-4.74041
419	ST0419	4	+	232569	234033	ORF-T	YDL128W	VCX1	bothEndsMapped	Manual	-0.453993	-0.647935	-0.885842	-0.765287
420	ST0420	4	+	234865	236001	ORF-T	YDL127W	PCL2	bothEndsMapped	Manual	-3.07302	-2.82881	-2.79987	-3.0829
421	ST0421	4	+	240177	241217	ORF-T	YDL124W	YDL124W	bothEndsMapped	Manual	-0.378782	-0.299624	-0.704696	-0.664275
422	ST0422	4	+	241385	242241	ORF-T	YDL123W	SNA4	mapped5	Manual	-2.09828	-1.74364	-1.81167	-1.72681
423	ST0423	4	+	242241	244993	ORF-T	YDL122W	UBP1	mapped3	Manual	-2.57323	-2.43137	-3.27831	-2.95916
424	ST0424	4	+	245841	246601	ORF-T	YDL120W	YFH1	bothEndsMapped	Manual	-2.22094	-2.06833	-2.1554	-2.17623
425	ST0425	4	+	248201	251305	ORF-T	YDL117W	CYK3	bothEndsMapped	Manual	-3.2342	-3.17677	-4.44329	-4.04034
426	ST0426	4	+	251513	253785	ORF-T	YDL116W	NUP84	bothEndsMapped	Manual	-2.58407	-2.51506	-3.73089	-2.88726
427	ST0427	4	+	258849	263377	ORF-T	YDL112W	TRM3	bothEndsMapped	Manual	-1.83934	-1.70965	-3.06869	-2.5359
428	ST0428	4	+	267649	268753	ORF-T	YDL108W	KIN28	bothEndsMapped	Manual	-3.27768	-3.52256	-3.90522	-3.56312
429	ST0429	4	+	268881	270113	ORF-T	YDL107W	MSS2	bothEndsMapped	Manual	-5.73722	-5.71131	-5.88212	-5.59071
430	ST0430	4	+	272345	273665	ORF-T	YDL105W	NSE4	bothEndsMapped	Manual	-4.84032	-4.74195	-4.99845	-4.85902
431	ST0431	4	+	276785	280337	ORF-T	YDL102W	POL3	bothEndsMapped	Manual	-3.74364	-3.36906	-4.12299	-3.97039
432	ST0432	4	+	283361	284529	ORF-T	YDL099W	BUG1	bothEndsMapped	Manual	-3.64518	-3.5304	-3.29335	-3.26523
433	ST0433	4	+	286993	289601	ORF-T	YDL095W	PMT1	bothEndsMapped	Manual	-0.426538	-0.543468	-1.40837	-1.36453
434	ST0434	4	+	289881	292353	ORF-T	YDL093W	PMT5	bothEndsMapped	Manual	-3.03171	-2.57956	-3.31411	-3.73413
435	ST0435	4	+	292769	293329	ORF-T	YDL092W	SRP14	bothEndsMapped	Manual	-1.69186	-2.2565	-2.24976	-2.36638
436	ST0436	4	+	296537	298329	ORF-T	YDL089W	YDL089W	bothEndsMapped	Manual	-3.88532	-3.73287	-3.8134	-4.07217
437	ST0437	4	+	300161	300545	CUTs	CUT053	CUT053	bothEndsMapped	Automatic	-6.70122	-6.59158	-6.17636	-6.58764
438	ST0438	4	+	301393	302305	ORF-T	YDL086W	YDL086W	bothEndsMapped	Manual	-1.19528	-1.48116	-2.45096	-2.54572
439	ST0439	4	+	303145	305073	ORF-T	YDL085W	NDE2	mapped5	Manual	-6.37382	-6.49559	-6.34516	-6.24976
440	ST0440	4	+	305073	306673	ORF-T	YDL084W	SUB2	bothEndsMapped	Manual	0.419614	0.495947	-0.324651	-0.212646
441	ST0441	4	+	308369	309505	ORF-T	YDL082W	RPL13A	bothEndsMapped	Manual	-5.02258	-4.68408	-0.65646	-2.41372
442	ST0442	4	+	310457	311153	CUTs	CUT054	CUT054	bothEndsMapped	Automatic	-5.21166	-4.9582	-4.27997	-5.29286
443	ST0443	4	+	312881	314161	SUTs	SUT043	SUT043	bothEndsMapped	Manual	-4.36407	-4.37405	-4.20161	-4.31571
444	ST0444	4	+	314921	316961	SUTs	SUT044	SUT044	bothEndsMapped	Manual	-5.97937	-6.41091	-6.25775	-5.82267
445	ST0445	4	+	320249	321009	SUTs	SUT045	SUT045	bothEndsMapped	Manual	-4.95223	-5.09795	-4.45458	-5.24175
446	ST0446	4	+	322193	323041	ORF-T	YDL075W	RPL31A	bothEndsMapped	Manual	-6.09368	-5.67803	-3.28934	-2.75155
447	ST0447	4	+	323785	324457	SUTs	SUT046	SUT046	bothEndsMapped	Manual	-4.93051	-5.15564	-4.41514	-5.01758
448	ST0448	4	+	326441	329585	ORF-T	YDL073W	YDL073W	bothEndsMapped	Manual	-3.52096	-3.22577	-3.649	-3.51792
449	ST0449	4	+	329585	329697	CUTs	CUT055	CUT055	mapped3	Automatic	-4.13646	-3.66285	-4.13858	-3.5857
450	ST0450	4	+	330601	330993	SUTs	SUT047	SUT047	mapped5	Manual	-6.33021	-5.97811	-5.61322	-5.10426
451	ST0451	4	+	330993	333113	ORF-T	YDL070W	BDF2	bothEndsMapped	Manual	-2.05268	-1.68463	-2.83615	-2.45004
452	ST0452	4	+	334681	336185	ORF-T	YDL066W	IDP1	bothEndsMapped	Manual	-0.379457	-0.634821	-1.35141	-1.50432
453	ST0453	4	+	337441	338233	ORF-T	YDL064W	UBC9	bothEndsMapped	Manual	-1.76094	-1.51941	-2.63315	-2.66688
454	ST0454	4	+	341601	344041	ORF-T	YDL060W	TSR1	bothEndsMapped	Manual	-2.84083	-2.74614	-3.22542	-3.16058
455	ST0455	4	+	345601	351137	ORF-T	YDL058W	USO1	bothEndsMapped	Manual	-3.3227	-3.19147	-3.90727	-3.93054
456	ST0456	4	+	351401	352433	ORF-T	YDL057W	YDL057W	bothEndsMapped	Manual	-4.84402	-5.52185	-5.74431	-5.7441
457	ST0457	4	+	352769	355433	ORF-T	YDL056W	MBP1	bothEndsMapped	Manual	-4.04502	-3.89997	-4.26658	-4.27671
458	ST0458	4	+	363913	365001	ORF-T	YDL051W	LHP1	bothEndsMapped	Manual	-0.89827	-1.29717	-2.0099	-1.31037
459	ST0459	4	+	369313	370953	ORF-T	YDL047W	SIT4	bothEndsMapped	Manual	-2.27362	-2.03687	-2.51236	-2.56562
460	ST0460	4	+	371161	372009	ORF-T	YDL046W	NPC2	bothEndsMapped	Manual	-0.526592	-0.515398	-0.877396	-0.912996
461	ST0461	4	+	372201	372649	ORF-T	YDL045W-A	MRP10	bothEndsMapped	Manual	-2.7294	-2.37863	-2.65477	-2.50956
462	ST0462	4	+	381593	386505	SUTs	SUT048	SUT048	bothEndsMapped	Manual	-6.55664	-6.68057	-6.40783	-6.56338
463	ST0463	4	+	394177	397281	ORF-T	YDL031W	DBP10	bothEndsMapped	Manual	-2.66202	-2.2054	-3.08632	-2.91536
464	ST0464	4	+	397457	399169	ORF-T	YDL030W	PRP9	bothEndsMapped	Manual	-4.65342	-4.46955	-5.58098	-5.21746
465	ST0465	4	+	399297	400897	ORF-T	YDL029W	ARP2	bothEndsMapped	Manual	-1.45793	-1.25683	-1.90384	-1.80143
466	ST0466	4	+	407601	408201	SUTs	SUT049	SUT049	bothEndsMapped	Manual	-5.48249	-5.26103	-5.38021	-5.95604
467	ST0467	4	+	411761	413217	ORF-T	YDL022W	GPD1	bothEndsMapped	Manual	-0.35497	-0.544061	-2.29366	-2.31176
468	ST0468	4	+	413569	413945	CUTs	CUT056	CUT056	mapped5	Automatic	-6.3897	-6.86399	-6.49153	-6.35887
469	ST0469	4	+	413945	415081	ORF-T	YDL021W	GPM2	bothEndsMapped	Manual	-5.84387	-6.20803	-6.12147	-6.2996
470	ST0470	4	+	417273	417633	CUTs	CUT057	CUT057	bothEndsMapped	Automatic	-6.38234	-5.27313	-4.86358	-4.38398
471	ST0471	4	+	421937	422529	CUTs	CUT058	CUT058	bothEndsMapped	Automatic	-5.48048	-5.87451	-6.22352	-6.43384
472	ST0472	4	+	423721	424097	CUTs	CUT059	CUT059	mapped5	Automatic	-6.43325	-6.45779	-5.43576	-6.23053
473	ST0473	4	+	424097	425785	ORF-T	YDL017W	CDC7	bothEndsMapped	Manual	-4.74863	-4.74782	-5.27569	-4.99794
474	ST0474	4	+	427217	428585	ORF-T	YDL014W	NOP1	bothEndsMapped	Manual	0.485092	0.262593	-0.156139	-0.0316302
475	ST0475	4	+	428929	431009	ORF-T	YDL013W	SLX5	bothEndsMapped	Manual	-4.29382	-4.43984	-4.84503	-4.59845
476	ST0476	4	+	432281	433273	ORF-T	YDL010W	GRX7	bothEndsMapped	Manual	-3.2345	-3.27299	-3.77662	-3.27411
477	ST0477	4	+	433473	434057	ORF-T	YDL008W	APC11	bothEndsMapped	Manual	-3.36363	-3.33101	-3.66701	-3.4334
478	ST0478	4	+	438009	439369	ORF-T	YDL007W	RPT2	bothEndsMapped	Manual	-2.14601	-2.09691	-2.62139	-2.33492
479	ST0479	4	+	439569	440777	ORF-T	YDL006W	PTC1	bothEndsMapped	Manual	-3.73571	-3.40874	-4.1193	-4.05514
480	ST0480	4	+	442625	442841	CUTs	CUT060	CUT060	bothEndsMapped	Automatic	-6.58477	-6.36323	-5.55622	-5.09928
481	ST0481	4	+	442985	443753	ORF-T	YDL004W	ATP16	bothEndsMapped	Manual	-0.92781	-1.25188	-1.51058	-1.24864
482	ST0482	4	+	444561	446489	ORF-T	YDL003W	MCD1	bothEndsMapped	Manual	-4.00921	-3.57844	-4.52627	-3.7981
483	ST0483	4	+	447913	449377	ORF-T	YDL001W	RMD1	bothEndsMapped	Manual	-4.01807	-4.6156	-4.81106	-4.7244
484	ST0484	4	+	452977	453825	ORF-T	YDR002W	YRB1	bothEndsMapped	Manual	-0.395899	-0.598875	-1.02209	-0.693669
485	ST0485	4	+	453825	454065	CUTs	CUT061	CUT061	mappedNone	Automatic	-6.35928	-5.70665	-4.69277	-4.82894
486	ST0486	4	+	454065	455017	other	YDR003W, YDR003W-A	RCR2, YDR003W-A	bothEndsMapped	Manual	-2.97596	-3.18673	-3.3675	-3.32236
487	ST0487	4	+	455225	456729	ORF-T	YDR004W	RAD57	bothEndsMapped	Manual	-4.21606	-4.27386	-4.42573	-4.2034
488	ST0488	4	+	460577	460721	SUTs	SUT050	SUT050	bothEndsMapped	Manual	-4.51905	-4.28528	-4.72345	-4.06563
489	ST0489	4	+	461649	462817	ORF-T	YDR007W	TRP1	bothEndsMapped	Manual	-2.911	-2.71737	-3.34197	-3.15902
490	ST0490	4	+	463249	465601	ORF-T	YDR009W	GAL3	mapped5	Manual	-6.02532	-6.13888	-6.21647	-6.35854
491	ST0491	4	+	465601	470593	ORF-T	YDR011W	SNQ2	bothEndsMapped	Manual	0.164963	0.0354555	-0.524346	-0.527396
492	ST0492	4	+	471809	473017	ORF-T	YDR012W	RPL4B	bothEndsMapped	Manual	1.13217	0.99894	0.93476	0.751024
493	ST0493	4	+	473153	473857	ORF-T	YDR013W	PSF1	bothEndsMapped	Manual	-3.89776	-3.5683	-3.9208	-3.8206
494	ST0494	4	+	473993	476033	ORF-T	YDR014W	RAD61	bothEndsMapped	Manual	-5.7279	-4.88044	-5.3461	-4.99452
495	ST0495	4	+	477753	478306	ORF-T	YDR014W-A	HED1	bothEndsMapped	Manual	-6.57954	-6.65579	-6.37814	-6.32779
496	ST0496	4	+	482602	483810	CUTs	CUT062	CUT062	bothEndsMapped	Automatic	-6.13622	-6.08698	-5.26768	-5.84665
497	ST0497	4	+	485482	486114	SUTs	SUT051	SUT051	bothEndsMapped	Manual	-6.25525	-6.56221	-6.12538	-6.44766
498	ST0498	4	+	486114	486402	CUTs	CUT063	CUT063	mapped3	Automatic	-6.79844	-6.60533	-5.11082	-5.81685
499	ST0499	4	+	486706	488058	ORF-T	YDR021W	FAL1	bothEndsMapped	Manual	-4.26252	-3.93912	-4.03574	-4.17581
500	ST0500	4	+	489466	491034	other	YDR023W, YDR024W	SES1, FYV1	bothEndsMapped	Manual	-0.373618	-0.100589	-0.818743	-0.460038
501	ST0501	4	+	491474	492490	other	YDR024W, YDR025W	FYV1, RPS11A	bothEndsMapped	Manual	-3.90355	-3.6435	-2.60533	-2.60229
502	ST0502	4	+	501458	501674	SUTs	SUT052	SUT052	bothEndsMapped	Manual	-5.1988	-6.58466	-4.84568	-5.24625
503	ST0503	4	+	501674	502362	CUTs	CUT064	CUT064	mapped3	Automatic	-5.74542	-4.8129	-4.05289	-4.26169
504	ST0504	4	+	503474	503915	ORF-T	YDR031W	MIC14	bothEndsMapped	Manual	-4.13301	-3.66878	-4.32328	-3.93992
505	ST0505	4	+	506331	507771	SUTs	SUT053	SUT053	bothEndsMapped	Manual	-4.84894	-4.37628	-4.67058	-4.386
506	ST0506	4	+	507811	509587	ORF-T	YDR033W	MRH1	bothEndsMapped	Manual	1.60425	1.48246	0.0352047	0.00283876
507	ST0507	4	+	521275	521563	ORF-T	YDR034W-B	YDR034W-B	bothEndsMapped	Manual	-3.63197	-5.18438	-3.1867	-3.37911
508	ST0508	4	+	521779	523131	ORF-T	YDR035W	ARO3	bothEndsMapped	Manual	-2.04378	-1.72131	-2.679	-2.33907
509	ST0509	4	+	525387	527267	ORF-T	YDR037W	KRS1	bothEndsMapped	Manual	0.289116	0.367629	-0.533803	-0.166053
510	ST0510	4	+	539771	540571	ORF-T	YDR041W	RSM10	bothEndsMapped	Manual	-2.88923	-3.44109	-3.07411	-2.77524
511	ST0511	4	+	542179	542523	SUTs	SUT054	SUT054	bothEndsMapped	Manual	-6.33515	-6.37946	-5.44266	-5.71626
512	ST0512	4	+	542547	543243	CUTs	CUT065	CUT065	bothEndsMapped	Automatic	-5.43256	-4.62522	-3.99623	-4.17781
513	ST0513	4	+	544043	544730	SUTs	SUT055	SUT055	bothEndsMapped	Manual	-3.8759	-4.03233	-3.22203	-3.41086
514	ST0514	4	+	546411	547731	ORF-T	YDR044W	HEM13	bothEndsMapped	Manual	-1.04725	-0.879514	-1.62404	-1.42964
515	ST0515	4	+	551427	552987	ORF-T	YDR047W	HEM12	bothEndsMapped	Manual	-2.32658	-2.04979	-2.56639	-2.64228
516	ST0516	4	+	553227	555211	ORF-T	YDR049W	YDR049W	bothEndsMapped	Manual	-4.68037	-4.01339	-4.36634	-4.31738
517	ST0517	4	+	556739	557099	SUTs	SUT056	SUT056	bothEndsMapped	Manual	-5.57501	-6.20604	-6.32311	-4.88532
518	ST0518	4	+	563195	563459	CUTs	CUT066	CUT066	mapped5	Automatic	-4.99402	-4.89723	-3.98968	-4.5284
519	ST0519	4	+	563459	565019	ORF-T	YDR055W	PST1	bothEndsMapped	Manual	-0.778737	-0.736404	-0.867375	-1.21858
520	ST0520	4	+	565883	567563	ORF-T	YDR057W	YOS9	bothEndsMapped	Manual	-4.14605	-3.95025	-4.15275	-4.19457
521	ST0521	4	+	570571	573795	ORF-T	YDR060W	MAK21	bothEndsMapped	Manual	-1.883	-1.83105	-2.44981	-2.2414
522	ST0522	4	+	574155	575811	ORF-T	YDR061W	YDR061W	bothEndsMapped	Manual	-3.91352	-4.22095	-4.39551	-4.24495
523	ST0523	4	+	576075	578363	ORF-T	YDR062W	LCB2	bothEndsMapped	Manual	-0.764187	-0.779539	-1.52876	-1.42008
524	ST0524	4	+	578539	579227	ORF-T	YDR063W	YDR063W	bothEndsMapped	Manual	-2.31562	-2.50952	-2.82292	-2.58801
525	ST0525	4	+	579419	580539	ORF-T	YDR064W	RPS13	bothEndsMapped	Manual	1.73158	1.62658	1.39037	1.48659
526	ST0526	4	+	580643	582331	ORF-T	YDR065W	YDR065W	bothEndsMapped	Manual	-4.66516	-4.85295	-5.14761	-5.29652
527	ST0527	4	+	583659	584771	ORF-T	YDR068W	DOS2	bothEndsMapped	Manual	-3.77167	-3.86466	-4.07718	-3.52436
528	ST0528	4	+	587971	588659	CUTs	CUT067	CUT067	bothEndsMapped	Automatic	-6.29828	-6.47607	-5.17421	-5.56429
529	ST0529	4	+	592195	593155	ORF-T	YDR073W	SNF11	bothEndsMapped	Manual	-2.64121	-2.94885	-2.11624	-3.16995
530	ST0530	4	+	593659	596771	ORF-T	YDR074W	TPS2	bothEndsMapped	Manual	-1.99917	-2.32556	-3.48845	-3.15412
531	ST0531	4	+	596971	598227	ORF-T	YDR075W	PPH3	bothEndsMapped	Manual	-3.44791	-3.27381	-3.8536	-3.87609
532	ST0532	4	+	598419	600675	ORF-T	YDR076W	RAD55	bothEndsMapped	Manual	-5.25072	-5.23813	-6.16092	-5.55985
533	ST0533	4	+	600747	602131	ORF-T	YDR077W	SED1	bothEndsMapped	Manual	1.33622	1.32123	1.88665	1.82924
534	ST0534	4	+	603035	603603	ORF-T	YDR079W	PET100	bothEndsMapped	Manual	-3.49963	-3.62235	-3.22301	-3.56667
535	ST0535	4	+	603971	607451	ORF-T	YDR080W	VPS41	bothEndsMapped	Manual	-4.09578	-3.92856	-4.43434	-4.28781
536	ST0536	4	+	610339	611971	ORF-T	YDR082W	STN1	bothEndsMapped	Manual	-5.06883	-4.52746	-4.81885	-4.84706
537	ST0537	4	+	612059	613332	ORF-T	YDR083W	RRP8	bothEndsMapped	Manual	-2.96498	-2.84426	-3.77264	-3.21858
538	ST0538	4	+	614196	616916	SUTs	SUT057	SUT057	bothEndsMapped	Manual	-5.91836	-5.7808	-5.71255	-5.21836
539	ST0539	4	+	621988	624788	ORF-T	YDR089W	YDR089W	bothEndsMapped	Manual	-3.49329	-3.53427	-4.34352	-4.20429
540	ST0540	4	+	629804	630692	ORF-T	YDR092W	UBC13	bothEndsMapped	Manual	-1.5807	-1.47197	-1.84173	-1.99593
541	ST0541	4	+	631012	636116	ORF-T	YDR093W, YDR094W	DNF2, YDR094W	bothEndsMapped	Manual	-2.5687	-2.18137	-3.23779	-3.2991
542	ST0542	4	+	636580	639844	ORF-T	YDR096W	GIS1	bothEndsMapped	Manual	-2.19948	-2.61299	-3.01463	-3.40661
543	ST0543	4	+	652660	654596	ORF-T	YDR099W	BMH2	bothEndsMapped	Manual	-0.322498	-0.341177	-0.831486	-0.859793
544	ST0544	4	+	654980	655580	ORF-T	YDR100W	TVP15	bothEndsMapped	Manual	-1.33266	-1.24204	-1.65608	-1.5164
545	ST0545	4	+	657788	661148	ORF-T	YDR103W	STE5	bothEndsMapped	Manual	-3.12283	-2.9071	-3.22963	-3.2496
546	ST0546	4	+	671228	673436	ORF-T	YDR108W	GSG1	bothEndsMapped	Manual	-4.07082	-3.6786	-4.22817	-3.90518
547	ST0547	4	+	676044	677988	ORF-T	YDR110W	FOB1	bothEndsMapped	Manual	-4.46586	-4.01071	-4.03347	-4.51821
548	ST0548	4	+	680212	680420	SUTs	SUT058	SUT058	bothEndsMapped	Manual	-6.33157	-6.10089	-4.53482	-4.88694
549	ST0549	4	+	682132	682700	ORF-T	YDR115W	YDR115W	bothEndsMapped	Manual	-2.74813	-1.9859	-1.99157	-1.77622
550	ST0550	4	+	685852	687988	ORF-T	YDR118W, YDR118W-A	APC4, YDR118W-A	bothEndsMapped	Manual	-4.95733	-4.55927	-4.35477	-4.80218
551	ST0551	4	+	688140	690588	ORF-T	YDR119W	YDR119W	bothEndsMapped	Manual	-1.03667	-1.00723	-2.08692	-1.95742
552	ST0552	4	+	690980	691428	ORF-T	YDR119W-A	YDR119W-A	bothEndsMapped	Manual	-5.18576	-5.92737	-5.3681	-6.41404
553	ST0553	4	+	693452	694220	ORF-T	YDR121W	DPB4	bothEndsMapped	Manual	-3.15851	-2.90305	-3.78783	-3.61489
554	ST0554	4	+	694404	698036	ORF-T	YDR122W	KIN1	bothEndsMapped	Manual	-3.19617	-3.30713	-4.10725	-3.69296
555	ST0555	4	+	699740	701380	ORF-T	YDR124W	YDR124W	bothEndsMapped	Manual	-6.20546	-6.25621	-4.2844	-4.30226
556	ST0556	4	+	703220	704404	ORF-T	YDR126W	SWF1	mapped5	Manual	-3.6472	-3.62921	-3.88608	-3.91348
557	ST0557	4	+	704404	709284	ORF-T	YDR127W	ARO1	bothEndsMapped	Manual	-1.19811	-1.2328	-2.22555	-1.95665
558	ST0558	4	+	709516	713236	ORF-T	YDR128W	YDR128W	bothEndsMapped	Manual	-3.40887	-3.43863	-3.81647	-3.60446
559	ST0559	4	+	715644	716188	CUTs	CUT068	CUT068	bothEndsMapped	Automatic	-6.13189	-5.83555	-5.8085	-6.2259
560	ST0560	4	+	718644	719788	SUTs	SUT059	SUT059	bothEndsMapped	Manual	-6.10533	-6.46229	-5.12409	-5.34958
561	ST0561	4	+	722292	726500	SUTs	SUT060	SUT060	bothEndsMapped	Manual	-5.328	-5.34507	-4.50584	-5.14883
562	ST0562	4	+	727860	728156	CUTs	CUT069	CUT069	mapped5	Automatic	-6.66531	-6.5416	-6.77485	-6.86086
563	ST0563	4	+	728156	730372	ORF-T	YDR137W	RGP1	bothEndsMapped	Manual	-4.26244	-3.75826	-4.67378	-4.15953
564	ST0564	4	+	730556	733436	ORF-T	YDR138W	HPR1	bothEndsMapped	Manual	-3.49788	-3.17914	-3.92118	-3.71771
565	ST0565	4	+	734132	734860	ORF-T	YDR140W	MTQ2	bothEndsMapped	Manual	-2.90314	-2.63177	-3.14425	-3.22786
566	ST0566	4	+	746652	748436	ORF-T	YDR145W	TAF12	bothEndsMapped	Manual	-2.87865	-2.72246	-3.36228	-2.93458
567	ST0567	4	+	751204	753244	ORF-T	YDR147W	EKI1	bothEndsMapped	Manual	-4.44207	-4.14193	-4.14087	-4.31697
568	ST0568	4	+	755572	763868	ORF-T	YDR150W	NUM1	bothEndsMapped	Manual	-2.34566	-2.46809	-3.13193	-2.77684
569	ST0569	4	+	765644	766540	ORF-T	YDR152W	GIR2	bothEndsMapped	Manual	-2.14361	-2.16199	-2.34176	-2.02381
570	ST0570	4	+	769484	769996	ORF-T	YDR156W, YDR157W	RPA14, YDR157W	bothEndsMapped	Manual	-0.42533	-0.201756	-0.751399	-0.863776
571	ST0571	4	+	770340	771612	ORF-T	YDR158W	HOM2	bothEndsMapped	Manual	-0.0991002	0.0193744	-0.441642	-0.483513
572	ST0572	4	+	771772	775804	ORF-T	YDR159W	SAC3	bothEndsMapped	Manual	-3.74897	-3.63836	-3.90929	-3.65123
573	ST0573	4	+	775988	778708	ORF-T	YDR160W	SSY1	bothEndsMapped	Manual	-4.54527	-4.40699	-4.49031	-4.50315
574	ST0574	4	+	778996	780340	ORF-T	YDR161W	YDR161W	bothEndsMapped	Manual	-2.64312	-2.4612	-3.19939	-2.69836
575	ST0575	4	+	781356	782012	ORF-T	YDR163W	CWC15	bothEndsMapped	Manual	-5.05583	-4.84972	-4.6837	-4.64288
576	ST0576	4	+	784836	786332	ORF-T	YDR165W	TRM82	bothEndsMapped	Manual	-1.70683	-1.63068	-2.86904	-2.47721
577	ST0577	4	+	789412	790180	ORF-T	YDR167W	TAF10	bothEndsMapped	Manual	-3.06224	-3.324	-3.81097	-3.5927
578	ST0578	4	+	790292	791884	ORF-T	YDR168W	CDC37	bothEndsMapped	Manual	-2.79354	-3.05555	-3.53149	-2.86893
579	ST0579	4	+	791956	792108	CUTs	CUT070	CUT070	bothEndsMapped	Automatic	-6.20474	-6.26197	-4.56826	-6.26966
580	ST0580	4	+	794484	795252	CUTs	CUT071	CUT071	bothEndsMapped	Automatic	-5.00913	-4.95602	-3.86194	-3.74862
581	ST0581	4	+	795252	796068	CUTs	CUT072	CUT072	mapped3	Automatic	-6.34242	-6.43204	-4.62883	-4.58772
582	ST0582	4	+	806556	807828	ORF-T	YDR171W	HSP42	bothEndsMapped	Manual	-2.19688	-2.98847	-3.4396	-3.57025
583	ST0583	4	+	808260	810548	ORF-T	YDR172W	SUP35	bothEndsMapped	Manual	-1.32848	-0.980179	-1.86332	-1.80704
584	ST0584	4	+	812084	813028	ORF-T	YDR174W	HMO1	bothEndsMapped	Manual	-0.652135	-0.411006	-1.2515	-1.35589
585	ST0585	4	+	814404	816596	ORF-T	YDR176W	NGG1	bothEndsMapped	Manual	-4.06903	-4.079	-4.61664	-4.14999
586	ST0586	4	+	816764	817620	ORF-T	YDR177W	UBC1	bothEndsMapped	Manual	-2.70855	-2.65635	-2.29221	-2.23335
587	ST0587	4	+	817836	818604	ORF-T	YDR178W	SDH4	bothEndsMapped	Manual	-1.41154	-1.08487	-1.62084	-1.59683
588	ST0588	4	+	819332	820909	ORF-T	YDR179W-A	YDR179W-A	bothEndsMapped	Manual	-4.80752	-3.983	-5.12009	-4.86409
589	ST0589	4	+	821157	825789	ORF-T	YDR180W	SCC2	bothEndsMapped	Manual	-3.76052	-3.33864	-4.04291	-3.91601
590	ST0590	4	+	827525	829157	other	YDR182W, YDR182W-A	CDC1, YDR182W-A	bothEndsMapped	Manual	-2.85598	-2.34264	-2.90805	-3.0247
591	ST0591	4	+	829589	830293	ORF-T	YDR183W	PLP1	bothEndsMapped	Manual	-4.19593	-3.99447	-4.58263	-4.62096
592	ST0592	4	+	831709	832749	SUTs	SUT061	SUT061	bothEndsMapped	Manual	-4.03712	-4.51463	-4.76778	-4.8725
593	ST0593	4	+	836365	838165	ORF-T	YDR188W	CCT6	bothEndsMapped	Manual	-1.27045	-1.0984	-1.89007	-2.09276
594	ST0594	4	+	838341	840493	ORF-T	YDR189W	SLY1	bothEndsMapped	Manual	-2.20169	-2.25634	-2.95596	-2.73332
595	ST0595	4	+	842301	843469	ORF-T	YDR191W	HST4	bothEndsMapped	Manual	-4.77417	-4.91889	-5.35573	-4.7547
596	ST0596	4	+	848349	850205	ORF-T	YDR195W	REF2	bothEndsMapped	Manual	-3.98598	-4.04013	-3.05504	-3.26963
597	ST0597	4	+	851181	852493	ORF-T	YDR197W	CBS2	bothEndsMapped	Manual	-3.52724	-3.31193	-3.7492	-3.56437
598	ST0598	4	+	856285	856981	ORF-T	YDR201W	SPC19	bothEndsMapped	Manual	-3.98486	-4.24921	-4.19715	-3.79678
599	ST0599	4	+	858093	859237	ORF-T	YDR204W	COQ4	bothEndsMapped	Manual	-3.61772	-3.46578	-4.06965	-3.83625
600	ST0600	4	+	859317	861573	ORF-T	YDR205W	MSC2	bothEndsMapped	Manual	-2.18517	-2.01571	-2.75748	-2.6921
601	ST0601	4	+	861717	864861	ORF-T	YDR206W	EBS1	bothEndsMapped	Manual	-3.21549	-2.9733	-3.44639	-3.18293
602	ST0602	4	+	868045	870541	ORF-T	YDR208W	MSS4	bothEndsMapped	Manual	-2.31622	-2.1112	-3.01546	-2.39746
603	ST0603	4	+	871013	871589	ORF-T	YDR210W	YDR210W	bothEndsMapped	Manual	-1.35105	-1.38619	-1.94942	-1.92743
604	ST0604	4	+	884661	886973	ORF-T	YDR211W	GCD6	bothEndsMapped	Manual	-2.46251	-2.30233	-3.00379	-2.95024
605	ST0605	4	+	887149	888989	ORF-T	YDR212W	TCP1	bothEndsMapped	Manual	-0.728999	-0.667301	-1.68354	-1.73112
606	ST0606	4	+	889525	892613	ORF-T	YDR213W	UPC2	bothEndsMapped	Manual	-4.22382	-4.27461	-4.67644	-4.53325
607	ST0607	4	+	892749	893989	ORF-T	YDR214W	AHA1	bothEndsMapped	Manual	-1.33418	-1.17576	-1.70608	-1.87436
608	ST0608	4	+	894509	899453	ORF-T	YDR216W	ADR1	bothEndsMapped	Manual	-3.29209	-3.3576	-3.5878	-3.4055
609	ST0609	4	+	907317	909645	ORF-T	YDR221W	GTB1	bothEndsMapped	Manual	-3.56047	-3.06291	-4.00617	-4.01674
610	ST0610	4	+	910029	911445	ORF-T	YDR222W	YDR222W	bothEndsMapped	Manual	-3.33318	-2.64114	-3.43569	-3.64955
611	ST0611	4	+	911637	913701	ORF-T	YDR223W	CRF1	bothEndsMapped	Manual	-6.28651	-6.45811	-6.33029	-6.22635
612	ST0612	4	+	915309	915429	CUTs	CUT073	CUT073	mapped5	Automatic	-5.7853	-6.62339	-6.04162	-5.2345
613	ST0613	4	+	915429	916085	ORF-T	YDR225W	HTA1	bothEndsMapped	Manual	1.29864	1.12766	-0.158999	0.16934
614	ST0614	4	+	916421	917285	ORF-T	YDR226W	ADK1	bothEndsMapped	Manual	0.700182	0.594033	0.0565012	0.0535493
615	ST0615	4	+	917453	921845	ORF-T	YDR227W	SIR4	bothEndsMapped	Manual	-4.31059	-4.01798	-4.73083	-4.2899
616	ST0616	4	+	924685	926189	ORF-T	YDR229W	IVY1	bothEndsMapped	Manual	-4.11647	-4.24888	-4.55617	-4.91617
617	ST0617	4	+	927197	929261	ORF-T	YDR232W	HEM1	bothEndsMapped	Manual	-0.159865	-0.257873	-0.918553	-0.922412
618	ST0618	4	+	931005	933309	ORF-T	YDR234W	LYS4	bothEndsMapped	Manual	-2.04581	-1.95476	-3.20206	-2.9349
619	ST0619	4	+	933485	935381	ORF-T	YDR235W	PRP42	bothEndsMapped	Manual	-4.07752	-3.63154	-4.4519	-4.48697
620	ST0620	4	+	936461	937653	ORF-T	YDR237W	MRPL7	bothEndsMapped	Manual	-3.24461	-3.23871	-3.81345	-3.48561
621	ST0621	4	+	946717	948557	ORF-T	YDR242W	AMD2	bothEndsMapped	Manual	-5.53711	-5.73075	-6.24353	-6.53138
622	ST0622	4	+	950549	952533	ORF-T	YDR244W	PEX5	bothEndsMapped	Manual	-4.6258	-4.23737	-4.55812	-4.23665
623	ST0623	4	+	952717	954133	ORF-T	YDR245W	MNN10	bothEndsMapped	Manual	-2.25586	-1.89378	-2.61392	-2.4951
624	ST0624	4	+	954269	955101	ORF-T	YDR246W	TRS23	bothEndsMapped	Manual	-2.88079	-3.12955	-3.44311	-3.36314
625	ST0625	4	+	955661	957749	ORF-T	YDR247W	VHS1	bothEndsMapped	Manual	-1.99438	-1.8984	-2.96024	-2.82317
626	ST0626	4	+	957789	958597	SUTs	SUT062	SUT062	bothEndsMapped	Manual	-6.38378	-6.44882	-6.41696	-6.49196
627	ST0627	4	+	960309	963245	ORF-T	YDR251W	PAM1	bothEndsMapped	Manual	-1.9697	-2.18674	-2.80248	-2.5507
628	ST0628	4	+	963277	963405	CUTs	CUT074	CUT074	mapped5	Automatic	-5.93995	-6.61431	-5.69556	-4.53834
629	ST0629	4	+	963405	964757	ORF-T	YDR252W	BTT1	bothEndsMapped	Manual	-3.8842	-4.01893	-4.62813	-3.96
630	ST0630	4	+	965037	967013	ORF-T	YDR254W	CHL4	bothEndsMapped	Manual	-4.92663	-4.45322	-5.7145	-5.87194
631	ST0631	4	+	968029	969693	SUTs	SUT063	SUT063	bothEndsMapped	Manual	-3.83192	-3.93005	-4.51318	-3.96513
632	ST0632	4	+	974581	975013	CUTs	CUT075	CUT075	bothEndsMapped	Automatic	-5.78535	-5.63634	-5.9122	-6.12643
633	ST0633	4	+	977053	977309	SUTs	SUT064	SUT064	bothEndsMapped	Manual	-5.15115	-4.75687	-3.28984	-2.85573
634	ST0634	4	+	993117	994133	ORF-T	YDR262W	YDR262W	bothEndsMapped	Manual	-2.46825	-1.91162	-2.1597	-1.82736
635	ST0635	4	+	998637	999973	ORF-T	YDR265W	PEX10	bothEndsMapped	Manual	-4.36502	-4.90977	-4.56791	-4.70133
636	ST0636	4	+	1003957	1005173	ORF-T	YDR268W	MSW1	bothEndsMapped	Manual	-4.6704	-4.48089	-5.84685	-5.54403
637	ST0637	4	+	1005581	1008725	ORF-T	YDR270W	CCC2	bothEndsMapped	Manual	-3.68121	-3.61936	-4.71996	-4.00086
638	ST0638	4	+	1008949	1009901	ORF-T	YDR272W	GLO2	bothEndsMapped	Manual	-3.21658	-3.20863	-3.93041	-3.71096
639	ST0639	4	+	1009901	1011301	ORF-T	YDR273W	DON1	mapped3	Manual	-6.08271	-5.33957	-4.93723	-4.80836
640	ST0640	4	+	1011589	1013197	ORF-T	YDR275W	BSC2	bothEndsMapped	Manual	-4.4086	-4.00281	-3.97944	-4.13574
641	ST0641	4	+	1014357	1016877	SUTs	SUT065	SUT065	bothEndsMapped	Manual	-5.70423	-5.6208	-4.89804	-4.93078
642	ST0642	4	+	1019237	1020413	ORF-T	YDR279W	RNH202	bothEndsMapped	Manual	-3.71098	-3.38816	-4.79876	-4.17696
643	ST0643	4	+	1020613	1021693	ORF-T	YDR280W	RRP45	bothEndsMapped	Manual	-2.99186	-2.64635	-3.2282	-3.37393
644	ST0644	4	+	1030509	1030877	CUTs	CUT076	CUT076	bothEndsMapped	Automatic	-5.33368	-5.31033	-4.16341	-4.7881
645	ST0645	4	+	1033389	1035221	ORF-T	YDR285W	ZIP1	bothEndsMapped	Manual	-6.4155	-6.3776	-6.54255	-6.13521
646	ST0646	4	+	1035773	1036933	ORF-T	YDR287W	YDR287W	bothEndsMapped	Manual	-4.10921	-3.69032	-4.95895	-4.8508
647	ST0647	4	+	1037141	1038221	ORF-T	YDR288W	NSE3	bothEndsMapped	Manual	-3.76161	-3.67644	-4.11611	-3.8566
648	ST0648	4	+	1039717	1043165	ORF-T	YDR291W	HRQ1	bothEndsMapped	Manual	-4.08526	-4.03107	-4.64381	-4.64676
649	ST0649	4	+	1055149	1055965	ORF-T	YDR296W	MHR1	bothEndsMapped	Manual	-3.94587	-3.77058	-4.44837	-3.68291
650	ST0650	4	+	1056397	1057741	ORF-T	YDR297W	SUR2	bothEndsMapped	Manual	-0.940147	-0.965479	-1.61276	-1.30102
651	ST0651	4	+	1059573	1061301	ORF-T	YDR299W	BFR2	bothEndsMapped	Manual	-3.37279	-3.25465	-3.49667	-3.0276
652	ST0652	4	+	1061301	1061485	CUTs	CUT077	CUT077	mapped3	Automatic	-6.3265	-4.91135	-4.25684	-5.0444
653	ST0653	4	+	1063277	1067517	ORF-T	YDR301W	CFT1	bothEndsMapped	Manual	-3.26472	-3.3006	-4.33941	-3.89138
654	ST0654	4	+	1067669	1068477	ORF-T	YDR302W	GPI11	bothEndsMapped	Manual	-2.35601	-1.96585	-2.67508	-3.07298
655	ST0655	4	+	1072749	1073285	CUTs	CUT078	CUT078	bothEndsMapped	Automatic	-5.96127	-6.18165	-5.61523	-5.96726
656	ST0656	4	+	1075813	1077965	ORF-T	YDR307W	YDR307W	bothEndsMapped	Manual	-2.56603	-2.17968	-3.08657	-2.8856
657	ST0657	4	+	1080797	1081045	SUTs	SUT066	SUT066	bothEndsMapped	Manual	-4.26633	-4.63654	-3.66399	-3.08456
658	ST0658	4	+	1085061	1087085	ORF-T	YDR311W	TFB1	bothEndsMapped	Manual	-3.82121	-3.8068	-3.95289	-3.80959
659	ST0659	4	+	1087541	1089061	ORF-T	YDR312W	SSF2	bothEndsMapped	Manual	-3.35376	-3.92817	-3.89389	-3.69214
660	ST0660	4	+	1090389	1091397	CUTs	CUT079	CUT079	bothEndsMapped	Automatic	-6.42817	-6.5351	-6.39419	-6.59634
661	ST0661	4	+	1092757	1093253	CUTs	CUT080	CUT080	bothEndsMapped	Automatic	-6.37861	-6.63631	-5.37316	-4.95578
662	ST0662	4	+	1093733	1095133	ORF-T	YDR316W	OMS1	bothEndsMapped	Manual	-5.25051	-5.60329	-5.65937	-5.18967
663	ST0663	4	+	1102133	1103461	ORF-T	YDR317W	HIM1	bothEndsMapped	Manual	-6.02693	-6.28323	-6.12497	-6.30346
664	ST0664	4	+	1103653	1105077	ORF-T	YDR318W	MCM21	bothEndsMapped	Manual	-5.01644	-5.68443	-4.68726	-5.17878
665	ST0665	4	+	1106077	1106853	CUTs	CUT081	CUT081	bothEndsMapped	Automatic	-6.05017	-6.45134	-4.26263	-4.82884
666	ST0666	4	+	1108661	1109957	ORF-T	YDR321W	ASP1	bothEndsMapped	Manual	-0.229494	-0.00293255	-0.577341	-0.727263
667	ST0667	4	+	1110573	1111829	ORF-T	YDR322W	MRPL35	bothEndsMapped	Manual	-3.31554	-3.34642	-3.87178	-3.48749
668	ST0668	4	+	1117109	1120245	ORF-T	YDR325W	YCG1	bothEndsMapped	Manual	-4.20025	-4.08665	-5.12807	-4.84072
669	ST0669	4	+	1127805	1129469	ORF-T	YDR330W	UBX5	mapped5	Manual	-3.96174	-4.06814	-4.11421	-3.87164
670	ST0670	4	+	1129469	1130853	ORF-T	YDR331W	GPI8	mapped3	Manual	-2.35742	-2.36109	-2.99947	-3.20316
671	ST0671	4	+	1130965	1133117	ORF-T	YDR332W	IRC3	bothEndsMapped	Manual	-5.04615	-5.31623	-5.40315	-5.36621
672	ST0672	4	+	1135725	1140509	ORF-T	YDR334W	SWR1	bothEndsMapped	Manual	-3.9088	-3.69596	-4.53152	-4.57169
673	ST0673	4	+	1140661	1140701	SUTs	SUT067	SUT067	bothEndsMapped	Manual	-6.74952	-7.06961	-6.4266	-5.62793
674	ST0674	4	+	1140805	1144933	ORF-T	YDR335W	MSN5	bothEndsMapped	Manual	-2.42853	-2.10168	-3.11686	-3.16311
675	ST0675	4	+	1145077	1146093	ORF-T	YDR336W	YDR336W	bothEndsMapped	Manual	-4.26952	-4.42803	-4.77808	-4.37344
676	ST0676	4	+	1146269	1147245	ORF-T	YDR337W	MRPS28	bothEndsMapped	Manual	-3.93576	-3.88386	-4.26777	-3.72588
677	ST0677	4	+	1149677	1149981	CUTs	CUT082	CUT082	bothEndsMapped	Automatic	-6.72434	-6.81527	-6.43023	-6.59964
678	ST0678	4	+	1153877	1154069	CUTs	CUT083	CUT083	bothEndsMapped	Automatic	-5.56737	-5.83915	-5.3005	-5.76945
679	ST0679	4	+	1156637	1157357	CUTs	CUT084	CUT084	mapped5	Automatic	-4.60883	-6.17172	-4.30815	-4.75182
680	ST0680	4	+	1157357	1158989	SUTs	SUT068	SUT068	bothEndsMapped	Manual	-5.74148	-6.33441	-5.64426	-6.36314
681	ST0681	4	+	1162349	1165893	SUTs	SUT069	SUT069	bothEndsMapped	Manual	-6.47216	-6.57321	-6.3243	-6.54584
682	ST0682	4	+	1165893	1166141	CUTs	CUT085	CUT085	mapped3	Automatic	-5.7283	-4.85907	-5.4292	-5.18841
683	ST0683	4	+	1166653	1167021	SUTs	SUT070	SUT070	bothEndsMapped	Manual	-3.52436	-4.6407	-4.36633	-4.1362
684	ST0684	4	+	1169069	1170205	ORF-T	YDR347W	MRP1	bothEndsMapped	Manual	-2.60952	-2.524	-2.76795	-2.94601
685	ST0685	4	+	1174461	1174853	SUTs	SUT071	SUT071	bothEndsMapped	Manual	-4.5716	-4.81539	-4.40335	-4.07897
686	ST0686	4	+	1178437	1181397	ORF-T	YDR351W	SBE2	bothEndsMapped	Manual	-3.1001	-3.30586	-3.7162	-3.40676
687	ST0687	4	+	1181621	1182949	ORF-T	YDR352W	YDR352W	bothEndsMapped	Manual	-2.30715	-2.12979	-3.21845	-3.16685
688	ST0688	4	+	1183229	1184485	ORF-T	YDR353W	TRR1	bothEndsMapped	Manual	0.0913505	0.300174	-0.809613	-0.372133
689	ST0689	4	+	1184629	1185949	ORF-T	YDR354W	TRP4	bothEndsMapped	Manual	-1.76736	-1.93188	-2.32003	-2.66716
690	ST0690	4	+	1186069	1189213	ORF-T	YDR356W	SPC110	bothEndsMapped	Manual	-4.83916	-4.37801	-4.96358	-4.44736
691	ST0691	4	+	1189213	1189605	CUTs	CUT086	CUT086	mapped3	Automatic	-5.37523	-6.20796	-6.05631	-5.75191
692	ST0692	4	+	1190005	1191853	ORF-T	YDR358W	GGA1	bothEndsMapped	Manual	-4.13853	-4.38885	-5.16621	-4.51226
693	ST0693	4	+	1196541	1197693	SUTs	SUT072	SUT072	bothEndsMapped	Manual	-5.97363	-6.19878	-6.52976	-6.61959
694	ST0694	4	+	1198981	1201485	ORF-T	YDR363W	ESC2	bothEndsMapped	Manual	-4.47038	-4.40089	-4.40956	-4.93215
695	ST0695	4	+	1202093	1202653	ORF-T	YDR363W-A	SEM1	bothEndsMapped	Manual	-1.95138	-2.27497	-2.23675	-1.96376
696	ST0696	4	+	1212773	1213629	ORF-T	YDR367W	YDR367W	bothEndsMapped	Manual	-1.97693	-2.00017	-2.33242	-2.2969
697	ST0697	4	+	1213837	1214997	ORF-T	YDR368W	YPR1	bothEndsMapped	Manual	-1.68475	-1.41956	-2.67276	-2.49029
698	ST0698	4	+	1219341	1221045	ORF-T	YDR371W	CTS2	bothEndsMapped	Manual	-4.18505	-4.33935	-4.66731	-4.39856
699	ST0699	4	+	1222677	1223373	ORF-T	YDR373W	FRQ1	bothEndsMapped	Manual	-2.24506	-1.91887	-2.66963	-2.36495
700	ST0700	4	+	1224733	1225189	ORF-T	YDR374W-A	YDR374W-A	bothEndsMapped	Manual	-3.32614	-3.97147	-3.24371	-3.28388
701	ST0701	4	+	1226741	1228293	ORF-T	YDR376W	ARH1	bothEndsMapped	Manual	-3.65914	-3.62596	-4.46527	-4.29358
702	ST0702	4	+	1228525	1229317	ORF-T	YDR377W	ATP17	bothEndsMapped	Manual	-1.25069	-0.861603	-2.33109	-1.76658
703	ST0703	4	+	1230053	1233245	ORF-T	YDR379W	RGA2	bothEndsMapped	Manual	-4.16978	-4.19569	-4.18166	-4.10153
704	ST0704	4	+	1234117	1236245	ORF-T	YDR380W	ARO10	bothEndsMapped	Manual	-3.45553	-3.37793	-4.51371	-4.36581
705	ST0705	4	+	1236445	1238205	ORF-T	YDR381W	YRA1	bothEndsMapped	Manual	-1.58553	-1.52997	-2.14225	-2.12285
706	ST0706	4	+	1238333	1239397	CUTs	CUT087	CUT087	mapped5	Automatic	-6.51647	-6.58967	-5.485	-6.32518
707	ST0707	4	+	1239397	1239973	ORF-T	YDR382W	RPP2B	bothEndsMapped	Manual	1.19884	1.03075	1.08302	1.08134
708	ST0708	4	+	1239997	1241021	CUTs	CUT088	CUT088	bothEndsMapped	Automatic	-4.73368	-5.04749	-4.11185	-3.92961
709	ST0709	4	+	1242725	1243149	CUTs	CUT089	CUT089	mapped5	Automatic	-4.45777	-4.52823	-3.37287	-3.50311
710	ST0710	4	+	1243149	1245917	ORF-T	YDR385W	EFT2	bothEndsMapped	Manual	1.31875	0.885067	0.880262	1.10313
711	ST0711	4	+	1246069	1248085	ORF-T	YDR386W	MUS81	bothEndsMapped	Manual	-6.10484	-5.94103	-5.63071	-5.93321
712	ST0712	4	+	1250133	1251749	ORF-T	YDR388W	RVS167	bothEndsMapped	Manual	-2.11466	-1.97338	-2.55589	-2.57897
713	ST0713	4	+	1252005	1254693	ORF-T	YDR389W	SAC7	bothEndsMapped	Manual	-2.5572	-1.93191	-2.81771	-2.58433
714	ST0714	4	+	1258629	1259717	ORF-T	YDR392W	SPT3	bothEndsMapped	Manual	-4.76735	-4.46984	-4.87291	-4.7936
715	ST0715	4	+	1259845	1261413	ORF-T	YDR393W	SHE9	bothEndsMapped	Manual	-4.51823	-4.49035	-4.88475	-4.74121
716	ST0716	4	+	1261557	1263045	ORF-T	YDR394W	RPT3	bothEndsMapped	Manual	-1.71089	-1.4966	-2.02095	-1.93891
717	ST0717	4	+	1263197	1266269	ORF-T	YDR395W	SXM1	bothEndsMapped	Manual	-1.39183	-1.15835	-2.28315	-1.85724
718	ST0718	4	+	1266965	1267341	SUTs	SUT073	SUT073	mapped5	Manual	-5.6749	-5.85792	-4.08497	-3.92426
719	ST0719	4	+	1267341	1269517	ORF-T	YDR398W	UTP5	bothEndsMapped	Manual	-2.1421	-2.05371	-2.9206	-2.56488
720	ST0720	4	+	1269997	1270797	ORF-T	YDR399W	HPT1	bothEndsMapped	Manual	-0.261045	-0.0757045	-0.66969	-0.485528
721	ST0721	4	+	1270837	1270997	CUTs	CUT090	CUT090	mapped5	Automatic	-5.57548	-5.83814	-3.90051	-5.04842
722	ST0722	4	+	1270997	1272205	ORF-T	YDR400W	URH1	bothEndsMapped	Manual	-2.67801	-2.5852	-3.89064	-4.2289
723	ST0723	4	+	1275381	1276309	ORF-T	YDR403W	DIT1	bothEndsMapped	Manual	-6.18174	-6.02418	-5.48642	-6.19054
724	ST0724	4	+	1277573	1278517	ORF-T	YDR405W	MRP20	bothEndsMapped	Manual	-4.19556	-4.34662	-4.48694	-4.35936
725	ST0725	4	+	1279101	1283797	ORF-T	YDR406W, YDR406W-A	PDR15, YDR406W-A	bothEndsMapped	Manual	-2.68836	-2.55643	-3.5746	-3.48925
726	ST0726	4	+	1289373	1292357	ORF-T	YDR409W	SIZ1	bothEndsMapped	Manual	-4.20314	-4.02644	-4.74798	-3.98367
727	ST0727	4	+	1294621	1295549	ORF-T	YDR412W	RRP17	bothEndsMapped	Manual	-3.50932	-3.04818	-3.65036	-3.62865
728	ST0728	4	+	1295757	1296693	SUTs	SUT074	SUT074	bothEndsMapped	Manual	-6.37357	-6.42414	-5.63184	-6.30104
729	ST0729	4	+	1298349	1300965	ORF-T	YDR416W	SYF1	bothEndsMapped	Manual	-4.5563	-4.23155	-4.83287	-4.70173
730	ST0730	4	+	1301557	1302221	ORF-T	YDR418W	RPL12B	bothEndsMapped	Manual	1.26123	1.11308	0.929481	1.15981
731	ST0731	4	+	1302221	1302709	CUTs	CUT091	CUT091	mapped3	Automatic	-4.15709	-3.93113	-5.33392	-4.45108
732	ST0732	4	+	1303157	1305381	ORF-T	YDR419W	RAD30	bothEndsMapped	Manual	-4.62126	-4.7781	-5.02413	-4.45541
733	ST0733	4	+	1305885	1311749	ORF-T	YDR420W	HKR1	bothEndsMapped	Manual	-2.10645	-1.88305	-2.58498	-2.56052
734	ST0734	4	+	1311957	1315077	ORF-T	YDR421W	ARO80	bothEndsMapped	Manual	-5.66432	-4.80892	-4.6349	-4.41104
735	ST0735	4	+	1319445	1319757	CUTs	CUT092	CUT092	bothEndsMapped	Automatic	-4.56369	-5.2166	-3.99156	-3.81447
736	ST0736	4	+	1319973	1321949	ORF-T	YDR425W	SNX41	bothEndsMapped	Manual	-3.93711	-3.63625	-4.22924	-3.82493
737	ST0737	4	+	1322165	1323445	ORF-T	YDR427W	RPN9	bothEndsMapped	Manual	-1.20221	-1.06363	-1.70631	-1.45463
738	ST0738	4	+	1323461	1324421	CUTs	CUT093	CUT093	bothEndsMapped	Automatic	-5.31264	-5.54841	-5.94372	-5.50129
739	ST0739	4	+	1328757	1330677	ORF-T	YDR432W, YDR433W	NPL3, YDR433W	bothEndsMapped	Manual	-0.271971	-0.0582631	-6.43117	-6.24875
740	ST0740	4	+	1331125	1332933	ORF-T	YDR434W	GPI17	bothEndsMapped	Manual	-2.68123	-2.29442	-2.93689	-2.89149
741	ST0741	4	+	1334205	1334573	CUTs	CUT094	CUT094	mapped5	Automatic	-4.44904	-5.34518	-4.56571	-3.97354
742	ST0742	4	+	1334573	1336981	ORF-T	YDR436W	PPZ2	bothEndsMapped	Manual	-3.57295	-3.52183	-4.33112	-4.0029
743	ST0743	4	+	1337269	1340813	ORF-T	YDR437W, YDR438W, YDR439W	GPI19, THI74, LRS4	bothEndsMapped	Manual	-3.73695	-3.4286	-3.91391	-3.96268
744	ST0744	4	+	1342397	1344309	ORF-T	YDR440W	DOT1	bothEndsMapped	Manual	-4.46136	-4.00636	-4.76916	-4.61841
745	ST0745	4	+	1350205	1352341	ORF-T	YDR444W	YDR444W	bothEndsMapped	Manual	-4.71668	-4.5745	-4.24571	-4.50834
746	ST0746	4	+	1355965	1357429	ORF-T	YDR448W	ADA2	bothEndsMapped	Manual	-4.05432	-4.22533	-4.50743	-4.70832
747	ST0747	4	+	1359157	1359485	CUTs	CUT095	CUT095	bothEndsMapped	Automatic	-6.47764	-6.53205	-5.2201	-4.56088
748	ST0748	4	+	1359885	1360901	ORF-T	YDR450W	RPS18A	bothEndsMapped	Manual	-3.9238	-3.66987	-3.77263	-3.37804
749	ST0749	4	+	1360941	1361045	CUTs	CUT096	CUT096	bothEndsMapped	Automatic	-5.87503	-5.14169	-3.65224	-3.86201
750	ST0750	4	+	1362733	1365045	ORF-T	YDR452W	PPN1	bothEndsMapped	Manual	-2.60923	-2.30986	-2.84104	-2.33199
751	ST0751	4	+	1367021	1367429	CUTs	CUT097	CUT097	mapped5	Automatic	-5.56085	-6.18755	-4.2024	-5.56727
752	ST0752	4	+	1367429	1369461	ORF-T	YDR456W	NHX1	bothEndsMapped	Manual	-1.2512	-1.19429	-1.80851	-1.83472
753	ST0753	4	+	1369653	1379693	ORF-T	YDR457W	TOM1	bothEndsMapped	Manual	-1.905	-1.62529	-2.66247	-2.38395
754	ST0754	4	+	1383669	1384893	ORF-T	YDR460W	TFB3	bothEndsMapped	Manual	-4.56958	-4.68389	-4.82067	-4.74876
755	ST0755	4	+	1385109	1385237	ORF-T	YDR461W	MFA1	bothEndsMapped	Manual	0.668774	0.441761	0.910853	1.02861
756	ST0756	4	+	1386021	1386613	ORF-T	YDR462W	MRPL28	bothEndsMapped	Manual	-3.27296	-3.27433	-3.96909	-3.46699
757	ST0757	4	+	1386765	1388533	ORF-T	YDR463W	STP1	bothEndsMapped	Manual	-2.72768	-2.88765	-3.20014	-3.6658
758	ST0758	4	+	1388741	1393309	ORF-T	YDR464W	SPP41	bothEndsMapped	Manual	-4.33952	-4.05987	-4.42797	-4.1119
759	ST0759	4	+	1395013	1398061	ORF-T	YDR466W	PKH3	bothEndsMapped	Manual	-3.44393	-3.35243	-3.95415	-3.83927
760	ST0760	4	+	1398997	1399797	ORF-T	YDR469W	SDC1	bothEndsMapped	Manual	-4.04718	-3.7702	-3.77631	-3.76903
761	ST0761	4	+	1401693	1402677	ORF-T	YDR471W	RPL27B	bothEndsMapped	Manual	0.655098	-0.148286	-0.44256	-0.228284
762	ST0762	4	+	1402941	1403053	other	snR13	SNR13	bothEndsMapped	Manual	-0.0374888	-0.0488495	0.489143	0.0905677
763	ST0763	4	+	1403205	1404277	ORF-T	YDR472W	TRS31	bothEndsMapped	Manual	-2.0645	-1.9053	-2.277	-1.87083
764	ST0764	4	+	1406085	1408117	SUTs	SUT075	SUT075	bothEndsMapped	Manual	-4.75728	-4.69612	-4.34842	-4.20559
765	ST0765	4	+	1410509	1411909	SUTs	SUT076	SUT076	bothEndsMapped	Manual	-5.29296	-5.28628	-4.39766	-4.8606
766	ST0766	4	+	1412077	1414381	ORF-T	YDR477W	SNF1	bothEndsMapped	Manual	-2.73876	-2.58268	-3.10857	-3.2284
767	ST0767	4	+	1414541	1416357	ORF-T	YDR478W	SNM1	bothEndsMapped	Manual	-5.12595	-4.27297	-4.85598	-4.89374
768	ST0768	4	+	1417333	1418437	ORF-T	YDR480W	DIG2	bothEndsMapped	Manual	-4.30964	-4.59388	-4.86092	-4.73642
769	ST0769	4	+	1421117	1422589	ORF-T	YDR483W	KRE2	bothEndsMapped	Manual	-0.428453	-0.0234043	-0.806126	-0.771127
770	ST0770	4	+	1422733	1424709	ORF-T	YDR484W	VPS52	bothEndsMapped	Manual	-3.92068	-3.91294	-4.52992	-4.37706
771	ST0771	4	+	1427405	1427893	CUTs	CUT098	CUT098	bothEndsMapped	Automatic	-5.6343	-6.2564	-4.55739	-4.90561
772	ST0772	4	+	1430997	1432261	ORF-T	YDR489W	SLD5	bothEndsMapped	Manual	-3.41922	-2.9642	-3.77652	-3.54772
773	ST0773	4	+	1434709	1435941	ORF-T	YDR492W	IZH1	bothEndsMapped	Manual	-0.45479	-0.498673	-1.42352	-0.997044
774	ST0774	4	+	1436109	1436693	ORF-T	YDR493W	FMP36	bothEndsMapped	Manual	-3.36035	-3.57191	-3.98704	-3.84298
775	ST0775	4	+	1436837	1438101	ORF-T	YDR494W	RSM28	bothEndsMapped	Manual	-3.20175	-3.63407	-3.74901	-3.59123
776	ST0776	4	+	1445765	1446149	SUTs	SUT077	SUT077	bothEndsMapped	Manual	-5.80885	-6.06256	-5.89705	-6.27159
777	ST0777	4	+	1447805	1450101	ORF-T	YDR499W	LCD1	bothEndsMapped	Manual	-5.20886	-5.48512	-5.42064	-4.97984
778	ST0778	4	+	1451229	1453069	ORF-T	YDR501W	PLM2	bothEndsMapped	Manual	-4.77315	-4.6353	-4.6881	-4.98289
779	ST0779	4	+	1456069	1456677	SUTs	SUT078	SUT078	bothEndsMapped	Manual	-6.13139	-6.27342	-5.50589	-5.93221
780	ST0780	4	+	1459749	1460565	SUTs	SUT079	SUT079	bothEndsMapped	Manual	-4.65253	-4.41081	-3.27826	-3.32177
781	ST0781	4	+	1460565	1460757	CUTs	CUT099	CUT099	mapped3	Automatic	-6.69392	-5.36239	-3.75455	-3.08595
782	ST0782	4	+	1466205	1466373	SUTs	SUT080	SUT080	bothEndsMapped	Manual	-6.11057	-6.93752	-4.91268	-6.20835
783	ST0783	4	+	1469317	1469781	ORF-T	YDR510W	SMT3	bothEndsMapped	Manual	-0.420754	-0.344132	-0.741867	-0.618838
784	ST0784	4	+	1469989	1470445	ORF-T	YDR511W	ACN9	bothEndsMapped	Manual	-3.25445	-3.24632	-3.11447	-3.03074
785	ST0785	4	+	1470957	1471533	ORF-T	YDR513W	GRX2	bothEndsMapped	Manual	-0.920098	-1.00262	-1.48055	-1.37793
786	ST0786	4	+	1473205	1474733	ORF-T	YDR515W	SLF1	bothEndsMapped	Manual	-4.41329	-4.42705	-4.19504	-3.95956
787	ST0787	4	+	1477117	1478437	ORF-T	YDR517W	GRH1	bothEndsMapped	Manual	-1.49643	-1.65001	-2.6342	-2.92498
788	ST0788	4	+	1478573	1480205	ORF-T	YDR518W	EUG1	bothEndsMapped	Manual	-2.5875	-2.43995	-3.6255	-3.41176
789	ST0789	4	+	1480365	1480997	ORF-T	YDR519W	FPR2	bothEndsMapped	Manual	-2.09286	-1.76336	-1.92893	-1.88958
790	ST0790	4	+	1483725	1484309	SUTs	SUT081	SUT081	bothEndsMapped	Manual	-4.20422	-4.36876	-5.18662	-5.305
791	ST0791	4	+	1484309	1485581	CUTs	CUT100	CUT100	mapped3	Automatic	-5.61311	-5.67708	-6.04873	-6.3982
792	ST0792	4	+	1487541	1488709	SUTs	SUT082	SUT082	bothEndsMapped	Manual	-6.40877	-6.48726	-5.96275	-6.33845
793	ST0793	4	+	1490517	1492517	ORF-T	YDR525W-A, YDR527W	SNA2, RBA50	bothEndsMapped	Manual	-2.55605	-2.91056	-3.23172	-3.12808
794	ST0794	4	+	1494277	1495949	ORF-T	YDR528W	HLR1	bothEndsMapped	Manual	-4.11202	-3.6491	-4.75282	-3.95722
795	ST0795	4	+	1496805	1497181	CUTs	CUT101	CUT101	bothEndsMapped	Automatic	-6.58631	-6.51047	-5.73352	-6.70276
796	ST0796	4	+	1498165	1499405	ORF-T	YDR531W	YDR531W	bothEndsMapped	Manual	-2.51431	-1.9677	-3.08676	-2.72963
797	ST0797	4	+	1500709	1501021	SUTs	SUT083	SUT083	bothEndsMapped	Manual	-4.3543	-4.39908	-3.29168	-3.63654
798	ST0798	4	+	1507941	1509757	ORF-T	YDR536W	STL1	bothEndsMapped	Manual	-6.55079	-6.74629	-6.36117	-6.65056
799	ST0799	4	+	1510005	1511773	ORF-T	YDR538W	PAD1	bothEndsMapped	Manual	-2.94135	-3.17435	-3.26653	-3.13184
800	ST0800	4	+	1511981	1513933	ORF-T	YDR539W	YDR539W	bothEndsMapped	Manual	-3.42975	-3.60425	-5.51787	-4.73729
801	ST0801	4	+	1514341	1515357	SUTs	SUT084	SUT084	bothEndsMapped	Manual	-6.4047	-6.37003	-6.28542	-6.27982
802	ST0802	4	+	1518269	1518749	other	YDRWdelta31	YDRWdelta31	bothEndsMapped	Manual	-6.06643	-5.86737	-5.58981	-6.33409
803	ST0803	4	+	1521093	1522253	SUTs	SUT085	SUT085	bothEndsMapped	Manual	-6.13074	-6.0486	-5.84768	-5.63811
804	ST0804	5	+	7713	8089	SUTs	SUT086	SUT086	bothEndsMapped	Manual	-6.37174	-6.56222	-6.09473	-5.90208
805	ST0805	5	+	8089	8297	CUTs	CUT102	CUT102	mapped3	Automatic	-6.73956	-6.74971	-5.66834	-6.31901
806	ST0806	5	+	9969	10497	CUTs	CUT103	CUT103	bothEndsMapped	Automatic	-6.17518	-6.63365	-5.27385	-4.67727
807	ST0807	5	+	11545	11929	SUTs	SUT087	SUT087	bothEndsMapped	Manual	-5.86618	-4.89727	-5.34573	-5.34426
808	ST0808	5	+	13569	14745	ORF-T	YEL072W	RMD6	bothEndsMapped	Manual	-5.64328	-5.47207	-5.83087	-5.22997
809	ST0809	5	+	16177	17881	ORF-T	YEL071W	DLD3	bothEndsMapped	Manual	-1.10428	-1.18665	-1.87689	-1.68344
810	ST0810	5	+	26137	27625	ORF-T	YEL066W	HPA3	mapped5	Manual	-4.82913	-4.53053	-4.45982	-4.80578
811	ST0811	5	+	27625	29601	ORF-T	YEL065W	SIT1	bothEndsMapped	Manual	-1.22194	-0.895189	-1.30077	-1.30759
812	ST0812	5	+	34145	34321	CUTs	CUT104	CUT104	mapped5	Automatic	-6.70139	-6.3179	-6.60539	-6.57163
813	ST0813	5	+	34321	36401	ORF-T	YEL062W	NPR2	bothEndsMapped	Manual	-4.32406	-3.97686	-5.86007	-5.99194
814	ST0814	5	+	43217	44993	ORF-T	YEL058W	PCM1	bothEndsMapped	Manual	-1.99924	-1.87989	-2.27647	-2.32435
815	ST0815	5	+	45065	45809	CUTs	CUT105	CUT105	bothEndsMapped	Automatic	-5.8223	-5.72472	-3.81404	-4.23331
816	ST0816	5	+	47105	48457	ORF-T	YEL056W	HAT2	bothEndsMapped	Manual	-3.00516	-2.8136	-3.54845	-3.83532
817	ST0817	5	+	56537	58105	ORF-T	YEL052W	AFG1	bothEndsMapped	Manual	-1.94014	-2.00266	-2.92276	-2.8868
818	ST0818	5	+	58321	59297	ORF-T	YEL051W	VMA8	bothEndsMapped	Manual	-1.25806	-1.00691	-1.80808	-1.80354
819	ST0819	5	+	61329	61401	other	snR67	SNR67	bothEndsMapped	Manual	0.115873	-0.657854	0.516627	0.270911
820	ST0820	5	+	69049	70385	ORF-T	YEL044W	IES6	bothEndsMapped	Manual	-5.79591	-5.86656	-4.10478	-5.67221
821	ST0821	5	+	70433	73449	ORF-T	YEL043W	YEL043W	bothEndsMapped	Manual	-2.6951	-2.73285	-3.0849	-2.91408
822	ST0822	5	+	73585	75473	ORF-T	YEL042W	GDA1	bothEndsMapped	Manual	-0.586284	-0.46715	-1.23983	-1.15025
823	ST0823	5	+	75665	77585	ORF-T	YEL041W	YEF1	bothEndsMapped	Manual	-6.14353	-6.10554	-6.21176	-6.27111
824	ST0824	5	+	78033	79585	ORF-T	YEL040W	UTR2	bothEndsMapped	Manual	0.745542	0.704137	-0.0163108	0.0487229
825	ST0825	5	+	80377	81185	ORF-T	YEL038W	UTR4	bothEndsMapped	Manual	-1.66889	-1.47483	-1.95703	-1.81543
826	ST0826	5	+	85593	86361	other	YEL034W, YEL033W	HYP2, YEL033W	bothEndsMapped	Manual	1.46994	1.27004	1.36828	1.38156
827	ST0827	5	+	86441	86553	other	YEL033W	YEL033W	bothEndsMapped	Manual	-5.97564	-6.50746	-4.43867	-5.62087
828	ST0828	5	+	86897	90049	ORF-T	YEL032W	MCM3	bothEndsMapped	Manual	-2.42134	-2.50094	-3.80543	-3.47999
829	ST0829	5	+	90233	94017	ORF-T	YEL031W	SPF1	bothEndsMapped	Manual	0.11071	-0.238004	-0.493892	-0.607743
830	ST0830	5	+	94209	96577	ORF-T	YEL030W	ECM10	bothEndsMapped	Manual	-5.4872	-5.35095	-6.08954	-5.97695
831	ST0831	5	+	98073	99481	other	YEL028W	YEL028W	bothEndsMapped	Manual	-4.17182	-4.58088	-4.82273	-4.62523
832	ST0832	5	+	100697	101513	ORF-T	YEL027W	CUP5	bothEndsMapped	Manual	0.797293	0.934054	0.497036	0.499268
833	ST0833	5	+	101785	102393	ORF-T	YEL026W	SNU13	bothEndsMapped	Manual	1.17278	0.739936	0.630478	0.837831
834	ST0834	5	+	107161	108425	ORF-T	YEL024W	RIP1	bothEndsMapped	Manual	-2.42714	-2.08991	-2.85001	-2.59381
835	ST0835	5	+	111337	115873	ORF-T	YEL022W	GEA2	bothEndsMapped	Manual	-2.60896	-2.52911	-3.81502	-3.61631
836	ST0836	5	+	116121	117049	ORF-T	YEL021W	URA3	bothEndsMapped	Manual	-6.69717	-6.72018	-6.3958	-6.64845
837	ST0837	5	+	117145	117577	ORF-T	YEL020W-A	TIM9	bothEndsMapped	Manual	-2.94542	-3.0961	-3.21163	-2.77388
838	ST0838	5	+	118097	118673	SUTs	SUT088	SUT088	bothEndsMapped	Manual	-6.37931	-6.71665	-6.74008	-6.59307
839	ST0839	5	+	121449	122385	ORF-T	YEL018W	EAF5	bothEndsMapped	Manual	-4.63588	-4.3294	-5.05759	-4.33424
840	ST0840	5	+	123193	124721	ORF-T	YEL017W	GTT3	bothEndsMapped	Manual	-1.86323	-1.80175	-2.74409	-2.72948
841	ST0841	5	+	126593	128417	ORF-T	YEL015W	EDC3	bothEndsMapped	Manual	-3.11057	-3.10725	-3.47162	-3.57044
842	ST0842	5	+	128585	130945	ORF-T	YEL013W	VAC8	bothEndsMapped	Manual	-1.40065	-1.03681	-2.31963	-2.46076
843	ST0843	5	+	131641	132657	ORF-T	YEL012W	UBC8	bothEndsMapped	Manual	-4.72264	-4.51514	-5.25881	-4.34805
844	ST0844	5	+	133089	135313	ORF-T	YEL011W	GLC3	bothEndsMapped	Manual	-4.09453	-4.33704	-5.46916	-5.33566
845	ST0845	5	+	137129	138049	other	YELWdelta5	YELWdelta5	bothEndsMapped	Manual	-6.62269	-6.74535	-6.50849	-6.57804
846	ST0846	5	+	141497	144033	ORF-T	YEL007W	YEL007W	bothEndsMapped	Manual	-1.25262	-1.2924	-2.65794	-2.06892
847	ST0847	5	+	144281	145681	ORF-T	YEL006W	YEA6	bothEndsMapped	Manual	-2.58269	-2.59078	-2.82849	-2.53584
848	ST0848	5	+	146905	148121	ORF-T	YEL004W	YEA4	mapped5	Manual	-3.91644	-3.87909	-4.12067	-4.48354
849	ST0849	5	+	148121	148705	ORF-T	YEL003W	GIM4	bothEndsMapped	Manual	-3.00907	-2.83817	-3.71562	-3.03056
850	ST0850	5	+	150289	151761	CUTs	CUT106	CUT106	bothEndsMapped	Automatic	-6.43995	-6.17504	-6.04705	-5.86563
851	ST0851	5	+	153473	156033	ORF-T	YER001W	MNN1	bothEndsMapped	Manual	-2.65635	-2.50928	-3.64552	-3.59446
852	ST0852	5	+	156769	157593	ORF-T	YER002W	NOP16	bothEndsMapped	Manual	-2.41497	-2.38278	-2.89817	-2.28399
853	ST0853	5	+	159337	160489	ORF-T	YER004W	FMP52	bothEndsMapped	Manual	-1.06691	-1.06971	-1.1299	-0.87296
854	ST0854	5	+	160489	162505	ORF-T	YER005W	YND1	mapped3	Manual	-2.78797	-2.61694	-4.21522	-3.98036
855	ST0855	5	+	162681	164385	ORF-T	YER006W	NUG1	bothEndsMapped	Manual	-1.64262	-1.44361	-2.24463	-1.91447
856	ST0856	5	+	164449	166161	ORF-T	YER007W	PAC2	bothEndsMapped	Manual	-5.4496	-5.5214	-5.66872	-5.63438
857	ST0857	5	+	172065	172665	ORF-T	YER009W	NTF2	bothEndsMapped	Manual	0.894337	1.06233	0.620835	0.748446
858	ST0858	5	+	173473	173769	SUTs	SUT089	SUT089	bothEndsMapped	Manual	-4.55224	-4.62415	-3.81779	-4.25822
859	ST0859	5	+	175209	176113	ORF-T	YER011W	TIR1	bothEndsMapped	Manual	-1.2297	-0.0805384	-0.691279	-0.554718
860	ST0860	5	+	177761	178577	ORF-T	YER012W	PRE1	bothEndsMapped	Manual	-1.67466	-1.41795	-1.48618	-1.36682
861	ST0861	5	+	178817	182273	ORF-T	YER013W	PRP22	bothEndsMapped	Manual	-4.43385	-4.52083	-4.91503	-4.42589
862	ST0862	5	+	182561	184313	ORF-T	YER014W	HEM14	bothEndsMapped	Manual	-4.33699	-4.51861	-4.97506	-4.8751
863	ST0863	5	+	184473	186977	ORF-T	YER015W	FAA2	bothEndsMapped	Manual	-5.22988	-5.04655	-5.52841	-5.94785
864	ST0864	5	+	188233	189337	ORF-T	YER016W	BIM1	bothEndsMapped	Manual	-3.75536	-3.49077	-4.11928	-3.28828
865	ST0865	5	+	191977	192681	SUTs	SUT090	SUT090	bothEndsMapped	Manual	-6.16799	-6.29286	-6.38447	-6.18628
866	ST0866	5	+	192849	194297	ORF-T	YER019W	ISC1	bothEndsMapped	Manual	-2.47063	-2.49982	-3.10471	-2.85289
867	ST0867	5	+	195065	196553	ORF-T	YER020W	GPA2	bothEndsMapped	Manual	-3.1956	-3.70609	-3.85274	-3.96165
868	ST0868	5	+	196889	198585	ORF-T	YER021W	RPN3	bothEndsMapped	Manual	-0.967625	-1.05773	-1.48226	-1.30845
869	ST0869	5	+	198785	200913	ORF-T	YER022W	SRB4	bothEndsMapped	Manual	-4.02635	-3.74579	-4.43175	-4.07937
870	ST0870	5	+	201033	202081	ORF-T	YER023W	PRO3	bothEndsMapped	Manual	-0.811977	-0.5877	-1.51569	-1.57667
871	ST0871	5	+	202161	205025	ORF-T	YER024W	YAT2	bothEndsMapped	Manual	-5.15799	-5.35083	-6.37182	-6.3925
872	ST0872	5	+	205193	207089	ORF-T	YER025W	GCD11	bothEndsMapped	Manual	-0.250905	-0.414352	-0.987209	-1.11924
873	ST0873	5	+	208761	209065	CUTs	CUT107	CUT107	bothEndsMapped	Automatic	-6.58428	-6.8227	-6.26327	-6.76382
874	ST0874	5	+	210489	210833	CUTs	CUT108	CUT108	bothEndsMapped	Automatic	-5.18018	-6.24536	-4.33481	-4.31048
875	ST0875	5	+	213369	214025	ORF-T	YER030W	CHZ1	bothEndsMapped	Manual	-2.74384	-2.94769	-3.08738	-2.90155
876	ST0876	5	+	214993	217889	ORF-T	YER032W	FIR1	bothEndsMapped	Manual	-3.43697	-3.12769	-3.5893	-3.33166
877	ST0877	5	+	221825	223225	other	YER034W, YER035W	YER034W, EDC2	bothEndsMapped	Manual	-4.40146	-4.17661	-3.69121	-4.19233
878	ST0878	5	+	225817	227049	ORF-T	YER037W	PHM8	bothEndsMapped	Manual	-5.0428	-4.65251	-6.02001	-5.84575
879	ST0879	5	+	228393	229449	other	YER038W-A	FMP49	bothEndsMapped	Manual	-5.36587	-6.20856	-5.90188	-5.991
880	ST0880	5	+	229713	232217	ORF-T	YER040W	GLN3	bothEndsMapped	Manual	-3.7794	-3.96499	-3.91023	-3.99276
881	ST0881	5	+	232393	234849	ORF-T	YER041W	YEN1	mapped5	Manual	-4.96819	-4.56976	-5.16712	-4.44547
882	ST0882	5	+	234849	235545	ORF-T	YER042W	MXR1	mapped3	Manual	-2.23829	-1.91089	-2.16464	-1.96141
883	ST0883	5	+	238649	239161	CUTs	CUT109	CUT109	bothEndsMapped	Automatic	-6.31311	-6.41565	-4.77126	-5.39468
884	ST0884	5	+	242497	243689	ORF-T	YER046W	SPO73	bothEndsMapped	Manual	-4.02435	-4.2625	-3.9229	-4.03271
885	ST0885	5	+	250633	251329	ORF-T	YER048W-A	ISD11	bothEndsMapped	Manual	-1.76348	-1.79469	-2.31665	-2.13726
886	ST0886	5	+	251649	253689	ORF-T	YER049W	TPA1	bothEndsMapped	Manual	-1.88928	-1.40663	-2.84289	-2.79852
887	ST0887	5	+	254641	256297	ORF-T	YER051W	JHD1	bothEndsMapped	Manual	-4.61843	-4.38555	-4.904	-4.38369
888	ST0888	5	+	261953	262801	CUTs	CUT110	CUT110	bothEndsMapped	Automatic	-4.78107	-4.77549	-4.92768	-5.82152
889	ST0889	5	+	268857	269425	SUTs	SUT091	SUT091	bothEndsMapped	Manual	-2.69689	-2.46038	-2.57692	-2.35348
890	ST0890	5	+	270689	271569	SUTs	SUT092	SUT092	bothEndsMapped	Manual	-4.64776	-4.78212	-3.95709	-4.24052
891	ST0891	5	+	271729	272209	ORF-T	YER058W	PET117	bothEndsMapped	Manual	-5.03034	-5.60632	-5.74644	-5.12749
892	ST0892	5	+	272465	274001	ORF-T	YER059W	PCL6	bothEndsMapped	Manual	-3.4995	-3.57895	-4.9735	-4.47047
893	ST0893	5	+	274433	276473	ORF-T	YER060W	FCY21	bothEndsMapped	Manual	-3.01838	-2.80699	-3.76337	-3.96943
894	ST0894	5	+	281633	282545	ORF-T	YER063W	THO1	bothEndsMapped	Manual	-2.73697	-2.53001	-5.86902	-6.28145
895	ST0895	5	+	284417	287441	SUTs	SUT093	SUT093	bothEndsMapped	Manual	-3.65412	-4.09393	-3.40934	-3.37276
896	ST0896	5	+	289353	290961	ORF-T	YER066W	YER066W	bothEndsMapped	Manual	-5.03798	-5.06169	-5.04334	-5.17214
897	ST0897	5	+	291777	292641	ORF-T	YER067W	YER067W	bothEndsMapped	Manual	-3.06683	-2.84264	-4.02095	-4.83171
898	ST0898	5	+	292969	294913	ORF-T	YER068W	MOT2	bothEndsMapped	Manual	-2.433	-2.42938	-2.93774	-2.688
899	ST0899	5	+	295353	298145	ORF-T	YER069W	ARG5%2C6	bothEndsMapped	Manual	-3.70296	-3.63973	-4.1324	-4.12639
900	ST0900	5	+	298737	301977	ORF-T	YER070W	RNR1	bothEndsMapped	Manual	0.359951	0.243409	-0.708374	-0.689646
901	ST0901	5	+	302713	303345	ORF-T	YER072W	VTC1	bothEndsMapped	Manual	-0.119113	-0.601779	-1.0817	-0.660844
902	ST0902	5	+	303513	305785	ORF-T	YER073W	ALD5	bothEndsMapped	Manual	-1.71681	-1.73127	-2.23293	-2.15066
903	ST0903	5	+	306265	307305	ORF-T	YER074W	RPS24A	bothEndsMapped	Manual	-4.04528	-3.68805	-2.67386	-2.62559
904	ST0904	5	+	307593	308169	ORF-T	YER074W-A	YOS1	bothEndsMapped	Manual	-2.14797	-2.21683	-2.15876	-2.03914
905	ST0905	5	+	309001	309041	SUTs	SUT094	SUT094	bothEndsMapped	Manual	-6.0137	-5.85176	-5.60583	-6.2725
906	ST0906	5	+	316769	317145	CUTs	CUT111	CUT111	bothEndsMapped	Automatic	-6.04169	-5.99393	-4.3008	-5.17081
907	ST0907	5	+	318849	319721	ORF-T	YER079W	YER079W	bothEndsMapped	Manual	-3.45768	-3.7865	-4.03851	-3.66781
908	ST0908	5	+	319929	321881	ORF-T	YER080W	FMP29	bothEndsMapped	Manual	-2.67937	-2.93626	-3.6155	-3.14809
909	ST0909	5	+	322217	324201	ORF-T	SRG1, YER081W	SRG1, SER3	bothEndsMapped	Manual	-2.35681	-2.62408	-2.43353	-2.14444
910	ST0910	5	+	326169	326545	CUTs	CUT112	CUT112	bothEndsMapped	Automatic	-6.38077	-6.6545	-6.39461	-6.24856
911	ST0911	5	+	328385	330329	ORF-T	YER086W	ILV1	bothEndsMapped	Manual	0.197555	0.0843587	-0.461992	-0.310035
912	ST0912	5	+	330513	332433	ORF-T	YER087W	YER087W	bothEndsMapped	Manual	-4.77693	-5.23476	-5.36658	-4.8958
913	ST0913	5	+	335585	335729	SUTs	SUT095	SUT095	bothEndsMapped	Manual	-5.91577	-5.99732	-5.7292	-6.18052
914	ST0914	5	+	337865	339593	ORF-T	YER090W	TRP2	bothEndsMapped	Manual	-1.39621	-1.21953	-2.12008	-1.88974
915	ST0915	5	+	342817	343481	ORF-T	YER092W	IES5	bothEndsMapped	Manual	-3.03903	-3.17336	-2.81634	-2.76987
916	ST0916	5	+	343481	343889	CUTs	CUT113	CUT113	mapped3	Automatic	-5.01142	-5.44989	-3.8054	-3.64478
917	ST0917	5	+	347777	348481	CUTs	CUT114	CUT114	bothEndsMapped	Automatic	-5.97304	-6.149	-4.7862	-5.51454
918	ST0918	5	+	349921	351385	ORF-T	YER095W	RAD51	bothEndsMapped	Manual	-2.17227	-2.2742	-2.61867	-2.5538
919	ST0919	5	+	351577	353225	ORF-T	YER096W	SHC1	bothEndsMapped	Manual	-6.21744	-6.16514	-5.26753	-5.65793
920	ST0920	5	+	355225	357985	ORF-T	YER097W, YER098W	YER097W, UBP9	bothEndsMapped	Manual	-4.85266	-5.19618	-6.16915	-6.0999
921	ST0921	5	+	359281	360393	ORF-T	YER100W	UBC6	bothEndsMapped	Manual	-2.68828	-2.48661	-2.93361	-2.73026
922	ST0922	5	+	362705	363849	ORF-T	YER102W	RPS8B	bothEndsMapped	Manual	-4.21327	-4.40008	-3.11717	-3.20338
923	ST0923	5	+	364513	366545	ORF-T	YER103W	SSA4	bothEndsMapped	Manual	-4.49755	-4.66968	-4.72341	-4.59762
924	ST0924	5	+	366769	367793	ORF-T	YER104W	RTT105	bothEndsMapped	Manual	-5.22722	-4.90656	-6.1354	-6.17893
925	ST0925	5	+	377945	378705	SUTs	SUT096	SUT096	bothEndsMapped	Manual	-5.90425	-5.92717	-5.23505	-5.69417
926	ST0926	5	+	387145	387777	ORF-T	YER112W	LSM4	bothEndsMapped	Manual	-2.43474	-2.58432	-3.07625	-2.44046
927	ST0927	5	+	395281	395513	CUTs	CUT115	CUT115	bothEndsMapped	Automatic	-6.63989	-6.42516	-5.83071	-6.48464
928	ST0928	5	+	396673	397825	ORF-T	YER117W	RPL23B	bothEndsMapped	Manual	-5.27804	-5.02959	-3.74515	-3.85749
929	ST0929	5	+	401097	402041	ORF-T	YER120W	SCS2	bothEndsMapped	Manual	0.123701	0.309053	-0.274898	-0.128286
930	ST0930	5	+	402193	402833	ORF-T	YER121W	YER121W	bothEndsMapped	Manual	-6.10002	-6.59364	-6.38207	-6.37803
931	ST0931	5	+	404625	406777	ORF-T	YER123W	YCK3	bothEndsMapped	Manual	-3.3586	-3.0021	-3.47538	-3.02929
932	ST0932	5	+	409673	413009	ORF-T	YER125W	RSP5	bothEndsMapped	Manual	-0.76576	-0.810956	-1.65407	-1.42216
933	ST0933	5	+	414457	415625	ORF-T	YER127W	LCP5	bothEndsMapped	Manual	-3.25966	-2.95484	-3.45086	-3.14076
934	ST0934	5	+	415825	416601	ORF-T	YER128W	YER128W	bothEndsMapped	Manual	-5.12523	-5.09511	-6.36893	-5.31124
935	ST0935	5	+	416769	420985	ORF-T	YER129W	SAK1	bothEndsMapped	Manual	-3.6284	-3.04333	-3.86893	-3.76403
936	ST0936	5	+	422185	422609	CUTs	CUT116	CUT116	bothEndsMapped	Automatic	-6.36413	-6.70576	-5.06431	-6.40493
937	ST0937	5	+	423513	424377	ORF-T	YER131W	RPS26B	bothEndsMapped	Manual	-4.33504	-4.24217	-3.51692	-3.10096
938	ST0938	5	+	424705	424849	other	snR4	SNR4	bothEndsMapped	Manual	1.51786	1.2053	1.69928	1.33191
939	ST0939	5	+	425233	425529	CUTs	CUT117	CUT117	bothEndsMapped	Automatic	-6.287	-6.4419	-4.25822	-5.073
940	ST0940	5	+	432417	434273	ORF-T	YER133W	GLC7	bothEndsMapped	Manual	-1.13742	-1.04133	-1.82908	-1.50984
941	ST0941	5	+	439489	441225	ORF-T	YER136W	GDI1	bothEndsMapped	Manual	-1.45708	-1.5066	-1.66828	-1.65276
942	ST0942	5	+	441993	442497	other	SCR1	SCR1	bothEndsMapped	Manual	1.20999	1.13506	1.48578	1.81522
943	ST0943	5	+	451521	453297	ORF-T	YER140W	YER140W	bothEndsMapped	Manual	-3.73186	-3.74836	-3.83125	-3.93031
944	ST0944	5	+	453401	455121	ORF-T	YER141W	COX15	bothEndsMapped	Manual	-1.3989	-1.40875	-2.489	-2.57215
945	ST0945	5	+	456273	457801	ORF-T	YER143W	DDI1	bothEndsMapped	Manual	-3.20044	-3.23967	-3.44408	-3.3291
946	ST0946	5	+	461921	462929	ORF-T	YER146W	LSM5	bothEndsMapped	Manual	-5.21987	-5.39347	-4.69791	-3.95444
947	ST0947	5	+	465097	466121	ORF-T	YER148W	SPT15	bothEndsMapped	Manual	-1.57252	-1.55279	-2.13759	-2.00023
948	ST0948	5	+	468345	468953	ORF-T	YER150W	SPI1	bothEndsMapped	Manual	-1.62108	-2.0102	-1.89553	-2.36773
949	ST0949	5	+	475001	476289	ORF-T	YER154W	OXA1	bothEndsMapped	Manual	-3.03818	-3.024	-3.76749	-3.90787
950	ST0950	5	+	483313	484513	CUTs	CUT118	CUT118	mapped5	Automatic	-6.11746	-5.31943	-2.70632	-3.19896
951	ST0951	5	+	484513	487273	ORF-T	YER157W	COG3	bothEndsMapped	Manual	-3.43505	-3.38328	-3.69855	-3.99901
952	ST0952	5	+	489921	491257	SUTs	SUT097	SUT097	bothEndsMapped	Manual	-5.90574	-5.70615	-5.10257	-5.40664
953	ST0953	5	+	500633	501329	CUTs	CUT119	CUT119	bothEndsMapped	Automatic	-4.69454	-4.83545	-5.23895	-5.87102
954	ST0954	5	+	504001	504945	SUTs	SUT098	SUT098	bothEndsMapped	Manual	-1.50532	-1.56843	-1.51441	-1.71896
955	ST0955	5	+	505089	509889	ORF-T	YER164W	CHD1	bothEndsMapped	Manual	-3.19538	-3.1879	-4.01134	-3.78486
956	ST0956	5	+	510225	512265	ORF-T	YER165W	PAB1	bothEndsMapped	Manual	0.529832	0.448108	-0.10135	0.218954
957	ST0957	5	+	512377	517544	ORF-T	YER166W	DNF1	bothEndsMapped	Manual	-2.71439	-2.55797	-3.60532	-3.29897
958	ST0958	5	+	517937	520905	ORF-T	YER167W	BCK2	bothEndsMapped	Manual	-3.13434	-3.06718	-3.74754	-3.32587
959	ST0959	5	+	523097	525881	ORF-T	YER169W	RPH1	mapped5	Manual	-2.86973	-2.97185	-3.84751	-3.72452
960	ST0960	5	+	525881	526865	ORF-T	YER170W	ADK2	bothEndsMapped	Manual	-4.5972	-4.85508	-4.59746	-4.73043
961	ST0961	5	+	526929	529513	ORF-T	YER171W	RAD3	bothEndsMapped	Manual	-3.50322	-3.29954	-3.81238	-3.82018
962	ST0962	5	+	536281	538337	ORF-T	YER173W	RAD24	bothEndsMapped	Manual	-5.00247	-4.78852	-5.08635	-4.53543
963	ST0963	5	+	541649	545353	ORF-T	YER176W	ECM32	bothEndsMapped	Manual	-3.91916	-3.78703	-4.50041	-4.12859
964	ST0964	5	+	545569	546601	ORF-T	YER177W	BMH1	bothEndsMapped	Manual	0.893484	0.818194	0.258624	0.445754
965	ST0965	5	+	546785	548209	ORF-T	YER178W	PDA1	bothEndsMapped	Manual	0.687763	0.700526	0.440599	0.492676
966	ST0966	5	+	548817	549441	ORF-T	YER179W	DMC1	bothEndsMapped	Manual	-6.49854	-6.53888	-6.50451	-6.15721
967	ST0967	5	+	552481	553337	ORF-T	YER182W	FMP10	bothEndsMapped	Manual	-4.06726	-4.75168	-4.60294	-4.1838
968	ST0968	5	+	554129	556025	SUTs	SUT099	SUT099	bothEndsMapped	Manual	-4.36083	-4.5278	-4.64724	-4.30173
969	ST0969	5	+	559305	560401	ORF-T	YER185W	YER185W	bothEndsMapped	Manual	-5.20759	-5.64536	-3.90691	-4.49004
970	ST0970	5	+	562945	564457	SUTs	SUT100	SUT100	bothEndsMapped	Manual	-6.61402	-6.70772	-6.47085	-6.57629
971	ST0971	5	+	565593	566697	ORF-T	YER187W	YER187W	bothEndsMapped	Manual	-6.23855	-6.33419	-6.17262	-6.08425
972	ST0972	5	+	567833	568961	other	YER188W, YERWomega2	YER188W, YERWomega2	bothEndsMapped	Manual	-5.23994	-5.0618	-5.74835	-5.53857
973	ST0973	6	+	16681	19921	ORF-T	YFL055W	AGP3	bothEndsMapped	Manual	-5.61284	-5.96268	-4.22154	-4.46626
974	ST0974	6	+	23105	23329	CUTs	CUT120	CUT120	bothEndsMapped	Automatic	-6.77112	-6.68695	-5.97301	-4.9447
975	ST0975	6	+	28217	32577	ORF-T	YFL052W	YFL052W	bothEndsMapped	Manual	-6.30639	-6.1441	-5.70682	-5.71732
976	ST0976	6	+	36697	38745	ORF-T	YFL049W	SWP82	bothEndsMapped	Manual	-4.17966	-4.21366	-4.57872	-4.07296
977	ST0977	6	+	40425	42609	ORF-T	YFL047W	RGD2	bothEndsMapped	Manual	-3.56474	-3.65267	-3.75004	-3.71497
978	ST0978	6	+	42745	43593	ORF-T	YFL046W	FMP32	bothEndsMapped	Manual	-4.55071	-4.91709	-5.09045	-4.5962
979	ST0979	6	+	44745	46121	CUTs	CUT121	CUT121	bothEndsMapped	Automatic	-6.4493	-6.54473	-5.94464	-6.27167
980	ST0980	6	+	47841	48929	ORF-T	YFL041W-A	YFL041W-A	bothEndsMapped	Manual	-5.63249	-5.21655	-6.03458	-5.41532
981	ST0981	6	+	49113	51169	ORF-T	YFL041W	FET5	bothEndsMapped	Manual	-1.87155	-1.77962	-2.26463	-2.18233
982	ST0982	6	+	54577	55273	SUTs	SUT101	SUT101	bothEndsMapped	Manual	-6.25859	-6.32348	-6.17507	-6.38195
983	ST0983	6	+	56265	57937	ORF-T	YFL037W	TUB2	bothEndsMapped	Manual	0.469391	0.555794	-0.242037	0.0508584
984	ST0984	6	+	58545	62841	ORF-T	YFL036W	RPO41	bothEndsMapped	Manual	-3.3396	-3.08802	-3.92807	-3.88651
985	ST0985	6	+	65305	68833	ORF-T	YFL034W	YFL034W	bothEndsMapped	Manual	-4.35484	-4.3645	-5.23466	-4.75406
986	ST0986	6	+	75121	76633	ORF-T	YFL032W, YFL031W	YFL032W, HAC1	bothEndsMapped	Manual	0.960026	0.665741	0.811324	0.846585
987	ST0987	6	+	76729	78001	ORF-T	YFL030W	AGX1	bothEndsMapped	Manual	-4.67997	-4.78877	-4.71853	-4.83879
988	ST0988	6	+	78049	79329	SUTs	SUT102	SUT102	bothEndsMapped	Manual	-6.39338	-6.22771	-5.87776	-5.542
989	ST0989	6	+	82073	83945	ORF-T	YFL026W	STE2	bothEndsMapped	Manual	0.738039	0.631566	0.257387	0.324892
990	ST0990	6	+	89577	90769	SUTs	SUT103	SUT103	bothEndsMapped	Manual	-2.74272	-3.15384	-3.06456	-3.1919
991	ST0991	6	+	90985	93465	ORF-T	YFL023W	BUD27	bothEndsMapped	Manual	-4.31113	-3.88216	-4.43543	-4.37264
992	ST0992	6	+	95569	96025	ORF-T	YFL021W	GAT1	mapped5	Manual	-4.69985	-4.97024	-4.68882	-3.94848
993	ST0993	6	+	96025	97601	ORF-T	YFL021W	GAT1	bothEndsMapped	Manual	-2.62819	-2.80125	-3.456	-3.20171
994	ST0994	6	+	103649	103969	ORF-T	YFL017W-A	SMX2	bothEndsMapped	Manual	-2.65761	-2.06715	-2.23926	-2.08033
995	ST0995	6	+	105809	105865	SUTs	SUT104	SUT104	bothEndsMapped	Manual	-4.17398	-2.87858	-4.9669	-3.22949
996	ST0996	6	+	106921	107209	CUTs	CUT122	CUT122	mapped5	Automatic	-6.53804	-6.17618	-6.0548	-6.50418
997	ST0997	6	+	107209	107745	ORF-T	YFL014W	HSP12	bothEndsMapped	Manual	-3.9828	-3.8898	-1.4496	-1.45179
998	ST0998	6	+	110185	110553	SUTs	SUT105	SUT105	bothEndsMapped	Manual	-4.07432	-4.81253	-2.0599	-1.49288
999	ST0999	6	+	115969	118545	ORF-T	YFL009W	CDC4	bothEndsMapped	Manual	-2.64346	-2.69263	-3.16681	-3.29088
1000	ST1000	6	+	119385	123241	ORF-T	YFL008W	SMC1	bothEndsMapped	Manual	-4.1454	-4.11499	-5.08763	-4.43697
1001	ST1001	6	+	123345	129985	ORF-T	YFL007W	BLM10	bothEndsMapped	Manual	-1.80325	-1.8872	-2.77555	-2.61727
1002	ST1002	6	+	130145	131201	ORF-T	YFL005W	SEC4	bothEndsMapped	Manual	-1.43724	-1.14376	-1.4055	-1.39637
1003	ST1003	6	+	131657	134489	ORF-T	YFL004W	VTC2	bothEndsMapped	Manual	-2.18211	-2.05081	-3.3344	-3.39022
1004	ST1004	6	+	147097	148481	ORF-T	YFL001W	DEG1	bothEndsMapped	Manual	-3.96091	-3.68591	-4.33345	-4.3711
1005	ST1005	6	+	148985	149817	ORF-T	YFR001W	LOC1	bothEndsMapped	Manual	-2.812	-3.34828	-2.55738	-2.46764
1006	ST1006	6	+	149993	152601	ORF-T	YFR002W	NIC96	bothEndsMapped	Manual	-2.93823	-2.9658	-3.1517	-3.23761
1007	ST1007	6	+	153345	154353	ORF-T	YFR004W	RPN11	bothEndsMapped	Manual	-2.09719	-2.32469	-2.3497	-2.51821
1008	ST1008	6	+	156121	157801	ORF-T	YFR006W	YFR006W	bothEndsMapped	Manual	-1.98176	-1.91936	-3.26935	-2.97342
1009	ST1009	6	+	159273	160417	ORF-T	YFR007W	YFR007W	bothEndsMapped	Manual	-4.19623	-3.95686	-4.77209	-4.96391
1010	ST1010	6	+	160505	161545	ORF-T	YFR008W	FAR7	bothEndsMapped	Manual	-5.26627	-5.34026	-5.62045	-5.11035
1011	ST1011	6	+	162425	164889	ORF-T	YFR009W, YFR009W-A	GCN20, YFR009W-A	bothEndsMapped	Manual	-1.72517	-1.66704	-2.59247	-2.17135
1012	ST1012	6	+	164985	166641	ORF-T	YFR010W	UBP6	bothEndsMapped	Manual	-2.38269	-2.33379	-2.6033	-2.82754
1013	ST1013	6	+	167977	169297	ORF-T	YFR012W, YFR012W-A	YFR012W, YFR012W-A	bothEndsMapped	Manual	-6.22081	-6.17808	-6.00464	-6.12987
1014	ST1014	6	+	169857	172393	ORF-T	YFR013W	IOC3	bothEndsMapped	Manual	-3.50698	-3.60898	-4.13197	-3.59531
1015	ST1015	6	+	184481	191385	ORF-T	YFR019W	FAB1	bothEndsMapped	Manual	-4.56183	-4.29771	-4.91947	-4.44512
1016	ST1016	6	+	191769	193817	other	YFR020W	YFR020W	bothEndsMapped	Manual	-3.73822	-3.57935	-3.87717	-3.66663
1017	ST1017	6	+	194705	196345	ORF-T	YFR021W	ATG18	bothEndsMapped	Manual	-2.96929	-3.1278	-3.96169	-3.90512
1018	ST1018	6	+	196569	199153	ORF-T	YFR022W	ROG3	bothEndsMapped	Manual	-3.44396	-3.35596	-3.2971	-3.06652
1019	ST1019	6	+	200281	201473	ORF-T	YFR023W	PES4	bothEndsMapped	Manual	-6.49782	-6.71785	-6.53544	-6.56319
1020	ST1020	6	+	207249	208329	ORF-T	YFR027W	ECO1	bothEndsMapped	Manual	-6.02062	-5.77724	-6.35697	-6.282
1021	ST1021	6	+	210857	212953	ORF-T	YFR029W	PTR3	bothEndsMapped	Manual	-4.07754	-3.83338	-4.58554	-4.8109
1022	ST1022	6	+	213193	216457	ORF-T	YFR030W	MET10	bothEndsMapped	Manual	-2.68497	-2.86752	-2.84518	-3.10489
1023	ST1023	6	+	226185	226617	other	YFR034W-A	YFR034W-A	bothEndsMapped	Manual	-3.14688	-3.68156	-2.54978	-2.61293
1024	ST1024	6	+	226921	227377	ORF-T	YFR036W	CDC26	bothEndsMapped	Manual	-4.09164	-4.12096	-3.82381	-3.85105
1025	ST1025	6	+	229065	229105	SUTs	SUT106	SUT106	bothEndsMapped	Manual	-6.44221	-6.44998	-6.15904	-6.06161
1026	ST1026	6	+	229361	231929	ORF-T	YFR038W	IRC5	bothEndsMapped	Manual	-3.56116	-3.38983	-3.95538	-3.88862
1027	ST1027	6	+	233929	237321	ORF-T	YFR040W	SAP155	bothEndsMapped	Manual	-2.88715	-2.53744	-3.27631	-3.04273
1028	ST1028	6	+	238409	239129	ORF-T	YFR042W	KEG1	bothEndsMapped	Manual	-2.54236	-2.68292	-2.6452	-2.60755
1029	ST1029	6	+	241921	243049	ORF-T	YFR045W	YFR045W	bothEndsMapped	Manual	-4.50298	-3.97606	-4.8286	-4.5892
1030	ST1030	6	+	246081	248145	ORF-T	YFR048W	RMD8	bothEndsMapped	Manual	-3.6983	-3.72785	-4.33868	-4.05426
1031	ST1031	6	+	248337	248985	ORF-T	YFR049W	YMR31	bothEndsMapped	Manual	-2.83455	-2.84376	-3.62415	-3.60872
1032	ST1032	6	+	252457	253473	ORF-T	YFR052W	RPN12	bothEndsMapped	Manual	-1.51512	-1.22742	-1.49185	-1.67322
1033	ST1033	6	+	256457	257401	SUTs	SUT107	SUT107	bothEndsMapped	Manual	-5.97079	-6.52335	-5.96784	-5.85683
1034	ST1034	6	+	261473	262257	CUTs	CUT123	CUT123	bothEndsMapped	Automatic	-6.69024	-6.49079	-6.26488	-5.72748
1035	ST1035	6	+	263305	263857	CUTs	CUT124	CUT124	bothEndsMapped	Automatic	-5.0378	-5.59523	-5.76047	-4.98329
1036	ST1036	6	+	264145	265689	ORF-T	YFR055W	IRC7	bothEndsMapped	Manual	-1.36386	-1.33537	-2.41056	-2.22248
1037	ST1037	7	+	2777	3969	ORF-T	YGL263W	COS12	bothEndsMapped	Manual	-4.98897	-4.66701	-4.21095	-4.60052
1038	ST1038	7	+	14625	16441	ORF-T	YGL256W	ADH4	bothEndsMapped	Manual	-2.09467	-1.93197	-2.69877	-2.5763
1039	ST1039	7	+	16441	17017	SUTs	SUT108	SUT108	mapped3	Manual	-6.17064	-5.78673	-6.18585	-6.3407
1040	ST1040	7	+	18905	22137	ORF-T	YGL255W	ZRT1	bothEndsMapped	Manual	-3.24349	-3.46171	-3.88335	-3.77359
1041	ST1041	7	+	22305	23897	ORF-T	YGL254W	FZF1	mapped5	Manual	-3.79372	-3.79908	-4.28773	-3.92171
1042	ST1042	7	+	23897	25601	ORF-T	YGL253W	HXK2	bothEndsMapped	Manual	1.1541	1.019	0.716923	0.844619
1043	ST1043	7	+	27777	29729	SUTs	SUT109	SUT109	bothEndsMapped	Manual	-5.15531	-5.01896	-3.85366	-4.07689
1044	ST1044	7	+	31881	32857	ORF-T	YGL250W	RMR1	bothEndsMapped	Manual	-4.49086	-4.76445	-4.84367	-4.61888
1045	ST1045	7	+	33969	35337	ORF-T	YGL249W	ZIP2	bothEndsMapped	Manual	-6.5862	-6.58818	-6.37509	-6.43371
1046	ST1046	7	+	35497	36841	ORF-T	YGL248W	PDE1	bothEndsMapped	Manual	-3.85643	-3.77999	-4.1585	-4.23739
1047	ST1047	7	+	36921	37593	ORF-T	YGL247W	BRR6	bothEndsMapped	Manual	-3.66749	-3.45437	-3.75876	-3.16888
1048	ST1048	7	+	39001	41209	ORF-T	YGL245W	GUS1	bothEndsMapped	Manual	0.0334165	0.115244	-0.512919	-0.638438
1049	ST1049	7	+	41441	43185	ORF-T	YGL244W	RTF1	bothEndsMapped	Manual	-3.27487	-3.33951	-3.61728	-3.51356
1050	ST1050	7	+	43273	44593	ORF-T	YGL243W	TAD1	bothEndsMapped	Manual	-5.2455	-4.18537	-3.95096	-4.20746
1051	ST1051	7	+	45417	48489	ORF-T	YGL241W	KAP114	bothEndsMapped	Manual	-3.66478	-3.55906	-4.43392	-4.0066
1052	ST1052	7	+	48593	49545	ORF-T	YGL240W	DOC1	mapped5	Manual	-4.30664	-4.62212	-4.94616	-4.50459
1053	ST1053	7	+	49545	52537	ORF-T	YGL238W	CSE1	bothEndsMapped	Manual	-1.36164	-1.12692	-2.25276	-1.86655
1054	ST1054	7	+	56386	58986	ORF-T	YGL234W	ADE5%2C7	bothEndsMapped	Manual	0.158147	0.0408768	-0.848166	-0.753988
1055	ST1055	7	+	59082	61882	ORF-T	YGL233W	SEC15	bothEndsMapped	Manual	-3.2436	-3.2572	-3.61828	-3.73846
1056	ST1056	7	+	62074	63058	ORF-T	YGL232W	TAN1	bothEndsMapped	Manual	-3.2648	-2.92071	-3.57116	-3.38678
1057	ST1057	7	+	63754	64306	SUTs	SUT110	SUT110	bothEndsMapped	Manual	-5.13842	-6.26042	-4.51762	-4.59775
1058	ST1058	7	+	64306	64426	CUTs	CUT125	CUT125	mapped3	Automatic	-6.28398	-6.24824	-4.59757	-4.77056
1059	ST1059	7	+	67546	69426	ORF-T	YGL228W	SHE10	bothEndsMapped	Manual	-2.61131	-2.48779	-2.967	-2.51379
1060	ST1060	7	+	69634	72650	ORF-T	YGL227W	VID30	bothEndsMapped	Manual	-4.54396	-4.92883	-5.63303	-4.93871
1061	ST1061	7	+	73330	73818	ORF-T	YGL226W	YGL226W	bothEndsMapped	Manual	-4.55563	-4.09824	-3.99241	-3.57244
1062	ST1062	7	+	74442	76698	SUTs	SUT111	SUT111	bothEndsMapped	Manual	-4.23309	-4.20204	-3.77814	-3.74887
1063	ST1063	7	+	76802	78034	ORF-T	YGL225W	VRG4	bothEndsMapped	Manual	-0.0503103	0.167065	-0.748443	-0.732762
1064	ST1064	7	+	82442	82914	ORF-T	YGL220W	YGL220W	bothEndsMapped	Manual	-1.62951	-1.50859	-1.40397	-1.20301
1065	ST1065	7	+	84626	87346	ORF-T	YGL216W	KIP3	bothEndsMapped	Manual	-4.0036	-3.4852	-4.20185	-3.8945
1066	ST1066	7	+	87506	89858	ORF-T	YGL215W	CLG1	bothEndsMapped	Manual	-0.2101	-0.0819538	-0.711361	-0.400736
1067	ST1067	7	+	91426	92426	ORF-T	YGL212W	VAM7	mapped5	Manual	-5.35652	-5.30139	-5.72585	-5.40892
1068	ST1068	7	+	92426	93707	ORF-T	YGL211W	NCS6	mapped3	Manual	-3.26381	-2.88767	-4.22647	-3.78835
1069	ST1069	7	+	93762	94571	ORF-T	YGL210W	YPT32	bothEndsMapped	Manual	-2.85578	-3.0357	-3.57189	-3.6924
1070	ST1070	7	+	95147	95755	CUTs	CUT126	CUT126	bothEndsMapped	Automatic	-5.22134	-5.67705	-6.10176	-5.39405
1071	ST1071	7	+	95819	97107	ORF-T	YGL209W	MIG2	bothEndsMapped	Manual	-1.60131	-1.8581	-2.15772	-2.40037
1072	ST1072	7	+	97163	97307	CUTs	CUT127	CUT127	mapped5	Automatic	-6.07611	-6.20477	-6.46234	-5.18939
1073	ST1073	7	+	97307	98675	ORF-T	YGL208W	SIP2	bothEndsMapped	Manual	-4.78771	-4.66389	-4.96571	-4.81201
1074	ST1074	7	+	98883	102315	ORF-T	YGL207W	SPT16	bothEndsMapped	Manual	-1.66313	-1.60293	-2.45508	-2.05234
1075	ST1075	7	+	107979	110595	ORF-T	YGL205W	POX1	bothEndsMapped	Manual	-6.53648	-6.62297	-6.49412	-6.56378
1076	ST1076	7	+	115931	117683	ORF-T	YGL202W	ARO8	bothEndsMapped	Manual	0.338393	0.258244	-0.440395	-0.344577
1077	ST1077	7	+	123587	124371	ORF-T	YGL198W	YIP4	bothEndsMapped	Manual	-1.61552	-1.57616	-2.04468	-2.0629
1078	ST1078	7	+	124371	129739	ORF-T	YGL197W	MDS3	mapped3	Manual	-2.88214	-2.54752	-3.21908	-3.24543
1079	ST1079	7	+	129867	131283	ORF-T	YGL196W	YGL196W	bothEndsMapped	Manual	-2.74608	-2.60437	-4.01794	-3.94677
1080	ST1080	7	+	131499	139619	ORF-T	YGL195W	GCN1	bothEndsMapped	Manual	-0.515617	-0.50982	-1.23489	-1.0943
1081	ST1081	7	+	142139	144107	ORF-T	YGL192W	IME4	bothEndsMapped	Manual	-6.63597	-6.68715	-6.6064	-6.652
1082	ST1082	7	+	144715	145451	ORF-T	YGL191W	COX13	bothEndsMapped	Manual	-1.29637	-1.12765	-2.54031	-1.68474
1083	ST1083	7	+	147843	148235	CUTs	CUT128	CUT128	bothEndsMapped	Automatic	-6.18024	-6.07713	-5.74392	-6.38168
1084	ST1084	7	+	153155	154227	CUTs	CUT129	CUT129	bothEndsMapped	Automatic	-5.56577	-6.38247	-5.51281	-6.13757
1085	ST1085	7	+	157867	159211	ORF-T	YGL181W	GTS1	bothEndsMapped	Manual	-3.21027	-3.4567	-3.87797	-3.71686
1086	ST1086	7	+	159523	163011	ORF-T	YGL180W	ATG1	bothEndsMapped	Manual	-4.25977	-4.60258	-4.41145	-4.64453
1087	ST1087	7	+	166731	166907	CUTs	CUT130	CUT130	mapped5	Automatic	-4.62933	-4.72233	-4.5602	-3.91154
1088	ST1088	7	+	166907	171155	ORF-T	YGL178W, YGL177W	MPT5, YGL177W	bothEndsMapped	Manual	-1.0659	-1.10488	-1.90355	-1.81732
1089	ST1089	7	+	174523	175467	ORF-T	YGL174W	BUD13	bothEndsMapped	Manual	-4.74516	-4.75373	-6.18625	-6.26267
1090	ST1090	7	+	180675	182211	ORF-T	YGL172W	NUP49	bothEndsMapped	Manual	-2.57515	-2.5002	-3.52633	-3.19312
1091	ST1091	7	+	182379	184179	ORF-T	YGL171W	ROK1	bothEndsMapped	Manual	-3.26677	-3.27342	-4.2688	-3.94793
1092	ST1092	7	+	184179	185067	CUTs	CUT131	CUT131	mapped3	Automatic	-6.08612	-5.79697	-5.70389	-5.75547
1093	ST1093	7	+	185995	187491	ORF-T	YGL169W, YGL168W	SUA5, HUR1	bothEndsMapped	Manual	-2.67717	-2.64664	-3.46749	-3.02112
1094	ST1094	7	+	191123	191923	ORF-T	YGL166W	CUP2	bothEndsMapped	Manual	-3.56379	-3.89847	-3.47448	-3.80228
1095	ST1095	7	+	193539	193691	SUTs	SUT112	SUT112	bothEndsMapped	Manual	-4.93118	-5.42405	-5.21966	-5.11938
1096	ST1096	7	+	198019	199115	ORF-T	YGL162W	SUT1	bothEndsMapped	Manual	-2.85857	-3.38045	-3.53522	-3.78509
1097	ST1097	7	+	200443	202371	ORF-T	YGL160W	YGL160W	bothEndsMapped	Manual	-2.6077	-2.73151	-3.27827	-3.16486
1098	ST1098	7	+	202707	204027	ORF-T	YGL159W	YGL159W	bothEndsMapped	Manual	-3.60844	-4.01372	-4.31279	-4.38283
1099	ST1099	7	+	204027	205227	other	YGLWtau2	YGLWtau2	mapped3	Manual	-5.59178	-5.88429	-5.42675	-4.70908
1100	ST1100	7	+	206651	208659	ORF-T	YGL158W	RCK1	bothEndsMapped	Manual	-6.25331	-6.42347	-6.27002	-6.39649
1101	ST1101	7	+	208915	210131	ORF-T	YGL157W	YGL157W	bothEndsMapped	Manual	-2.10194	-1.9768	-3.21582	-3.05613
1102	ST1102	7	+	210339	213803	ORF-T	YGL156W	AMS1	bothEndsMapped	Manual	-5.65195	-5.3862	-6.02625	-5.5607
1103	ST1103	7	+	213947	215603	ORF-T	YGL155W	CDC43	bothEndsMapped	Manual	-3.56022	-2.93684	-3.49489	-3.59108
1104	ST1104	7	+	216235	217307	ORF-T	YGL153W	PEX14	bothEndsMapped	Manual	-4.23134	-4.18904	-5.15987	-4.57592
1105	ST1105	7	+	217483	221011	ORF-T	YGL151W	NUT1	bothEndsMapped	Manual	-2.83771	-2.68085	-3.37757	-3.27527
1106	ST1106	7	+	225915	226331	CUTs	CUT132	CUT132	mapped5	Automatic	-6.05886	-6.69935	-5.87242	-6.1026
1107	ST1107	7	+	226331	227627	ORF-T	YGL148W	ARO2	bothEndsMapped	Manual	-0.921813	-0.788245	-1.68764	-1.77358
1108	ST1108	7	+	228835	229563	CUTs	CUT133	CUT133	bothEndsMapped	Automatic	-5.68126	-6.22962	-4.65506	-4.55831
1109	ST1109	7	+	230187	232451	ORF-T	YGL145W	TIP20	bothEndsMapped	Manual	-3.39778	-3.44601	-3.40466	-3.48462
1110	ST1110	7	+	238307	241179	ORF-T	YGL141W	HUL5	bothEndsMapped	Manual	-4.47613	-4.06313	-4.64057	-4.29376
1111	ST1111	7	+	245403	248443	ORF-T	YGL139W	FLC3	bothEndsMapped	Manual	-1.88723	-1.75263	-2.71949	-2.31131
1112	ST1112	7	+	249827	252899	ORF-T	YGL137W	SEC27	bothEndsMapped	Manual	-1.19397	-1.28367	-2.29293	-2.31504
1113	ST1113	7	+	254539	255411	ORF-T	YGL135W	RPL1B	bothEndsMapped	Manual	1.68352	1.4831	1.43859	1.68792
1114	ST1114	7	+	255563	257043	ORF-T	YGL134W	PCL10	bothEndsMapped	Manual	-4.11009	-4.18199	-5.17525	-5.11551
1115	ST1115	7	+	257523	261603	other	YGL133W, YGL132W	ITC1, YGL132W	bothEndsMapped	Manual	-4.45015	-4.1826	-5.08028	-5.0232
1116	ST1116	7	+	266099	267675	ORF-T	YGL130W	CEG1	bothEndsMapped	Manual	-3.43865	-3.42265	-3.71156	-3.79266
1117	ST1117	7	+	269307	269731	CUTs	CUT134	CUT134	bothEndsMapped	Automatic	-6.49087	-6.7788	-5.89872	-6.22763
1118	ST1118	7	+	270939	272283	ORF-T	YGL126W	SCS3	bothEndsMapped	Manual	-3.57748	-3.34586	-3.99679	-3.97894
1119	ST1119	7	+	272387	274683	ORF-T	YGL125W	MET13	bothEndsMapped	Manual	-2.66101	-2.84896	-2.83149	-2.51632
1120	ST1120	7	+	277491	278475	ORF-T	YGL123W	RPS2	bothEndsMapped	Manual	1.92742	1.68886	1.36497	1.5842
1121	ST1121	7	+	280795	281315	CUTs	CUT135	CUT135	bothEndsMapped	Automatic	-4.34265	-4.79287	-3.89572	-3.77129
1122	ST1122	7	+	284403	285963	ORF-T	YGL119W	ABC1	bothEndsMapped	Manual	-4.20188	-4.18735	-4.15484	-4.51874
1123	ST1123	7	+	286051	287003	CUTs	CUT136	CUT136	bothEndsMapped	Automatic	-6.55576	-5.96896	-6.15998	-6.4528
1124	ST1124	7	+	288443	289419	ORF-T	YGL117W	YGL117W	bothEndsMapped	Manual	-4.57105	-4.67365	-6.27322	-5.22766
1125	ST1125	7	+	289667	291707	ORF-T	YGL116W	CDC20	bothEndsMapped	Manual	-3.87769	-3.89956	-4.44501	-4.02047
1126	ST1126	7	+	291923	293067	ORF-T	YGL115W	SNF4	bothEndsMapped	Manual	-1.68883	-1.72294	-2.94265	-2.53014
1127	ST1127	7	+	293219	295667	ORF-T	YGL114W	YGL114W	bothEndsMapped	Manual	-2.37011	-2.25685	-3.22338	-3.13033
1128	ST1128	7	+	295883	298179	ORF-T	YGL113W	SLD3	bothEndsMapped	Manual	-4.63625	-4.34679	-4.46201	-4.29748
1129	ST1129	7	+	299947	301539	ORF-T	YGL111W	NSA1	bothEndsMapped	Manual	-2.51695	-2.05905	-2.74641	-2.65018
1130	ST1130	7	+	306515	307147	ORF-T	YGL106W	MLC1	bothEndsMapped	Manual	-1.92764	-1.77744	-2.02029	-1.71686
1131	ST1131	7	+	307387	308691	ORF-T	YGL105W	ARC1	bothEndsMapped	Manual	-0.197013	0.0208707	-0.876992	-0.530772
1132	ST1132	7	+	308803	310035	SUTs	SUT113	SUT113	bothEndsMapped	Manual	-6.30404	-6.48299	-6.22021	-6.1665
1133	ST1133	7	+	310923	312019	ORF-T	YGL103W	RPL28	bothEndsMapped	Manual	1.33525	1.32579	1.07218	0.64405
1134	ST1134	7	+	312163	313075	ORF-T	YGL101W	YGL101W	bothEndsMapped	Manual	-2.90093	-2.39713	-3.72269	-3.97027
1135	ST1135	7	+	313195	314371	ORF-T	YGL100W	SEH1	bothEndsMapped	Manual	-2.23936	-2.35476	-2.73988	-2.69192
1136	ST1136	7	+	314587	316555	ORF-T	YGL099W	LSG1	bothEndsMapped	Manual	-3.08975	-2.46789	-3.33267	-3.25705
1137	ST1137	7	+	316795	316995	other	snR82	SNR82	bothEndsMapped	Manual	1.21939	0.35435	1.4964	0.789295
1138	ST1138	7	+	317299	318659	ORF-T	YGL098W	USE1	bothEndsMapped	Manual	-4.37698	-4.52001	-2.22464	-2.23851
1139	ST1139	7	+	320027	320531	SUTs	SUT114	SUT114	bothEndsMapped	Manual	-5.14357	-5.60614	-3.25709	-2.94033
1140	ST1140	7	+	321731	323347	ORF-T	YGL097W	SRM1	bothEndsMapped	Manual	-2.695	-2.2112	-2.84697	-3.06369
1141	ST1141	7	+	324171	325235	SUTs	SUT115	SUT115	mapped5	Manual	-4.87827	-4.55319	-4.12817	-4.08142
1142	ST1142	7	+	325235	327883	ORF-T	YGL096W	TOS8	bothEndsMapped	Manual	-4.52525	-4.27163	-4.81825	-4.35103
1143	ST1143	7	+	328644	328771	other	tE(UUC)G1	SOE1	bothEndsMapped	Manual	-3.92774	-4.24768	-3.38843	-3.09477
1144	ST1144	7	+	334787	337667	ORF-T	YGL093W	SPC105	bothEndsMapped	Manual	-4.46073	-4.566	-4.75912	-4.61237
1145	ST1145	7	+	337811	341915	ORF-T	YGL092W	NUP145	bothEndsMapped	Manual	-2.45115	-2.20159	-3.09257	-3.0353
1146	ST1146	7	+	343291	345275	ORF-T	YGL090W	LIF1	bothEndsMapped	Manual	-5.5261	-5.64427	-6.0809	-6.11869
1147	ST1147	7	+	345987	346123	other	YGL088W, snR10	YGL088W, SNR10	bothEndsMapped	Manual	1.39715	1.02534	1.10055	1.20097
1148	ST1148	7	+	346515	346651	CUTs	CUT137	CUT137	bothEndsMapped	Automatic	-5.47471	-5.65095	-1.66811	-2.27597
1149	ST1149	7	+	346651	346915	CUTs	CUT138	CUT138	mapped3	Automatic	-5.86577	-6.36888	-2.37441	-2.33834
1150	ST1150	7	+	347171	349443	ORF-T	YGL086W	MAD1	bothEndsMapped	Manual	-4.07862	-3.85876	-3.44647	-3.70071
1151	ST1151	7	+	349571	350571	ORF-T	YGL085W	YGL085W	bothEndsMapped	Manual	-4.48419	-4.60354	-5.07973	-4.95891
1152	ST1152	7	+	352987	355555	ORF-T	YGL083W	SCY1	bothEndsMapped	Manual	-3.26015	-2.99271	-3.87626	-3.75042
1153	ST1153	7	+	355755	357123	ORF-T	YGL082W	YGL082W	bothEndsMapped	Manual	-2.93959	-2.85608	-3.40252	-3.45433
1154	ST1154	7	+	357315	358443	ORF-T	YGL081W	YGL081W	bothEndsMapped	Manual	-6.08887	-6.20717	-6.40014	-6.2534
1155	ST1155	7	+	358555	359243	ORF-T	YGL080W	FMP37	bothEndsMapped	Manual	-2.04266	-2.87409	-2.36716	-1.99574
1156	ST1156	7	+	359411	360211	ORF-T	YGL079W	YGL079W	bothEndsMapped	Manual	-3.49121	-3.7021	-3.70287	-3.61598
1157	ST1157	7	+	360227	361675	CUTs	CUT139	CUT139	bothEndsMapped	Automatic	-6.04648	-6.15548	-4.95199	-5.02723
1158	ST1158	7	+	362091	363899	SUTs	SUT116	SUT116	bothEndsMapped	Manual	-5.41644	-5.96389	-6.39614	-6.66758
1159	ST1159	7	+	366883	367299	CUTs	CUT140	CUT140	bothEndsMapped	Automatic	-6.38457	-6.30673	-5.07674	-5.48655
1160	ST1160	7	+	368459	371355	ORF-T	YGL073W	HSF1	bothEndsMapped	Manual	-4.10868	-3.71924	-4.14149	-3.62833
1161	ST1161	7	+	371547	374243	ORF-T	YGL071W	AFT1	bothEndsMapped	Manual	-2.97718	-2.71801	-2.95188	-2.68698
1162	ST1162	7	+	375043	375851	ORF-T	YGL068W	MNP1	bothEndsMapped	Manual	-1.56053	-1.33481	-2.24081	-2.12774
1163	ST1163	7	+	375851	376011	CUTs	CUT141	CUT141	mappedNone	Automatic	-6.52515	-5.80337	-5.94462	-4.56231
1164	ST1164	7	+	376011	377291	ORF-T	YGL067W	NPY1	bothEndsMapped	Manual	-2.12522	-2.08077	-2.71266	-2.72597
1165	ST1165	7	+	377427	379827	ORF-T	YGL066W	SGF73	bothEndsMapped	Manual	-4.28347	-4.05224	-4.47373	-4.44555
1166	ST1166	7	+	383411	385155	ORF-T	YGL063W	PUS2	mapped5	Manual	-4.68438	-4.54364	-4.55978	-4.55825
1167	ST1167	7	+	385155	388811	ORF-T	YGL062W	PYC1	bothEndsMapped	Manual	-2.15882	-2.12828	-2.9776	-3.01711
1168	ST1168	7	+	388931	389467	SUTs	SUT117	SUT117	bothEndsMapped	Manual	-6.42861	-6.3341	-5.08468	-5.80886
1169	ST1169	7	+	389947	392091	ORF-T	YGL060W	YBP2	bothEndsMapped	Manual	-3.9322	-3.6336	-4.63998	-3.83568
1170	ST1170	7	+	392123	393731	ORF-T	YGL059W	YGL059W	bothEndsMapped	Manual	-4.61715	-4.80874	-5.23379	-5.02967
1171	ST1171	7	+	393923	394827	ORF-T	YGL058W	RAD6	bothEndsMapped	Manual	-2.53189	-2.39478	-2.37051	-2.63801
1172	ST1172	7	+	398547	400427	ORF-T	YGL055W	OLE1	bothEndsMapped	Manual	0.90716	0.788462	0.605097	0.623324
1173	ST1173	7	+	405747	406707	ORF-T	YGL050W	TYW3	bothEndsMapped	Manual	-3.58805	-3.53527	-3.80236	-3.59034
1174	ST1174	7	+	411499	412203	ORF-T	YGL047W	ALG13	bothEndsMapped	Manual	-4.24567	-3.81824	-3.73317	-4.12596
1175	ST1175	7	+	413987	415883	ORF-T	YGL045W	RIM8	bothEndsMapped	Manual	-5.38673	-5.56535	-4.66274	-4.5536
1176	ST1176	7	+	417467	418659	ORF-T	YGL043W	DST1	bothEndsMapped	Manual	-2.87728	-2.71417	-2.83203	-2.85686
1177	ST1177	7	+	418787	419435	other	YGL041W-A	YGL041W-A	bothEndsMapped	Manual	-4.00993	-3.83296	-4.72442	-4.56496
1178	ST1178	7	+	420907	421355	CUTs	CUT142	CUT142	bothEndsMapped	Automatic	-6.38754	-6.07768	-4.68161	-4.79322
1179	ST1179	7	+	422139	422947	SUTs	SUT118	SUT118	bothEndsMapped	Manual	-6.0956	-6.12978	-4.2193	-5.02814
1180	ST1180	7	+	423875	425131	ORF-T	YGL039W	YGL039W	bothEndsMapped	Manual	-1.63827	-1.55181	-1.92543	-1.85768
1181	ST1181	7	+	427243	427643	CUTs	CUT143	CUT143	bothEndsMapped	Automatic	-4.68221	-5.38338	-3.43657	-3.0807
1182	ST1182	7	+	428531	431347	ORF-T	YGL036W	YGL036W	bothEndsMapped	Manual	-2.7428	-2.7156	-3.14249	-3.35484
1183	ST1183	7	+	433507	435067	SUTs	SUT119	SUT119	bothEndsMapped	Manual	-4.64767	-4.50117	-4.16275	-4.39086
1184	ST1184	7	+	439003	439723	ORF-T	YGL030W	RPL30	bothEndsMapped	Manual	1.54834	1.37867	1.22747	1.61809
1185	ST1185	7	+	440003	440555	ORF-T	YGL029W	CGR1	bothEndsMapped	Manual	-3.13556	-2.91948	-3.01757	-2.66948
1186	ST1186	7	+	452331	454723	ORF-T	YGL022W	STT3	bothEndsMapped	Manual	-0.908985	-0.916945	-1.81976	-1.6763
1187	ST1187	7	+	454835	457115	ORF-T	YGL021W	ALK1	bothEndsMapped	Manual	-3.51888	-3.06334	-3.41914	-3.23068
1188	ST1188	7	+	458059	459075	ORF-T	YGL019W	CKB1	bothEndsMapped	Manual	-1.79952	-1.95364	-2.47433	-2.39002
1189	ST1189	7	+	459843	461499	ORF-T	YGL017W	ATE1	bothEndsMapped	Manual	-4.50574	-4.46169	-4.83873	-4.4585
1190	ST1190	7	+	461619	465067	ORF-T	YGL016W	KAP122	bothEndsMapped	Manual	-2.25496	-2.12017	-2.98814	-3.05451
1191	ST1191	7	+	465739	468851	ORF-T	YGL014W	PUF4	bothEndsMapped	Manual	-1.05955	-0.847923	-1.7309	-1.70525
1192	ST1192	7	+	472819	474371	ORF-T	YGL012W	ERG4	bothEndsMapped	Manual	0.0372737	0.118897	-0.375641	-0.184994
1193	ST1193	7	+	475483	476211	ORF-T	YGL010W	YGL010W	bothEndsMapped	Manual	-2.92018	-3.56589	-3.81089	-3.23499
1194	ST1194	7	+	483971	484195	SUTs	SUT120	SUT120	bothEndsMapped	Manual	-4.52501	-4.95638	-3.37977	-3.33496
1195	ST1195	7	+	484195	484987	CUTs	CUT144	CUT144	mapped3	Automatic	-4.65823	-4.80284	-4.26724	-4.02315
1196	ST1196	7	+	485491	489523	other	YGL006W-A, YGL006W	YGL006W-A, PMC1	bothEndsMapped	Manual	-3.40155	-3.68337	-4.22314	-4.31536
1197	ST1197	7	+	494443	495347	ORF-T	YGL002W	ERP6	bothEndsMapped	Manual	-2.09296	-2.29007	-3.15575	-2.68474
1198	ST1198	7	+	500123	502619	ORF-T	YGR003W	CUL3	bothEndsMapped	Manual	-4.29211	-3.96625	-4.62065	-4.18023
1199	ST1199	7	+	502875	504555	ORF-T	YGR004W	PEX31	bothEndsMapped	Manual	-3.22709	-3.33903	-3.85325	-3.9955
1200	ST1200	7	+	506067	506955	ORF-T	YGR006W	PRP18	mapped5	Manual	-4.51324	-5.12801	-4.83422	-4.71559
1201	ST1201	7	+	506955	508075	ORF-T	YGR007W	MUQ1	bothEndsMapped	Manual	-2.92899	-2.62252	-3.1106	-2.79459
1202	ST1202	7	+	508771	509059	CUTs	CUT145	CUT145	bothEndsMapped	Automatic	-5.63446	-6.1763	-5.16185	-6.19668
1203	ST1203	7	+	511515	512915	ORF-T	YGR010W, YGR011W	NMA2, YGR011W	bothEndsMapped	Manual	-3.91707	-3.92474	-5.29834	-5.17952
1204	ST1204	7	+	513147	514379	ORF-T	YGR012W	YGR012W	bothEndsMapped	Manual	-4.27253	-4.377	-5.25965	-5.13487
1205	ST1205	7	+	514499	516571	ORF-T	YGR013W	SNU71	bothEndsMapped	Manual	-4.41729	-4.57119	-4.7341	-4.85278
1206	ST1206	7	+	516683	520971	ORF-T	YGR014W	MSB2	bothEndsMapped	Manual	-0.393209	-0.151603	-1.66001	-1.75863
1207	ST1207	7	+	522251	523619	ORF-T	YGR016W	YGR016W	bothEndsMapped	Manual	-5.84407	-5.29189	-5.65858	-5.61577
1208	ST1208	7	+	523627	524755	ORF-T	YGR017W	YGR017W	bothEndsMapped	Manual	-2.15288	-2.14765	-3.01367	-2.89767
1209	ST1209	7	+	524907	525091	SUTs	SUT121	SUT121	bothEndsMapped	Manual	-4.4839	-6.29929	-4.46617	-4.03719
1210	ST1210	7	+	525195	526675	ORF-T	YGR019W	UGA1	bothEndsMapped	Manual	-3.10962	-2.96016	-4.06272	-3.82872
1211	ST1211	7	+	527579	528579	ORF-T	YGR021W	YGR021W	bothEndsMapped	Manual	-4.42048	-4.88193	-5.44963	-4.52231
1212	ST1212	7	+	529051	531187	ORF-T	YGR023W	MTL1	bothEndsMapped	Manual	-1.90798	-2.16421	-2.44775	-2.59366
1213	ST1213	7	+	532835	534011	other	YGR025W, YGR026W	YGR025W, YGR026W	bothEndsMapped	Manual	-1.03574	-0.616148	-1.3332	-0.834108
1214	ST1214	7	+	542075	543411	ORF-T	YGR028W	MSP1	bothEndsMapped	Manual	-3.91479	-3.8075	-4.5423	-4.46552
1215	ST1215	7	+	543571	544323	ORF-T	YGR029W	ERV1	bothEndsMapped	Manual	-3.26316	-3.50481	-3.49578	-3.11926
1216	ST1216	7	+	545139	545355	CUTs	CUT146	CUT146	mapped5	Automatic	-4.82883	-4.73795	-2.17206	-2.24125
1217	ST1217	7	+	545355	545835	other	snR46	SNR46	bothEndsMapped	Manual	-3.08881	-3.04407	-0.616107	0.0686295
1218	ST1218	7	+	545835	546059	CUTs	CUT147	CUT147	mapped3	Automatic	-5.56866	-6.34033	-2.38696	-2.56768
1219	ST1219	7	+	546363	547931	ORF-T	YGR031W	YGR031W	bothEndsMapped	Manual	-4.01919	-3.98306	-4.17039	-4.12583
1220	ST1220	7	+	547931	554003	ORF-T	YGR032W	GSC2	mapped3	Manual	-2.56031	-2.69489	-0.95584	-1.12083
1221	ST1221	7	+	555739	556803	ORF-T	YGR034W	RPL26B	bothEndsMapped	Manual	-3.97934	-3.78341	-2.34936	-1.9349
1222	ST1222	7	+	559203	559379	SUTs	SUT122	SUT122	bothEndsMapped	Manual	-3.15012	-3.7654	-3.14912	-2.35694
1223	ST1223	7	+	559379	559571	CUTs	CUT148	CUT148	mapped3	Automatic	-5.5466	-5.60472	-5.35411	-4.94554
1224	ST1224	7	+	560531	561539	ORF-T	YGR038W	ORM1	bothEndsMapped	Manual	-1.34024	-1.14718	-2.02687	-2.16489
1225	ST1225	7	+	574931	575403	other	YGR039W, YGR040W	YGR039W, KSS1	mapped5	Manual	-4.37666	-4.71074	-3.68521	-3.30622
1226	ST1226	7	+	575403	576883	ORF-T	YGR040W	KSS1	bothEndsMapped	Manual	-3.54704	-3.34021	-3.83621	-3.53343
1227	ST1227	7	+	577147	579187	ORF-T	YGR041W	BUD9	bothEndsMapped	Manual	-2.63712	-2.42204	-4.15009	-3.91127
1228	ST1228	7	+	579451	580387	ORF-T	YGR042W	YGR042W	bothEndsMapped	Manual	-4.25148	-4.04371	-4.29498	-4.19228
1229	ST1229	7	+	584779	586387	ORF-T	YGR046W	TAM41	bothEndsMapped	Manual	-3.89888	-3.47636	-4.22196	-3.77366
1230	ST1230	7	+	589763	590963	ORF-T	YGR048W	UFD1	bothEndsMapped	Manual	-3.27702	-3.10826	-3.3502	-3.24842
1231	ST1231	7	+	591179	592051	ORF-T	YGR049W	SCM4	bothEndsMapped	Manual	-3.96777	-3.5295	-3.92406	-3.96499
1232	ST1232	7	+	593123	594835	ORF-T	YGR052W	FMP48	bothEndsMapped	Manual	-3.76304	-4.11242	-6.18351	-6.52841
1233	ST1233	7	+	596531	598779	ORF-T	YGR054W	YGR054W	bothEndsMapped	Manual	-0.496688	-0.676465	-1.15125	-1.03533
1234	ST1234	7	+	599395	601259	ORF-T	YGR055W	MUP1	bothEndsMapped	Manual	-0.285	-0.516164	-0.882702	-0.966238
1235	ST1235	7	+	601611	604475	ORF-T	YGR056W	RSC1	bothEndsMapped	Manual	-3.34472	-3.19375	-3.80982	-3.58843
1236	ST1236	7	+	605755	606123	CUTs	CUT149	CUT149	mapped5	Automatic	-5.77325	-6.23472	-4.03947	-4.39308
1237	ST1237	7	+	606123	607307	ORF-T	YGR058W	PEF1	bothEndsMapped	Manual	-4.12012	-3.83035	-4.20141	-4.22538
1238	ST1238	7	+	607587	609139	ORF-T	YGR059W	SPR3	bothEndsMapped	Manual	-6.77084	-6.6669	-6.48478	-6.55783
1239	ST1239	7	+	609603	609691	other	snR48	SNR48	bothEndsMapped	Manual	0.738594	-0.0940384	1.34937	1.32602
1240	ST1240	7	+	609803	609931	CUTs	CUT150	CUT150	bothEndsMapped	Automatic	-6.36998	-5.16839	-1.0691	-1.03133
1241	ST1241	7	+	610507	611811	ORF-T	YGR060W	ERG25	bothEndsMapped	Manual	0.95601	0.768177	0.846992	0.775973
1242	ST1242	7	+	616331	617579	CUTs	CUT151	CUT151	bothEndsMapped	Automatic	-5.7414	-6.11898	-5.03442	-5.10426
1243	ST1243	7	+	622051	622283	SUTs	SUT123	SUT123	bothEndsMapped	Manual	-5.48279	-5.56357	-5.8266	-5.97113
1244	ST1244	7	+	625235	625571	SUTs	SUT124	SUT124	bothEndsMapped	Manual	-6.45433	-6.66258	-5.91134	-6.4746
1245	ST1245	7	+	627779	631419	ORF-T	YGR070W	ROM1	bothEndsMapped	Manual	-4.4458	-5.06568	-4.60559	-4.41018
1246	ST1246	7	+	634251	635483	ORF-T	YGR072W	UPF3	bothEndsMapped	Manual	-3.96458	-4.32436	-4.01798	-4.19755
1247	ST1247	7	+	635699	636411	ORF-T	YGR074W	SMD1	bothEndsMapped	Manual	-2.7661	-2.34354	-2.70452	-2.76211
1248	ST1248	7	+	640819	641899	ORF-T	YGR079W	YGR079W	bothEndsMapped	Manual	-2.79253	-2.42259	-2.4337	-2.07429
1249	ST1249	7	+	641987	643083	ORF-T	YGR080W	TWF1	bothEndsMapped	Manual	-3.28704	-3.07789	-3.04	-3.17376
1250	ST1250	7	+	644011	644731	ORF-T	YGR082W	TOM20	bothEndsMapped	Manual	-0.279904	-0.318807	-1.02328	-0.885074
1251	ST1251	7	+	650859	651163	SUTs	SUT125	SUT125	bothEndsMapped	Manual	-6.40149	-6.46296	-6.72038	-6.21266
1252	ST1252	7	+	654619	656411	ORF-T	YGR088W	CTT1	bothEndsMapped	Manual	-4.74731	-4.81174	-5.47931	-5.65895
1253	ST1253	7	+	656699	659827	ORF-T	YGR089W	NNF2	bothEndsMapped	Manual	-2.40018	-2.3617	-2.87655	-3.11806
1254	ST1254	7	+	660091	661403	SUTs	SUT126	SUT126	bothEndsMapped	Manual	-5.53776	-4.92597	-4.68304	-4.86705
1255	ST1255	7	+	662083	666139	ORF-T	YGR090W	UTP22	bothEndsMapped	Manual	-1.28576	-1.18096	-2.14115	-1.84253
1256	ST1256	7	+	666283	667947	ORF-T	YGR091W	PRP31	bothEndsMapped	Manual	-4.57206	-4.51591	-4.54273	-4.92538
1257	ST1257	7	+	668115	670059	ORF-T	YGR092W	DBF2	bothEndsMapped	Manual	-3.44405	-3.67689	-4.02712	-4.05609
1258	ST1258	7	+	670331	671931	ORF-T	YGR093W	YGR093W	bothEndsMapped	Manual	-3.62443	-3.55481	-4.38087	-4.19151
1259	ST1259	7	+	672195	675563	ORF-T	YGR094W	VAS1	bothEndsMapped	Manual	-0.0365104	-0.0653391	-1.05485	-0.848998
1260	ST1260	7	+	676571	677611	ORF-T	YGR096W	TPC1	bothEndsMapped	Manual	-3.63564	-4.01242	-3.85645	-3.71209
1261	ST1261	7	+	678251	678459	CUTs	CUT152	CUT152	mapped5	Automatic	-3.59532	-4.40872	-4.25021	-3.9646
1262	ST1262	7	+	678459	682347	ORF-T	YGR097W	ASK10	bothEndsMapped	Manual	-2.67225	-2.70666	-2.83062	-2.74593
1263	ST1263	7	+	687843	689987	ORF-T	YGR099W	TEL2	bothEndsMapped	Manual	-4.67369	-4.61381	-5.32517	-4.86302
1264	ST1264	7	+	690179	693195	ORF-T	YGR100W	MDR1	bothEndsMapped	Manual	-4.07825	-3.88156	-5.63615	-5.0901
1265	ST1265	7	+	693299	694475	ORF-T	YGR101W	PCP1	bothEndsMapped	Manual	-2.42505	-2.3501	-2.75478	-2.90628
1266	ST1266	7	+	695387	697403	ORF-T	YGR103W	NOP7	bothEndsMapped	Manual	-1.37254	-1.02755	-1.80864	-1.59873
1267	ST1267	7	+	698555	698971	ORF-T	YGR105W	VMA21	bothEndsMapped	Manual	-2.08449	-1.86842	-1.96536	-2.08794
1268	ST1268	7	+	700099	700675	CUTs	CUT153	CUT153	mapped5	Automatic	-4.58856	-4.82244	-5.68479	-4.97501
1269	ST1269	7	+	700675	700763	other	tL(GAG)G	tL(GAG)G	bothEndsMapped	Manual	-5.39154	-4.81392	-4.07016	-3.97029
1270	ST1270	7	+	702859	703411	other	YGR107W	YGR107W	mapped5	Manual	-5.58875	-6.14067	-4.84791	-4.18501
1271	ST1271	7	+	703411	705187	ORF-T	YGR108W	CLB1	bothEndsMapped	Manual	-3.26416	-3.00059	-4.08661	-3.99652
1272	ST1272	7	+	713659	715083	ORF-T	YGR110W	YGR110W	bothEndsMapped	Manual	-5.56081	-6.33942	-4.81335	-5.15542
1273	ST1273	7	+	715763	717107	ORF-T	YGR111W	YGR111W	bothEndsMapped	Manual	-3.45176	-2.92071	-3.63228	-3.35777
1274	ST1274	7	+	717307	718731	ORF-T	YGR112W	SHY1	bothEndsMapped	Manual	-4.66799	-5.06272	-5.27933	-5.16973
1275	ST1275	7	+	718843	720227	ORF-T	YGR113W	DAM1	bothEndsMapped	Manual	-3.95023	-3.72238	-4.34466	-3.75346
1276	ST1276	7	+	720347	724955	ORF-T	YGR116W	SPT6	bothEndsMapped	Manual	-1.64652	-1.78819	-2.71162	-2.50454
1277	ST1277	7	+	726923	728003	ORF-T	YGR118W	RPS23A	bothEndsMapped	Manual	-3.95975	-4.21268	-1.10517	-3.33491
1278	ST1278	7	+	729971	730555	SUTs	SUT127	SUT127	bothEndsMapped	Manual	-5.03874	-5.29686	-4.31363	-3.85783
1279	ST1279	7	+	730555	730811	CUTs	CUT154	CUT154	mapped3	Automatic	-6.43662	-6.65759	-4.53114	-4.72415
1280	ST1280	7	+	731355	733019	SUTs	SUT128	SUT128	bothEndsMapped	Manual	-3.1258	-3.35304	-3.9029	-3.78946
1281	ST1281	7	+	733251	733635	ORF-T	YGR121W-A	YGR121W-A	bothEndsMapped	Manual	-6.21903	-6.51399	-5.39763	-6.10492
1282	ST1282	7	+	733787	735491	ORF-T	YGR122W	YGR122W	bothEndsMapped	Manual	-3.79265	-3.88026	-4.07403	-4.3134
1283	ST1283	7	+	738427	738883	SUTs	SUT129	SUT129	bothEndsMapped	Manual	-5.82455	-5.47792	-5.26158	-5.51397
1284	ST1284	7	+	739403	739899	CUTs	CUT155	CUT155	mapped5	Automatic	-5.71208	-4.41372	-3.30592	-3.58291
1285	ST1285	7	+	739899	741883	ORF-T	YGR124W	ASN2	bothEndsMapped	Manual	0.372559	0.256724	-0.0674358	0.0499441
1286	ST1286	7	+	742227	745555	ORF-T	YGR125W	YGR125W	bothEndsMapped	Manual	-3.07768	-3.13199	-3.69463	-3.59988
1287	ST1287	7	+	745715	746579	ORF-T	YGR126W	YGR126W	mapped5	Manual	-4.71003	-4.86268	-5.3864	-4.71991
1288	ST1288	7	+	746579	747891	ORF-T	YGR127W	YGR127W	bothEndsMapped	Manual	-3.59061	-3.71043	-4.11562	-3.68097
1289	ST1289	7	+	750379	751379	ORF-T	YGR129W	SYF2	bothEndsMapped	Manual	-4.7543	-4.94498	-4.92157	-4.31107
1290	ST1290	7	+	751419	752435	SUTs	SUT130	SUT130	bothEndsMapped	Manual	-5.45348	-5.01864	-5.1294	-5.2249
1291	ST1291	7	+	754163	755235	ORF-T	YGR131W	YGR131W	bothEndsMapped	Manual	-4.64024	-4.60704	-3.43164	-3.27023
1292	ST1292	7	+	756939	757587	ORF-T	YGR133W	PEX4	bothEndsMapped	Manual	-3.43514	-3.54602	-3.47945	-3.84259
1293	ST1293	7	+	757587	761331	ORF-T	YGR134W	CAF130	mappedNone	Manual	-3.86586	-3.68117	-4.23784	-4.41218
1294	ST1294	7	+	761331	762267	ORF-T	YGR135W	PRE9	bothEndsMapped	Manual	-1.21512	-1.07475	-1.79472	-2.01639
1295	ST1295	7	+	762419	763355	ORF-T	YGR136W, YGR137W	LSB1, YGR137W	bothEndsMapped	Manual	-1.50724	-1.39558	-1.86962	-1.95135
1296	ST1296	7	+	767483	770347	ORF-T	YGR140W	CBF2	bothEndsMapped	Manual	-4.09956	-4.09858	-4.58631	-4.5133
1297	ST1297	7	+	770539	772051	ORF-T	YGR141W	VPS62	bothEndsMapped	Manual	-4.12076	-3.93974	-4.8011	-4.3556
1298	ST1298	7	+	772331	773739	ORF-T	YGR142W	BTN2	bothEndsMapped	Manual	-2.3335	-3.34491	-3.98944	-3.62452
1299	ST1299	7	+	774747	777835	ORF-T	YGR143W	SKN1	bothEndsMapped	Manual	-2.63354	-2.42365	-3.48854	-3.27463
1300	ST1300	7	+	778171	778619	SUTs	SUT131	SUT131	bothEndsMapped	Manual	-4.98593	-4.18578	-5.32826	-5.6147
1301	ST1301	7	+	780171	781403	ORF-T	YGR144W	THI4	bothEndsMapped	Manual	-5.96482	-5.67773	-5.16719	-5.27457
1302	ST1302	7	+	781731	783971	ORF-T	YGR145W	ENP2	bothEndsMapped	Manual	-2.67332	-2.83772	-3.53075	-3.44531
1303	ST1303	7	+	784195	786027	SUTs	SUT132	SUT132	bothEndsMapped	Manual	-6.34634	-6.4071	-6.15836	-6.44564
1304	ST1304	7	+	786027	786331	CUTs	CUT156	CUT156	mapped3	Automatic	-6.39165	-6.09597	-4.76578	-5.37953
1305	ST1305	7	+	788643	790515	ORF-T	YGR149W	YGR149W	bothEndsMapped	Manual	-2.88847	-2.67936	-3.15556	-2.95999
1306	ST1306	7	+	793315	794003	other	YGRWdelta26	YGRWdelta26	bothEndsMapped	Manual	-5.5234	-6.31901	-4.7258	-5.93819
1307	ST1307	7	+	795955	796083	CUTs	CUT157	CUT157	mapped5	Automatic	-6.88852	-6.81756	-5.2578	-6.30505
1308	ST1308	7	+	796083	796771	ORF-T	YGR153W	YGR153W	bothEndsMapped	Manual	-5.88489	-5.69394	-6.10969	-6.42215
1309	ST1309	7	+	798483	800195	ORF-T	YGR155W	CYS4	bothEndsMapped	Manual	0.448082	0.17679	-0.669295	-0.630481
1310	ST1310	7	+	800403	801867	ORF-T	YGR156W	PTI1	bothEndsMapped	Manual	-4.17543	-3.98642	-5.91328	-6.13584
1311	ST1311	7	+	802203	805155	ORF-T	YGR157W	CHO2	bothEndsMapped	Manual	-0.475013	-0.455733	-1.26277	-1.29267
1312	ST1312	7	+	805219	806251	CUTs	CUT158	CUT158	bothEndsMapped	Automatic	-6.23784	-6.46335	-3.26376	-3.13591
1313	ST1313	7	+	806507	806611	SUTs	SUT133	SUT133	bothEndsMapped	Manual	-5.39246	-4.35732	-4.95684	-4.56422
1314	ST1314	7	+	810003	810739	ORF-T	YGR161W-C	YGR161W-C	bothEndsMapped	Manual	-2.84953	-3.27027	-3.0532	-3.36212
1315	ST1315	7	+	824003	827339	ORF-T	YGR162W	TIF4631	bothEndsMapped	Manual	-1.19297	-1.06909	-2.0473	-1.63683
1316	ST1316	7	+	827499	828643	other	YGR163W, YGR164W	GTR2, YGR164W	bothEndsMapped	Manual	-3.46487	-3.3822	-3.84957	-4.05867
1317	ST1317	7	+	829075	830291	ORF-T	YGR165W	MRPS35	bothEndsMapped	Manual	-3.28933	-3.46872	-3.74265	-3.77181
1318	ST1318	7	+	830427	832227	ORF-T	YGR166W	KRE11	bothEndsMapped	Manual	-3.21334	-3.34417	-3.69071	-3.74876
1319	ST1319	7	+	832387	833355	ORF-T	YGR167W	CLC1	bothEndsMapped	Manual	-2.27022	-2.14719	-2.75488	-2.71542
1320	ST1320	7	+	837091	840835	ORF-T	YGR170W	PSD2	bothEndsMapped	Manual	-4.12006	-3.81022	-4.03299	-3.74481
1321	ST1321	7	+	843819	845131	ORF-T	YGR173W	RBG2	bothEndsMapped	Manual	-3.0056	-2.48146	-3.26627	-2.84646
1322	ST1322	7	+	846523	846747	ORF-T	YGR174W-A	YGR174W-A	bothEndsMapped	Manual	-5.52997	-6.66284	-5.71883	-5.61903
1323	ST1323	7	+	849579	850411	SUTs	SUT134	SUT134	bothEndsMapped	Manual	-6.32117	-6.43302	-5.82199	-6.22496
1324	ST1324	7	+	856683	857035	SUTs	SUT135	SUT135	bothEndsMapped	Manual	-6.38877	-6.20691	-6.50401	-6.31494
1325	ST1325	7	+	858227	858747	ORF-T	YGR181W	TIM13	bothEndsMapped	Manual	-1.55142	-1.68548	-1.40381	-1.98546
1326	ST1326	7	+	859827	860107	CUTs	CUT159	CUT159	bothEndsMapped	Automatic	-6.34796	-6.44274	-5.86514	-5.9872
1327	ST1327	7	+	865875	866251	SUTs	SUT136	SUT136	bothEndsMapped	Manual	-6.47778	-6.53551	-6.00893	-6.69939
1328	ST1328	7	+	867763	870107	ORF-T	YGR186W	TFG1	bothEndsMapped	Manual	-3.34854	-2.91005	-3.49053	-3.29212
1329	ST1329	7	+	875331	876020	other	YGRWdelta31	YGRWdelta31	bothEndsMapped	Manual	-5.69716	-6.07957	-5.4137	-6.3566
1330	ST1330	7	+	880195	882587	ORF-T	YGR191W	HIP1	bothEndsMapped	Manual	-0.808578	-0.803559	-1.90857	-1.89394
1331	ST1331	7	+	884475	885075	CUTs	CUT160	CUT160	bothEndsMapped	Automatic	-5.04041	-4.86412	-4.17473	-4.60465
1332	ST1332	7	+	888771	889699	ORF-T	YGR195W	SKI6	bothEndsMapped	Manual	-2.62846	-2.43686	-3.59352	-3.42094
1333	ST1333	7	+	894635	897243	ORF-T	YGR198W	YPP1	bothEndsMapped	Manual	-2.04743	-2.14644	-2.46653	-2.16595
1334	ST1334	7	+	897291	897475	CUTs	CUT161	CUT161	mapped5	Automatic	-5.51051	-6.6533	-4.9588	-4.36998
1335	ST1335	7	+	897475	900115	ORF-T	YGR199W	PMT6	bothEndsMapped	Manual	-2.605	-2.02188	-2.84288	-2.73526
1336	ST1336	7	+	902547	903491	SUTs	SUT137	SUT137	bothEndsMapped	Manual	-6.34253	-6.41791	-5.63884	-5.06616
1337	ST1337	7	+	905139	905827	ORF-T	YGR203W	YGR203W	bothEndsMapped	Manual	-3.84083	-3.18845	-3.67029	-3.72357
1338	ST1338	7	+	905891	908883	ORF-T	YGR204W	ADE3	bothEndsMapped	Manual	-0.336908	-0.46622	-1.339	-1.438
1339	ST1339	7	+	909083	910203	ORF-T	YGR205W	YGR205W	bothEndsMapped	Manual	-3.79217	-3.93987	-3.95444	-4.22965
1340	ST1340	7	+	910419	910779	ORF-T	YGR206W	MVB12	bothEndsMapped	Manual	-3.2165	-3.17895	-4.03145	-3.08129
1341	ST1341	7	+	911771	912851	ORF-T	YGR208W	SER2	bothEndsMapped	Manual	-2.49936	-2.69321	-3.0562	-3.06659
1342	ST1342	7	+	915139	916883	ORF-T	YGR211W	ZPR1	bothEndsMapped	Manual	-1.19466	-1.41142	-2.11634	-2.09332
1343	ST1343	7	+	917035	919539	ORF-T	YGR212W	SLI1	bothEndsMapped	Manual	-4.8588	-5.18283	-5.22968	-5.01158
1344	ST1344	7	+	920419	920555	CUTs	CUT162	CUT162	mapped5	Automatic	-5.94387	-5.29265	-4.32724	-3.15008
1345	ST1345	7	+	920555	921891	ORF-T	YGR214W	RPS0A	bothEndsMapped	Manual	1.09408	1.17646	0.314932	0.531372
1346	ST1346	7	+	922115	922603	ORF-T	YGR215W	RSM27	bothEndsMapped	Manual	-3.4812	-3.30292	-3.60212	-3.71006
1347	ST1347	7	+	924659	930843	ORF-T	YGR217W	CCH1	bothEndsMapped	Manual	-3.9184	-3.97281	-4.46765	-4.67264
1348	ST1348	7	+	932251	936011	ORF-T	YGR218W	CRM1	bothEndsMapped	Manual	-1.73096	-1.53887	-2.03458	-2.11566
1349	ST1349	7	+	937147	938291	SUTs	SUT138	SUT138	bothEndsMapped	Manual	-5.16923	-4.96394	-4.01531	-4.14314
1350	ST1350	7	+	939931	940875	ORF-T	YGR222W	PET54	bothEndsMapped	Manual	-3.58906	-3.56599	-3.52199	-3.67773
1351	ST1351	7	+	945043	947076	ORF-T	YGR225W	AMA1	bothEndsMapped	Manual	-6.53714	-6.74545	-6.35783	-6.51362
1352	ST1352	7	+	947348	949236	ORF-T	YGR227W	DIE2	bothEndsMapped	Manual	-1.08983	-1.21759	-2.00255	-1.96228
1353	ST1353	7	+	951756	952428	ORF-T	YGR230W	BNS1	bothEndsMapped	Manual	-4.15344	-4.55238	-5.62264	-4.35618
1354	ST1354	7	+	953947	954675	ORF-T	YGR232W	NAS6	bothEndsMapped	Manual	-1.69837	-1.94223	-2.15254	-2.10168
1355	ST1355	7	+	959843	961387	ORF-T	YGR234W	YHB1	bothEndsMapped	Manual	0.275925	0.175743	-1.49736	-1.03993
1356	ST1356	7	+	962331	962834	CUTs	CUT163	CUT163	bothEndsMapped	Automatic	-6.22863	-6.62092	-6.13289	-6.47281
1357	ST1357	7	+	968794	969170	SUTs	SUT139	SUT139	bothEndsMapped	Manual	-5.60187	-5.53419	-4.12784	-3.85384
1358	ST1358	7	+	969410	970682	SUTs	SUT140	SUT140	bothEndsMapped	Manual	-5.06573	-4.91388	-4.83788	-5.02311
1359	ST1359	7	+	974266	974850	SUTs	SUT141	SUT141	bothEndsMapped	Manual	-4.84134	-4.78718	-4.54287	-4.40955
1360	ST1360	7	+	974938	975762	CUTs	CUT164	CUT164	bothEndsMapped	Automatic	-6.23676	-6.23816	-4.71364	-4.8535
1361	ST1361	7	+	977250	977818	ORF-T	YGR243W	FMP43	bothEndsMapped	Manual	-2.4997	-3.9379	-3.45836	-4.69811
1362	ST1362	7	+	984818	985690	ORF-T	YGR247W	CPD1	bothEndsMapped	Manual	-3.85302	-3.88067	-4.74902	-4.4193
1363	ST1363	7	+	985954	986794	ORF-T	YGR248W	SOL4	bothEndsMapped	Manual	-5.40692	-5.39059	-5.80463	-6.29849
1364	ST1364	7	+	987874	989930	ORF-T	YGR249W	MGA1	bothEndsMapped	Manual	-2.28152	-3.09365	-4.1284	-4.80584
1365	ST1365	7	+	994314	994954	SUTs	SUT142	SUT142	bothEndsMapped	Manual	-4.51997	-4.73219	-4.03634	-4.14442
1366	ST1366	7	+	995034	995610	CUTs	CUT165	CUT165	mapped5	Automatic	-6.64099	-6.49088	-6.24668	-6.37143
1367	ST1367	7	+	995610	996762	ORF-T	YGR251W	YGR251W	bothEndsMapped	Manual	-4.20093	-3.9289	-3.84688	-4.25993
1368	ST1368	7	+	996826	998346	ORF-T	YGR252W	GCN5	bothEndsMapped	Manual	-3.96364	-3.84281	-4.5597	-4.42992
1369	ST1369	7	+	1000698	1000890	CUTs	CUT166	CUT166	mapped5	Automatic	-6.1306	-6.08821	-3.25336	-3.69287
1370	ST1370	7	+	1000890	1002402	ORF-T	YGR254W	ENO1	bothEndsMapped	Manual	1.05274	0.790483	-0.251182	-0.101559
1371	ST1371	7	+	1004290	1006154	other	tT(UGU)G2, YGR256W	tT(UGU)G2, GND2	bothEndsMapped	Manual	-6.01724	-6.00478	-5.97507	-6.06628
1372	ST1372	7	+	1012282	1012490	SUTs	SUT143	SUT143	mapped5	Manual	-2.0579	-2.05901	-3.82116	-2.99758
1373	ST1373	7	+	1012490	1014202	ORF-T	YGR260W	TNA1	bothEndsMapped	Manual	-0.646851	-0.552084	-1.04973	-1.01913
1374	ST1374	7	+	1017970	1019554	CUTs	CUT167	CUT167	bothEndsMapped	Automatic	-5.88072	-6.1559	-4.77417	-5.50077
1375	ST1375	7	+	1022594	1024914	ORF-T	YGR266W	YGR266W	bothEndsMapped	Manual	-3.34014	-3.52298	-3.83079	-3.90073
1376	ST1376	7	+	1026898	1031578	other	YGR269W, YGR270W	YGR269W, YTA7	bothEndsMapped	Manual	-3.34941	-3.16897	-3.33669	-3.37784
1377	ST1377	7	+	1031778	1037802	ORF-T	YGR271W	SLH1	bothEndsMapped	Manual	-3.77924	-3.6916	-4.27343	-4.13199
1378	ST1378	7	+	1038794	1039298	CUTs	CUT168	CUT168	bothEndsMapped	Automatic	-6.32779	-6.44671	-5.44384	-6.10029
1379	ST1379	7	+	1043250	1043858	ORF-T	YGR275W	RTT102	bothEndsMapped	Manual	-3.21012	-2.98156	-3.20463	-2.92018
1380	ST1380	7	+	1046722	1048530	ORF-T	YGR278W	CWC22	bothEndsMapped	Manual	-4.41177	-4.83786	-5.12416	-4.94455
1381	ST1381	7	+	1049498	1049930	SUTs	SUT144	SUT144	bothEndsMapped	Manual	-6.19052	-5.8507	-6.34452	-6.48841
1382	ST1382	7	+	1052594	1057466	ORF-T	YGR281W	YOR1	bothEndsMapped	Manual	-2.40532	-2.10108	-3.2007	-3.18091
1383	ST1383	7	+	1059058	1059650	SUTs	SUT145	SUT145	bothEndsMapped	Manual	-5.80711	-5.61753	-3.87633	-4.17295
1384	ST1384	7	+	1060298	1060746	SUTs	SUT146	SUT146	bothEndsMapped	Manual	-6.28147	-6.01661	-5.46113	-4.88174
1385	ST1385	7	+	1060746	1060962	CUTs	CUT169	CUT169	mapped3	Automatic	-5.7582	-6.30464	-6.01173	-6.42822
1386	ST1386	7	+	1065490	1065882	CUTs	CUT170	CUT170	bothEndsMapped	Automatic	-6.09323	-6.65953	-6.42163	-6.61832
1387	ST1387	7	+	1070266	1072162	ORF-T	YGR288W	MAL13	bothEndsMapped	Manual	-4.13292	-4.56572	-4.18105	-4.51212
1388	ST1388	8	+	10697	11569	SUTs	SUT147	SUT147	bothEndsMapped	Manual	-5.80952	-6.23336	-4.27505	-4.88753
1389	ST1389	8	+	13537	14497	ORF-T	YHL044W	YHL044W	bothEndsMapped	Manual	-4.73796	-4.89958	-4.60756	-4.48014
1390	ST1390	8	+	15841	17041	ORF-T	YHL042W	YHL042W	bothEndsMapped	Manual	-5.1561	-5.13099	-4.38538	-5.3711
1391	ST1391	8	+	21721	23561	ORF-T	YHL039W	YHL039W	bothEndsMapped	Manual	-2.09308	-1.77158	-2.4915	-2.37633
1392	ST1392	8	+	26057	27953	ORF-T	YHL036W	MUP3	bothEndsMapped	Manual	-3.57512	-4.17128	-4.32845	-4.7272
1393	ST1393	8	+	38929	39529	other	YHL030W-A	YHL030W-A	bothEndsMapped	Manual	-6.28485	-6.32	-5.96845	-6.38095
1394	ST1394	8	+	40065	45777	ORF-T	YHL030W	ECM29	bothEndsMapped	Manual	-2.44229	-2.36561	-2.95536	-2.48759
1395	ST1395	8	+	48217	50625	ORF-T	YHL028W	WSC4	bothEndsMapped	Manual	-3.91822	-2.92965	-5.65229	-5.23966
1396	ST1396	8	+	50993	53193	ORF-T	YHL027W	RIM101	bothEndsMapped	Manual	-2.48941	-2.42383	-3.19837	-2.76194
1397	ST1397	8	+	54794	55946	ORF-T	YHL025W	SNF6	bothEndsMapped	Manual	-3.7709	-3.60758	-4.12072	-3.59638
1398	ST1398	8	+	56490	59042	ORF-T	YHL024W	RIM4	bothEndsMapped	Manual	-6.27177	-6.39438	-6.05041	-6.0581
1399	ST1399	8	+	59138	60218	SUTs	SUT148	SUT148	bothEndsMapped	Manual	-6.02816	-5.37782	-6.03617	-6.43644
1400	ST1400	8	+	69682	71874	ORF-T	YHL018W, YHL017W	YHL018W, YHL017W	bothEndsMapped	Manual	-2.13879	-2.25496	-2.96186	-2.49372
1401	ST1401	8	+	74810	75370	CUTs	CUT171	CUT171	mapped5	Automatic	-6.5201	-6.49251	-6.21473	-6.26019
1402	ST1402	8	+	75370	76066	ORF-T	YHL015W	RPS20	bothEndsMapped	Manual	1.61488	1.54204	1.57208	1.53276
1403	ST1403	8	+	76162	77298	SUTs	SUT149	SUT149	bothEndsMapped	Manual	-4.67767	-4.44714	-4.1769	-4.04755
1404	ST1404	8	+	77298	77418	CUTs	CUT172	CUT172	mapped3	Automatic	-5.03624	-5.08648	-3.78789	-4.26018
1405	ST1405	8	+	79690	80522	ORF-T	YHL012W	YHL012W	bothEndsMapped	Manual	-6.55358	-6.63094	-6.46299	-6.77797
1406	ST1406	8	+	96114	96482	SUTs	SUT150	SUT150	bothEndsMapped	Manual	-6.09668	-5.18336	-5.42422	-6.05178
1407	ST1407	8	+	98362	98930	SUTs	SUT151	SUT151	bothEndsMapped	Manual	-4.39095	-4.50639	-4.10597	-4.03456
1408	ST1408	8	+	99138	100530	ORF-T	YHL004W	MRP4	bothEndsMapped	Manual	-2.43065	-2.22921	-2.95059	-2.66022
1409	ST1409	8	+	102138	104010	ORF-T	YHL002W	HSE1	bothEndsMapped	Manual	-3.09855	-3.01913	-3.50074	-3.15418
1410	ST1410	8	+	104218	105218	ORF-T	YHL001W	RPL14B	bothEndsMapped	Manual	-3.69796	-3.92625	-3.56988	-3.24273
1411	ST1411	8	+	106002	107498	ORF-T	YHR001W	OSH7	bothEndsMapped	Manual	-3.56004	-3.48735	-4.06247	-3.77866
1412	ST1412	8	+	107754	108434	ORF-T	YHR001W-A	QCR10	bothEndsMapped	Manual	-1.83066	-1.48433	-3.03466	-2.33402
1413	ST1413	8	+	108658	109954	ORF-T	YHR002W	LEU5	bothEndsMapped	Manual	-4.23784	-4.19085	-4.54854	-4.60765
1414	ST1414	8	+	111386	111650	SUTs	SUT152	SUT152	bothEndsMapped	Manual	-5.97615	-5.40411	-4.99909	-5.81472
1415	ST1415	8	+	115506	115754	CUTs	CUT173	CUT173	bothEndsMapped	Automatic	-4.85936	-4.73677	-3.03472	-3.10728
1416	ST1416	8	+	117770	119530	ORF-T	YHR006W	STP2	bothEndsMapped	Manual	-3.59568	-3.66877	-3.82879	-3.84608
1417	ST1417	8	+	121890	124018	SUTs	SUT153	SUT153	bothEndsMapped	Manual	-6.28271	-6.50562	-4.98218	-5.62416
1418	ST1418	8	+	126466	127610	ORF-T	YHR010W	RPL27A	bothEndsMapped	Manual	-4.7261	-4.55533	-3.17543	-3.30825
1419	ST1419	8	+	127674	129098	ORF-T	YHR011W	DIA4	bothEndsMapped	Manual	-6.02605	-6.24892	-6.20726	-5.98275
1420	ST1420	8	+	129450	130762	ORF-T	YHR012W	VPS29	bothEndsMapped	Manual	-3.09092	-2.73497	-3.41839	-3.66919
1421	ST1421	8	+	135226	136442	ORF-T	YHR015W	MIP6	bothEndsMapped	Manual	-5.92808	-6.26224	-6.06188	-5.97868
1422	ST1422	8	+	138690	139890	ORF-T	YHR017W	YSC83	bothEndsMapped	Manual	-2.80007	-2.54865	-3.56749	-3.87
1423	ST1423	8	+	143858	146130	ORF-T	YHR020W	YHR020W	bothEndsMapped	Manual	-0.11358	-0.183386	-0.997343	-0.709145
1424	ST1424	8	+	146330	147746	other	YHRWtau3	YHRWtau3	bothEndsMapped	Manual	-4.80621	-4.65954	-4.90993	-4.68256
1425	ST1425	8	+	149458	150418	ORF-T	YHR021W-A	ECM12	bothEndsMapped	Manual	-4.8075	-4.69518	-6.36492	-6.6522
1426	ST1426	8	+	150994	151362	SUTs	SUT154	SUT154	bothEndsMapped	Manual	-6.37287	-5.35178	-5.64379	-6.3127
1427	ST1427	8	+	151618	157570	ORF-T	YHR023W	MYO1	bothEndsMapped	Manual	-3.65851	-3.35538	-3.90396	-3.64866
1428	ST1428	8	+	159402	160570	ORF-T	YHR025W	THR1	bothEndsMapped	Manual	0.625649	0.432791	0.279047	0.0502556
1429	ST1429	8	+	160698	161682	ORF-T	YHR026W	PPA1	bothEndsMapped	Manual	0.235053	-0.0995951	-0.230806	-0.301812
1430	ST1430	8	+	164978	166594	SUTs	SUT155	SUT155	bothEndsMapped	Manual	-4.42312	-4.38989	-4.64207	-4.03729
1431	ST1431	8	+	167554	168290	other	YHR028W-A	YHR028W-A	bothEndsMapped	Manual	-4.75015	-5.18391	-3.97274	-4.41135
1432	ST1432	8	+	168290	168674	CUTs	CUT174	CUT174	mapped3	Automatic	-5.96727	-6.2086	-4.61909	-4.29983
1433	ST1433	8	+	170714	171410	CUTs	CUT175	CUT175	bothEndsMapped	Automatic	-4.43515	-4.34079	-2.54675	-2.82295
1434	ST1434	8	+	171410	171762	CUTs	CUT176	CUT176	mapped3	Automatic	-5.72362	-5.51779	-4.29124	-4.26133
1435	ST1435	8	+	173210	175450	other	YHR032W, YHR032W-A	YHR032W, YHR032W-A	bothEndsMapped	Manual	-3.02643	-2.80671	-4.17429	-3.96574
1436	ST1436	8	+	175498	177090	ORF-T	YHR033W	YHR033W	bothEndsMapped	Manual	-3.7805	-3.61624	-3.07698	-3.24137
1437	ST1437	8	+	178186	180218	ORF-T	YHR035W	YHR035W	mapped5	Manual	-5.76307	-5.6451	-6.31815	-6.2463
1438	ST1438	8	+	180218	181938	ORF-T	YHR036W	BRL1	mapped5	Manual	-4.98829	-4.68778	-4.96087	-4.21375
1439	ST1439	8	+	181938	183866	ORF-T	YHR037W	PUT2	bothEndsMapped	Manual	-2.54284	-2.5296	-2.66308	-3.00715
1440	ST1440	8	+	184034	184802	ORF-T	YHR038W	RRF1	bothEndsMapped	Manual	-4.36095	-4.45575	-4.72726	-4.3211
1441	ST1441	8	+	187890	189074	ORF-T	YHR040W	BCD1	bothEndsMapped	Manual	-4.69433	-4.55192	-4.66397	-4.50192
1442	ST1442	8	+	189138	190226	SUTs	SUT156	SUT156	bothEndsMapped	Manual	-5.57766	-5.39943	-5.01983	-5.33054
1443	ST1443	8	+	190490	192786	ORF-T	YHR042W	NCP1	bothEndsMapped	Manual	0.208913	0.206065	-0.282108	-0.204977
1444	ST1444	8	+	193826	194169	CUTs	CUT177	CUT177	bothEndsMapped	Automatic	-5.51722	-5.62291	-6.025	-6.25047
1445	ST1445	8	+	195402	197626	ORF-T	YHR045W	YHR045W	bothEndsMapped	Manual	-2.83157	-2.66506	-3.05062	-3.27595
1446	ST1446	8	+	198578	199106	CUTs	CUT178	CUT178	bothEndsMapped	Automatic	-6.62208	-6.42939	-6.25414	-6.31316
1447	ST1447	8	+	201626	203522	SUTs	SUT157	SUT157	bothEndsMapped	Manual	-6.27727	-6.51362	-5.72923	-5.30239
1448	ST1448	8	+	204538	206418	ORF-T	YHR048W	YHR048W	mapped5	Manual	-3.87847	-4.00915	-5.83605	-5.29639
1449	ST1449	8	+	206418	207306	ORF-T	YHR049W	FSH1	bothEndsMapped	Manual	-1.32036	-1.20363	-1.92526	-1.98663
1450	ST1450	8	+	207466	209290	ORF-T	YHR050W	SMF2	bothEndsMapped	Manual	-1.65971	-1.74331	-2.27287	-2.14511
1451	ST1451	8	+	209546	210602	other	YHR050W-A, YHR051W	YHR050W-A, COX6	bothEndsMapped	Manual	-1.32602	-1.38427	-2.44379	-2.41919
1452	ST1452	8	+	210802	212050	ORF-T	YHR052W	CIC1	bothEndsMapped	Manual	-1.53217	-1.67754	-1.76574	-2.08913
1453	ST1453	8	+	219009	219513	CUTs	CUT179	CUT179	bothEndsMapped	Automatic	-6.09345	-6.34309	-4.61056	-5.34943
1454	ST1454	8	+	220057	220585	ORF-T	YHR059W	FYV4	bothEndsMapped	Manual	-3.89318	-4.16741	-3.59012	-3.40672
1455	ST1455	8	+	220729	221273	ORF-T	YHR060W	VMA22	bothEndsMapped	Manual	-3.02918	-3.42855	-3.49452	-3.65208
1456	ST1456	8	+	221425	222337	SUTs	SUT158	SUT158	bothEndsMapped	Manual	-6.34285	-6.56958	-5.29392	-6.19451
1457	ST1457	8	+	222969	223753	SUTs	SUT159	SUT159	bothEndsMapped	Manual	-5.47925	-5.84282	-4.30714	-4.59019
1458	ST1458	8	+	229305	230753	ORF-T	YHR066W	SSF1	bothEndsMapped	Manual	-2.4022	-2.64013	-3.42498	-3.04498
1459	ST1459	8	+	230921	232081	ORF-T	YHR067W	HTD2	mapped5	Manual	-3.96366	-4.23897	-4.643	-4.6549
1460	ST1460	8	+	232081	233537	ORF-T	YHR068W	DYS1	bothEndsMapped	Manual	0.0861793	-0.0428253	-0.78827	-0.59425
1461	ST1461	8	+	234809	236609	ORF-T	YHR070W	TRM5	bothEndsMapped	Manual	-2.5746	-2.34963	-3.6933	-3.35643
1462	ST1462	8	+	236625	237697	ORF-T	YHR071W	PCL5	bothEndsMapped	Manual	-1.57669	-1.58215	-1.56447	-1.71642
1463	ST1463	8	+	239017	241337	ORF-T	YHR072W	ERG7	bothEndsMapped	Manual	-2.63758	-2.11475	-3.02342	-2.88252
1464	ST1464	8	+	241593	242025	ORF-T	YHR072W-A	NOP10	bothEndsMapped	Manual	0.16871	0.347676	-0.339329	-0.191859
1465	ST1465	8	+	242481	245721	ORF-T	YHR073W, YHR073W-A	OSH3, YHR073W-A	bothEndsMapped	Manual	-2.9222	-2.63781	-3.3117	-2.92889
1466	ST1466	8	+	246145	248473	ORF-T	YHR074W	QNS1	bothEndsMapped	Manual	-1.38319	-1.44685	-1.78069	-1.99006
1467	ST1467	8	+	251065	252337	ORF-T	YHR076W	PTC7	bothEndsMapped	Manual	-3.57908	-3.44703	-6.57958	-6.67793
1468	ST1468	8	+	256121	258161	ORF-T	YHR078W	YHR078W	bothEndsMapped	Manual	-2.06255	-1.97874	-3.01323	-2.52426
1469	ST1469	8	+	266985	267481	SUTs	SUT160	SUT160	mapped5	Manual	-6.56901	-6.53766	-6.37602	-6.6438
1470	ST1470	8	+	267481	268289	ORF-T	YHR081W	LRP1	bothEndsMapped	Manual	-2.90311	-3.08536	-3.17813	-3.09004
1471	ST1471	8	+	272113	272617	SUTs	SUT161	SUT161	mapped5	Manual	-6.57447	-6.51914	-6.23343	-6.36032
1472	ST1472	8	+	272617	273673	ORF-T	YHR083W	SAM35	bothEndsMapped	Manual	-2.35514	-2.13189	-3.42982	-3.44511
1473	ST1473	8	+	273857	276417	ORF-T	YHR084W	STE12	bothEndsMapped	Manual	-2.52585	-2.25845	-2.72719	-2.54726
1474	ST1474	8	+	276737	277937	ORF-T	YHR085W	IPI1	mapped5	Manual	-4.08651	-3.94226	-4.15961	-4.43246
1475	ST1475	8	+	277937	280041	ORF-T	YHR086W	NAM8	bothEndsMapped	Manual	-2.08951	-1.97591	-2.68304	-2.34644
1476	ST1476	8	+	280745	281329	ORF-T	YHR087W	YHR087W	bothEndsMapped	Manual	-4.08019	-3.8659	-3.97721	-4.14941
1477	ST1477	8	+	281465	282529	ORF-T	YHR088W	RPF1	bothEndsMapped	Manual	-3.20333	-3.02064	-3.3495	-3.13192
1478	ST1478	8	+	286401	286961	SUTs	SUT162	SUT162	bothEndsMapped	Manual	-5.99098	-5.6231	-5.93443	-6.01899
1479	ST1479	8	+	291097	292785	SUTs	SUT163	SUT163	bothEndsMapped	Manual	-6.5461	-6.62439	-6.47029	-6.68804
1480	ST1480	8	+	293969	296201	SUTs	SUT164	SUT164	bothEndsMapped	Manual	-4.59787	-4.7177	-3.72611	-3.42787
1481	ST1481	8	+	302673	314065	ORF-T	YHR099W	TRA1	bothEndsMapped	Manual	-1.88714	-1.94633	-2.86562	-2.64003
1482	ST1482	8	+	314249	314753	SUTs	SUT165	SUT165	bothEndsMapped	Manual	-5.30921	-4.82139	-5.29568	-4.49823
1483	ST1483	8	+	316401	319905	ORF-T	YHR102W	KIC1	bothEndsMapped	Manual	-3.72731	-3.60315	-3.95051	-3.69065
1484	ST1484	8	+	320209	323081	ORF-T	YHR103W	SBE22	bothEndsMapped	Manual	-2.8824	-2.88091	-3.89426	-3.67704
1485	ST1485	8	+	323321	324553	ORF-T	YHR104W	GRE3	bothEndsMapped	Manual	-2.07778	-2.3096	-2.74385	-2.97177
1486	ST1486	8	+	324673	326777	ORF-T	YHR105W, YHR106W	YPT35, TRR2	bothEndsMapped	Manual	-4.20794	-4.20952	-3.97766	-3.95252
1487	ST1487	8	+	328257	330169	ORF-T	YHR108W	GGA2	bothEndsMapped	Manual	-0.936939	-0.829375	-1.94772	-1.58637
1488	ST1488	8	+	330305	332049	ORF-T	YHR109W	CTM1	bothEndsMapped	Manual	-4.00268	-3.90954	-5.00131	-5.02734
1489	ST1489	8	+	332265	333009	ORF-T	YHR110W	ERP5	bothEndsMapped	Manual	-2.75702	-2.3957	-3.39074	-3.45922
1490	ST1490	8	+	333057	334401	ORF-T	YHR111W	UBA4	bothEndsMapped	Manual	-3.01009	-2.98219	-3.74987	-3.84088
1491	ST1491	8	+	334481	336057	SUTs	SUT166	SUT166	bothEndsMapped	Manual	-4.67405	-4.55167	-4.56053	-4.7441
1492	ST1492	8	+	336337	337921	ORF-T	YHR113W	YHR113W	bothEndsMapped	Manual	-2.43725	-2.41037	-2.88479	-2.61599
1493	ST1493	8	+	337969	340049	ORF-T	YHR114W	BZZ1	bothEndsMapped	Manual	-3.81008	-3.54221	-3.88813	-3.69388
1494	ST1494	8	+	341729	344425	ORF-T	YHR116W, YHR117W	COX23, TOM71	bothEndsMapped	Manual	-3.20027	-2.94244	-3.96542	-4.002
1495	ST1495	8	+	345761	349393	ORF-T	YHR119W	SET1	bothEndsMapped	Manual	-3.79218	-3.46449	-4.06141	-3.8034
1496	ST1496	8	+	349553	352457	ORF-T	YHR120W	MSH1	bothEndsMapped	Manual	-5.37874	-5.02054	-4.93732	-5.21659
1497	ST1497	8	+	352689	353425	ORF-T	YHR121W	LSM12	bothEndsMapped	Manual	-2.91898	-2.70649	-3.45592	-2.80163
1498	ST1498	8	+	353561	354521	ORF-T	YHR122W	YHR122W	bothEndsMapped	Manual	-2.82802	-2.71373	-3.2127	-3.20604
1499	ST1499	8	+	354793	356233	ORF-T	YHR123W	EPT1	bothEndsMapped	Manual	-1.87215	-1.64717	-2.46868	-2.43008
1500	ST1500	8	+	357689	358473	ORF-T	YHR124W	NDT80	bothEndsMapped	Manual	-6.37984	-6.18843	-6.39183	-6.21524
1501	ST1501	8	+	360881	361841	ORF-T	YHR127W	YHR127W	bothEndsMapped	Manual	-3.72949	-3.37562	-3.88989	-3.9508
1502	ST1502	8	+	362073	362993	ORF-T	YHR128W	FUR1	bothEndsMapped	Manual	0.121884	0.250276	-0.976324	-0.958547
1503	ST1503	8	+	364369	365009	SUTs	SUT167	SUT167	bothEndsMapped	Manual	-5.9069	-5.52401	-5.03623	-4.20526
1504	ST1504	8	+	369986	370706	ORF-T	YHR132W-A	IGO2	bothEndsMapped	Manual	-2.99877	-2.57419	-3.83472	-3.3417
1505	ST1505	8	+	371770	372658	ORF-T	YHR134W	WSS1	bothEndsMapped	Manual	-4.55549	-4.21251	-4.87216	-5.1338
1506	ST1506	8	+	372698	373338	SUTs	SUT168	SUT168	bothEndsMapped	Manual	-5.97104	-5.66892	-5.45542	-6.22907
1507	ST1507	8	+	375418	377346	ORF-T	YHR137W	ARO9	bothEndsMapped	Manual	-2.43909	-2.39178	-2.75369	-2.56784
1508	ST1508	8	+	377986	380082	SUTs	SUT169	SUT169	bothEndsMapped	Manual	-5.89346	-5.88289	-4.98058	-5.60532
1509	ST1509	8	+	380562	381290	ORF-T	YHR140W	YHR140W	bothEndsMapped	Manual	-4.83213	-4.92092	-6.14266	-5.58578
1510	ST1510	8	+	381554	381690	other	snR32	SNR32	bothEndsMapped	Manual	-0.0701281	-0.81624	0.462872	0.435233
1511	ST1511	8	+	383282	384570	ORF-T	YHR142W	CHS7	bothEndsMapped	Manual	-1.88325	-1.62996	-2.3321	-2.05922
1512	ST1512	8	+	385002	386674	ORF-T	YHR143W	DSE2	bothEndsMapped	Manual	0.952805	0.952763	-0.233994	0.0441013
1513	ST1513	8	+	387186	387698	ORF-T	YHR143W-A	RPC10	bothEndsMapped	Manual	-1.21107	-0.909763	-1.27923	-0.99719
1514	ST1514	8	+	390274	391794	ORF-T	YHR146W	CRP1	bothEndsMapped	Manual	-2.5142	-2.63404	-2.46507	-2.63503
1515	ST1515	8	+	392250	392514	SUTs	SUT170	SUT170	bothEndsMapped	Manual	-5.4101	-5.25172	-6.68456	-5.88948
1516	ST1516	8	+	393506	394426	ORF-T	YHR148W	IMP3	bothEndsMapped	Manual	-2.71316	-2.63673	-2.76392	-2.78371
1517	ST1517	8	+	397202	399210	ORF-T	YHR150W	PEX28	bothEndsMapped	Manual	-4.61435	-4.57376	-4.97231	-4.92061
1518	ST1518	8	+	401338	402058	ORF-T	YHR152W	SPO12	bothEndsMapped	Manual	-3.22736	-2.6287	-3.03338	-2.81517
1519	ST1519	8	+	402930	406218	ORF-T	YHR154W	RTT107	bothEndsMapped	Manual	-3.54681	-3.3145	-4.27012	-3.87209
1520	ST1520	8	+	407018	410930	ORF-T	YHR155W	YSP1	bothEndsMapped	Manual	-3.45033	-3.50513	-3.76561	-3.34694
1521	ST1521	8	+	411090	411546	other	snR71	SNR71	bothEndsMapped	Manual	-2.44826	-2.34093	0.165867	0.39173
1522	ST1522	8	+	411546	411650	CUTs	CUT180	CUT180	mapped3	Automatic	-3.259	-2.9467	-1.00672	-0.942178
1523	ST1523	8	+	411650	412330	CUTs	CUT181	CUT181	mapped3	Automatic	-3.72528	-3.97974	-2.08241	-1.47275
1524	ST1524	8	+	412330	413418	ORF-T	YHR157W	REC104	bothEndsMapped	Manual	-5.33935	-5.55972	-4.42145	-4.21183
1525	ST1525	8	+	417386	420026	ORF-T	YHR159W	YHR159W	bothEndsMapped	Manual	-5.32977	-4.69629	-5.60522	-5.34225
1526	ST1526	8	+	422634	423578	ORF-T	YHR162W	YHR162W	bothEndsMapped	Manual	0.174219	0.0654333	-0.373273	-0.20766
1527	ST1527	8	+	423714	424610	ORF-T	YHR163W	SOL3	bothEndsMapped	Manual	-0.694619	-1.08025	-1.43491	-1.20488
1528	ST1528	8	+	429450	429714	SUTs	SUT171	SUT171	bothEndsMapped	Manual	-5.36383	-5.5449	-4.36557	-4.89533
1529	ST1529	8	+	439266	440202	ORF-T	YHR167W	THP2	mapped5	Manual	-4.06859	-4.19479	-4.68702	-4.82171
1530	ST1530	8	+	440202	442026	ORF-T	YHR168W	MTG2	mapped3	Manual	-4.82404	-5.06268	-5.84741	-5.65725
1531	ST1531	8	+	442138	443626	ORF-T	YHR169W	DBP8	bothEndsMapped	Manual	-3.29286	-3.08293	-3.69714	-3.83378
1532	ST1532	8	+	443770	445522	ORF-T	YHR170W	NMD3	bothEndsMapped	Manual	-1.57009	-1.29653	-2.09871	-2.00622
1533	ST1533	8	+	445714	447682	ORF-T	YHR171W	ATG7	bothEndsMapped	Manual	-4.56572	-4.66759	-5.08819	-5.3679
1534	ST1534	8	+	448146	451298	ORF-T	YHR172W	SPC97	mapped5	Manual	-4.28064	-4.50024	-4.34165	-4.31105
1535	ST1535	8	+	451298	452762	ORF-T	YHR174W	ENO2	bothEndsMapped	Manual	2.05449	1.86148	1.71254	2.22139
1536	ST1536	8	+	452906	453706	other	YHR175W, YHR175W-A	CTR2, YHR175W-A	bothEndsMapped	Manual	-0.943863	-0.975445	-0.631276	-0.321997
1537	ST1537	8	+	454114	455596	ORF-T	YHR176W	FMO1	bothEndsMapped	Manual	-5.74559	-6.1438	-6.09587	-5.85112
1538	ST1538	8	+	456564	458332	ORF-T	YHR177W	YHR177W	bothEndsMapped	Manual	-5.55441	-5.95675	-6.25953	-6.08975
1539	ST1539	8	+	459252	461884	ORF-T	YHR178W	STB5	bothEndsMapped	Manual	-4.82958	-4.83659	-6.01036	-5.13882
1540	ST1540	8	+	461884	462132	CUTs	CUT182	CUT182	mapped3	Automatic	-6.14767	-5.97917	-4.19464	-5.00286
1541	ST1541	8	+	462404	463804	ORF-T	YHR179W	OYE2	bothEndsMapped	Manual	0.373165	0.45006	-0.308085	0.0160591
1542	ST1542	8	+	464644	465892	other	YHR180W	YHR180W	bothEndsMapped	Manual	-4.66844	-4.86452	-4.61428	-4.93623
1543	ST1543	8	+	467180	467996	ORF-T	YHR181W	SVP26	bothEndsMapped	Manual	-0.537374	-0.667753	-1.19137	-0.861635
1544	ST1544	8	+	468148	470748	ORF-T	YHR182W	YHR182W	bothEndsMapped	Manual	-4.88576	-5.07371	-5.70998	-5.08313
1545	ST1545	8	+	470884	472532	ORF-T	YHR183W	GND1	bothEndsMapped	Manual	0.544784	0.44003	0.0461136	0.0503721
1546	ST1546	8	+	473924	474620	ORF-T	YHR184W	SSP1	bothEndsMapped	Manual	-6.36365	-5.88078	-5.19871	-5.95847
1547	ST1547	8	+	480956	482012	ORF-T	YHR187W	IKI1	bothEndsMapped	Manual	-3.2993	-3.14587	-3.30901	-3.45513
1548	ST1548	8	+	484004	484804	ORF-T	YHR189W	PTH1	mapped5	Manual	-4.15173	-4.11765	-4.45846	-4.4573
1549	ST1549	8	+	484804	486252	ORF-T	YHR190W	ERG9	bothEndsMapped	Manual	-0.749825	-0.687666	-1.02491	-1.1179
1550	ST1550	8	+	486796	487724	ORF-T	YHR192W	YHR192W	bothEndsMapped	Manual	-3.81045	-3.51912	-4.11261	-4.18288
1551	ST1551	8	+	488604	490476	ORF-T	YHR194W	MDM31	bothEndsMapped	Manual	-3.94479	-3.96835	-4.28471	-4.11835
1552	ST1552	8	+	490564	491668	ORF-T	YHR195W	NVJ1	bothEndsMapped	Manual	-3.91094	-4.14523	-4.59392	-4.26774
1553	ST1553	8	+	491796	493708	ORF-T	YHR196W	UTP9	bothEndsMapped	Manual	-2.3826	-2.21345	-3.06587	-2.81418
1554	ST1554	8	+	493884	496268	ORF-T	YHR197W	RIX1	bothEndsMapped	Manual	-2.67537	-2.57469	-3.36983	-3.45401
1555	ST1555	8	+	498628	499044	SUTs	SUT172	SUT172	mapped5	Manual	-6.29138	-6.60769	-6.21771	-4.83895
1556	ST1556	8	+	499044	499948	ORF-T	YHR200W	RPN10	bothEndsMapped	Manual	-2.244	-1.94834	-2.33129	-2.27714
1557	ST1557	8	+	501324	501956	CUTs	CUT183	CUT183	bothEndsMapped	Automatic	-6.126	-6.18794	-6.00775	-6.40468
1558	ST1558	8	+	501956	502356	CUTs	CUT184	CUT184	mappedNone	Automatic	-6.37527	-6.58474	-6.09522	-6.51382
1559	ST1559	8	+	502356	504356	ORF-T	YHR202W	YHR202W	bothEndsMapped	Manual	-4.42134	-4.91985	-6.28518	-6.02868
1560	ST1560	8	+	506132	508756	ORF-T	YHR204W	MNL1	bothEndsMapped	Manual	-2.31295	-1.94998	-2.60327	-2.36708
1561	ST1561	8	+	508908	511956	ORF-T	YHR205W	SCH9	bothEndsMapped	Manual	-1.47452	-1.4442	-1.86986	-1.64999
1562	ST1562	8	+	512452	514884	ORF-T	YHR206W	SKN7	bothEndsMapped	Manual	-1.77946	-1.86938	-2.66033	-2.0113
1563	ST1563	8	+	516596	517260	SUTs	SUT173	SUT173	bothEndsMapped	Manual	-4.03907	-4.453	-3.58958	-3.8699
1564	ST1564	8	+	517484	518828	ORF-T	YHR208W	BAT1	bothEndsMapped	Manual	-0.03184	0.162831	-0.31079	-0.202807
1565	ST1565	8	+	518996	520316	ORF-T	YHR209W	CRG1	bothEndsMapped	Manual	-4.88505	-5.0703	-4.86309	-4.86809
1566	ST1566	8	+	522204	522596	SUTs	SUT174	SUT174	bothEndsMapped	Manual	-4.65044	-4.29627	-4.1611	-5.07199
1567	ST1567	8	+	523060	525436	ORF-T	YHR211W	FLO5	bothEndsMapped	Manual	-3.49942	-3.58853	-3.8584	-3.5148
1568	ST1568	9	+	28889	30361	other	YIL168W, YIL167W	YIL168W, SDL1	bothEndsMapped	Manual	-5.74403	-6.06044	-5.85931	-5.88045
1569	ST1569	9	+	30993	32601	SUTs	SUT175	SUT175	bothEndsMapped	Manual	-5.52525	-6.03632	-5.99206	-5.12702
1570	ST1570	9	+	32601	32721	CUTs	CUT185	CUT185	mapped3	Automatic	-6.34844	-6.56293	-5.12379	-5.95449
1571	ST1571	9	+	35105	37217	SUTs	SUT176	SUT176	bothEndsMapped	Manual	-5.08138	-5.18044	-5.25499	-5.32909
1572	ST1572	9	+	37345	39137	ORF-T	YIL162W	SUC2	bothEndsMapped	Manual	-1.15739	-1.20465	-1.83752	-1.49921
1573	ST1573	9	+	39425	40129	ORF-T	YIL161W	YIL161W	bothEndsMapped	Manual	-4.98712	-4.63036	-3.96749	-4.40688
1574	ST1574	9	+	40209	41633	SUTs	SUT177	SUT177	bothEndsMapped	Manual	-5.21107	-5.23102	-6.08606	-5.75891
1575	ST1575	9	+	41793	46025	ORF-T	YIL159W	BNR1	bothEndsMapped	Manual	-4.61334	-4.59774	-5.34624	-4.91543
1576	ST1576	9	+	46193	46889	ORF-T	YIL158W	YIL158W	bothEndsMapped	Manual	-2.97468	-3.28732	-4.13998	-3.42915
1577	ST1577	9	+	47673	48057	other	YIL156W-A, YIL156W-B	YIL156W-A, YIL156W-B	bothEndsMapped	Manual	-1.94405	-1.91414	-2.03468	-1.83659
1578	ST1578	9	+	48105	51601	ORF-T	YIL156W	UBP7	bothEndsMapped	Manual	-3.40904	-3.28716	-4.13648	-3.87348
1579	ST1579	9	+	55177	56401	ORF-T	YIL153W	RRD1	bothEndsMapped	Manual	-3.08192	-3.3204	-3.93079	-3.86269
1580	ST1580	9	+	56481	57377	ORF-T	YIL152W	YIL152W	bothEndsMapped	Manual	-4.35203	-4.02313	-4.44822	-4.78837
1581	ST1581	9	+	68433	69601	ORF-T	YIL148W	RPL40A	bothEndsMapped	Manual	-4.5917	-4.30183	-5.06452	-3.91294
1582	ST1582	9	+	76329	76937	SUTs	SUT178	SUT178	bothEndsMapped	Manual	-6.08441	-5.9039	-5.74979	-6.18994
1583	ST1583	9	+	77985	80249	ORF-T	YIL144W	TID3	bothEndsMapped	Manual	-4.31757	-4.57342	-4.66444	-4.46565
1584	ST1584	9	+	83265	84921	ORF-T	YIL142W	CCT2	bothEndsMapped	Manual	-1.1425	-1.0567	-1.80272	-1.67207
1585	ST1585	9	+	85121	87945	ORF-T	YIL141W, YIL140W	YIL141W, AXL2	bothEndsMapped	Manual	-1.6866	-1.65628	-2.38269	-2.16708
1586	ST1586	9	+	93577	94961	ORF-T	YIL136W	OM45	bothEndsMapped	Manual	-5.18744	-5.72616	-5.10927	-5.27098
1587	ST1587	9	+	96857	97217	other	snR68	SNR68	bothEndsMapped	Manual	-3.47982	-3.87121	-3.37404	-2.90204
1588	ST1588	9	+	97361	98433	ORF-T	YIL134W	FLX1	bothEndsMapped	Manual	-4.14024	-3.78132	-0.905791	-0.602057
1589	ST1589	9	+	100001	100385	CUTs	CUT186	CUT186	bothEndsMapped	Automatic	-6.14855	-6.37488	-5.03341	-4.63139
1590	ST1590	9	+	100385	100897	CUTs	CUT187	CUT187	mapped3	Automatic	-6.47694	-6.56025	-6.27637	-6.44313
1591	ST1591	9	+	102657	105753	ORF-T	YIL130W	ASG1	bothEndsMapped	Manual	-2.71795	-2.60523	-3.15091	-3.03742
1592	ST1592	9	+	113729	116993	ORF-T	YIL128W	MET18	bothEndsMapped	Manual	-3.22223	-3.15957	-3.86343	-3.79463
1593	ST1593	9	+	117809	122201	ORF-T	YIL126W	STH1	bothEndsMapped	Manual	-2.71553	-2.87398	-3.73976	-3.49394
1594	ST1594	9	+	122417	125929	ORF-T	YIL125W	KGD1	bothEndsMapped	Manual	-1.61083	-1.6264	-2.4887	-2.37383
1595	ST1595	9	+	126153	127169	ORF-T	YIL124W	AYR1	bothEndsMapped	Manual	-1.91221	-1.91591	-2.959	-2.62013
1596	ST1596	9	+	127457	129889	ORF-T	YIL123W	SIM1	bothEndsMapped	Manual	0.543797	0.585049	-0.420039	-0.175404
1597	ST1597	9	+	130337	131745	ORF-T	YIL122W	POG1	bothEndsMapped	Manual	-3.84317	-4.18587	-4.40988	-3.97691
1598	ST1598	9	+	132193	133993	ORF-T	YIL121W	QDR2	bothEndsMapped	Manual	-1.69444	-1.58962	-2.3213	-2.21119
1599	ST1599	9	+	135249	136185	ORF-T	YIL120W	QDR1	bothEndsMapped	Manual	-4.03083	-3.88327	-4.01081	-3.80625
1600	ST1600	9	+	136417	137105	SUTs	SUT179	SUT179	bothEndsMapped	Manual	-5.86937	-6.08098	-5.99642	-6.10116
1601	ST1601	9	+	139617	140569	ORF-T	YIL118W	RHO3	bothEndsMapped	Manual	-2.3272	-2.22647	-2.55957	-2.27504
1602	ST1602	9	+	142857	144161	ORF-T	YIL116W	HIS5	bothEndsMapped	Manual	-2.90772	-2.51002	-2.86398	-2.48203
1603	ST1603	9	+	150225	150529	SUTs	SUT180	SUT180	mapped5	Manual	-6.51176	-6.51146	-6.47217	-6.55439
1604	ST1604	9	+	150529	151249	ORF-T	YIL113W	SDP1	bothEndsMapped	Manual	-4.71453	-4.72939	-5.48586	-5.08386
1605	ST1605	9	+	151561	154825	ORF-T	YIL112W	HOS4	bothEndsMapped	Manual	-4.29074	-4.28089	-4.88392	-4.9545
1606	ST1606	9	+	155145	155849	ORF-T	YIL111W	COX5B	bothEndsMapped	Manual	-4.02996	-3.56326	-4.71096	-4.99429
1607	ST1607	9	+	156001	157337	ORF-T	YIL110W	MNI1	bothEndsMapped	Manual	-2.67077	-2.4802	-3.15942	-3.06852
1608	ST1608	9	+	160657	163025	ORF-T	YIL108W	YIL108W	bothEndsMapped	Manual	-2.88322	-2.77181	-2.88705	-2.63026
1609	ST1609	9	+	166313	167561	ORF-T	YIL106W	MOB1	bothEndsMapped	Manual	-2.56196	-3.02054	-3.05035	-3.09359
1610	ST1610	9	+	171649	173097	ORF-T	YIL103W	DPH1	bothEndsMapped	Manual	-3.35188	-3.09083	-3.80866	-3.5029
1611	ST1611	9	+	173849	174713	SUTs	SUT181	SUT181	bothEndsMapped	Manual	-4.13304	-4.62199	-4.34071	-4.49316
1612	ST1612	9	+	175257	177441	other	YIL100W	YIL100W	bothEndsMapped	Manual	-5.6944	-5.69231	-5.93488	-5.95284
1613	ST1613	9	+	177561	179681	other	YIL100W, YIL099W	YIL100W, SGA1	bothEndsMapped	Manual	-6.36858	-6.32396	-6.30698	-6.36461
1614	ST1614	9	+	180337	182097	ORF-T	YIL097W	FYV10	bothEndsMapped	Manual	-5.14238	-5.34421	-4.90903	-5.13842
1615	ST1615	9	+	183697	186457	ORF-T	YIL095W	PRK1	bothEndsMapped	Manual	-4.25871	-3.7053	-4.38157	-3.96172
1616	ST1616	9	+	187953	188457	CUTs	CUT188	CUT188	bothEndsMapped	Automatic	-5.9799	-6.14424	-4.95963	-5.51468
1617	ST1617	9	+	189001	191097	ORF-T	YIL092W	YIL092W	bothEndsMapped	Manual	-5.32669	-4.82435	-5.86655	-5.0826
1618	ST1618	9	+	193425	195369	ORF-T	YIL090W	ICE2	bothEndsMapped	Manual	-1.43867	-1.40907	-1.832	-1.35469
1619	ST1619	9	+	195569	196664	ORF-T	YIL089W	YIL089W	bothEndsMapped	Manual	-5.57534	-5.09592	-4.39186	-5.02009
1620	ST1620	9	+	202249	202849	SUTs	SUT182	SUT182	bothEndsMapped	Manual	-4.659	-4.79075	-4.37575	-4.38155
1621	ST1621	9	+	202849	204145	CUTs	CUT189	CUT189	mapped3	Automatic	-6.13226	-6.43129	-5.8745	-5.85523
1622	ST1622	9	+	212193	212449	CUTs	CUT190	CUT190	mapped5	Automatic	-6.93547	-6.81156	-6.67015	-5.97382
1623	ST1623	9	+	212449	214769	ORF-T	YIL078W	THS1	bothEndsMapped	Manual	-0.363897	-0.24225	-0.906142	-1.01353
1624	ST1624	9	+	216625	217713	ORF-T	YIL076W	SEC28	bothEndsMapped	Manual	-1.23802	-0.995272	-1.47438	-1.42251
1625	ST1625	9	+	220969	221361	CUTs	CUT191	CUT191	bothEndsMapped	Automatic	-5.65567	-4.69876	-4.64294	-4.82207
1626	ST1626	9	+	222865	224409	SUTs	SUT183	SUT183	bothEndsMapped	Manual	-4.08798	-4.18678	-4.16459	-4.33825
1627	ST1627	9	+	224409	226489	SUTs	SUT184	SUT184	mapped3	Manual	-5.78446	-5.93884	-5.61923	-6.2353
1628	ST1628	9	+	242001	242777	ORF-T	YIL064W	YIL064W	bothEndsMapped	Manual	-2.52278	-2.35725	-2.7619	-2.96576
1629	ST1629	9	+	249473	249697	CUTs	CUT192	CUT192	mapped5	Automatic	-5.76708	-4.89586	-5.03421	-4.54855
1630	ST1630	9	+	249697	252041	ORF-T	YIL056W	VHR1	bothEndsMapped	Manual	-1.58097	-1.61766	-2.59083	-2.88029
1631	ST1631	9	+	254977	256137	ORF-T	YIL053W	RHR2	bothEndsMapped	Manual	1.1482	1.25403	0.148145	0.385232
1632	ST1632	9	+	258537	259889	ORF-T	YIL050W	PCL7	bothEndsMapped	Manual	-2.89017	-2.74828	-3.26007	-2.84517
1633	ST1633	9	+	260121	260953	ORF-T	YIL049W	DFG10	bothEndsMapped	Manual	-2.12329	-2.40851	-2.85994	-2.50352
1634	ST1634	9	+	261113	264937	ORF-T	YIL048W	NEO1	bothEndsMapped	Manual	-2.95232	-2.60967	-3.62479	-3.5344
1635	ST1635	9	+	264937	265057	CUTs	CUT193	CUT193	mapped3	Automatic	-3.3686	-2.73571	-5.21377	-2.86479
1636	ST1636	9	+	268017	268585	ORF-T	YIL046W-A	YIL046W-A	mapped5	Manual	-6.31016	-6.51256	-6.04005	-5.95019
1637	ST1637	9	+	268585	270721	ORF-T	YIL046W	MET30	bothEndsMapped	Manual	-3.86843	-3.75135	-4.18593	-4.10197
1638	ST1638	9	+	270777	272921	ORF-T	YIL045W	PIG2	bothEndsMapped	Manual	-5.22606	-5.43603	-5.67445	-6.08723
1639	ST1639	9	+	274089	274537	CUTs	CUT194	CUT194	bothEndsMapped	Automatic	-6.48813	-6.41323	-4.76872	-5.02886
1640	ST1640	9	+	276505	277633	ORF-T	YIL041W	GVP36	bothEndsMapped	Manual	-0.902936	-0.846431	-1.6974	-1.66878
1641	ST1641	9	+	277705	278169	ORF-T	YIL040W	APQ12	bothEndsMapped	Manual	-0.967131	-1.31064	-1.27814	-1.52938
1642	ST1642	9	+	278377	280009	ORF-T	YIL039W	TED1	bothEndsMapped	Manual	-1.76706	-1.62761	-2.77678	-2.22913
1643	ST1643	9	+	281153	281257	SUTs	SUT185	SUT185	bothEndsMapped	Manual	-5.16108	-5.1157	-5.7481	-6.10987
1644	ST1644	9	+	283089	284777	SUTs	SUT186	SUT186	bothEndsMapped	Manual	-4.40311	-4.88433	-4.85006	-4.95892
1645	ST1645	9	+	285505	287553	ORF-T	YIL036W	CST6	bothEndsMapped	Manual	-3.12231	-2.82354	-3.01323	-3.25335
1646	ST1646	9	+	289257	290385	SUTs	SUT187	SUT187	bothEndsMapped	Manual	-4.07626	-3.75551	-2.60084	-2.47458
1647	ST1647	9	+	290425	292265	SUTs	SUT188	SUT188	bothEndsMapped	Manual	-5.53204	-5.39615	-4.03958	-4.43085
1648	ST1648	9	+	292465	295977	ORF-T	YIL031W, YIL030W-A	ULP2, YIL030W-A	bothEndsMapped	Manual	-3.3129	-3.34231	-3.59447	-3.47441
1649	ST1649	9	+	301545	303425	other	YIL028W	YIL028W	bothEndsMapped	Manual	-5.47198	-5.8165	-5.48103	-5.41887
1650	ST1650	9	+	311057	312769	ORF-T	YIL022W	TIM44	bothEndsMapped	Manual	-2.9443	-2.77555	-3.64003	-3.85591
1651	ST1651	9	+	312817	314049	ORF-T	YIL021W	RPB3	bothEndsMapped	Manual	-2.85556	-2.60831	-3.39059	-3.17043
1652	ST1652	9	+	315073	316225	ORF-T	YIL019W	FAF1	bothEndsMapped	Manual	-3.81563	-3.73921	-4.37428	-4.34101
1653	ST1653	9	+	316705	318161	ORF-T	YIL018W	RPL2B	bothEndsMapped	Manual	-3.75621	-3.27488	-2.89512	-2.89776
1654	ST1654	9	+	321225	321985	ORF-T	YIL016W	SNL1	bothEndsMapped	Manual	-3.01573	-2.86117	-3.60507	-3.28205
1655	ST1655	9	+	323321	324209	ORF-T	YIL015W	BAR1	bothEndsMapped	Manual	-1.15337	-1.17263	-1.60163	-1.39282
1656	ST1656	9	+	325937	328041	ORF-T	YIL014W	MNT3	bothEndsMapped	Manual	-3.54627	-3.09094	-3.67109	-3.46704
1657	ST1657	9	+	328057	331585	SUTs	SUT189	SUT189	bothEndsMapped	Manual	-5.52567	-5.01668	-5.31468	-5.01726
1658	ST1658	9	+	333657	334849	ORF-T	YIL011W	TIR3	mapped5	Manual	-2.60279	-2.50819	-2.56521	-2.30599
1659	ST1659	9	+	334849	335705	ORF-T	YIL010W	DOT5	bothEndsMapped	Manual	-2.59612	-3.24384	-3.7545	-3.09437
1660	ST1660	9	+	337185	339337	SUTs	SUT190	SUT190	mapped5	Manual	-5.61687	-5.44192	-5.39167	-5.70312
1661	ST1661	9	+	339337	341681	ORF-T	YIL009W	FAA3	bothEndsMapped	Manual	-2.49539	-2.20902	-3.12333	-2.89989
1662	ST1662	9	+	342433	343017	ORF-T	YIL008W	URM1	bothEndsMapped	Manual	-2.82148	-2.80804	-3.14562	-2.84325
1663	ST1663	9	+	343785	345369	ORF-T	YIL006W	YIA6	bothEndsMapped	Manual	-3.1825	-3.15566	-3.65312	-3.70174
1664	ST1664	9	+	345545	347985	ORF-T	YIL005W	EPS1	bothEndsMapped	Manual	-2.92806	-2.67269	-3.31736	-3.18929
1665	ST1665	9	+	349065	350081	ORF-T	YIL003W	CFD1	bothEndsMapped	Manual	-3.82412	-3.25113	-3.71606	-4.3033
1666	ST1666	9	+	350257	350721	ORF-T	YIL002W-A	YIL002W-A	bothEndsMapped	Manual	-2.0843	-1.89148	-2.32548	-1.49979
1667	ST1667	9	+	353817	355553	ORF-T	YIL001W	YIL001W	bothEndsMapped	Manual	-4.49126	-4.3835	-4.549	-4.51411
1668	ST1668	9	+	355553	356321	CUTs	CUT195	CUT195	mapped3	Automatic	-6.20634	-6.70653	-6.45483	-6.1115
1669	ST1669	9	+	357097	357465	SUTs	SUT191	SUT191	bothEndsMapped	Manual	-5.5041	-5.87479	-5.05928	-4.45709
1670	ST1670	9	+	360745	363025	ORF-T	YIR003W	YIR003W	bothEndsMapped	Manual	-4.40345	-4.31474	-4.59492	-4.46568
1671	ST1671	9	+	363129	364609	ORF-T	YIR004W	DJP1	bothEndsMapped	Manual	-3.37499	-3.39863	-3.80776	-3.43764
1672	ST1672	9	+	364849	365497	ORF-T	YIR005W	IST3	bothEndsMapped	Manual	-5.08883	-5.4876	-6.17891	-5.27774
1673	ST1673	9	+	370689	373089	ORF-T	YIR007W	YIR007W	bothEndsMapped	Manual	-4.48504	-4.39488	-4.65658	-4.45948
1674	ST1674	9	+	374409	375329	ORF-T	YIR009W	MSL1	bothEndsMapped	Manual	-4.97441	-4.38389	-4.69108	-4.18313
1675	ST1675	9	+	375345	377417	ORF-T	YIR010W	DSN1	bothEndsMapped	Manual	-3.89539	-3.92254	-4.69052	-4.57045
1676	ST1676	9	+	378449	379881	ORF-T	YIR012W	SQT1	bothEndsMapped	Manual	-1.13156	-1.22568	-1.98519	-2.07083
1677	ST1677	9	+	381057	381921	ORF-T	YIR014W	YIR014W	mapped5	Manual	-5.54594	-5.78232	-6.1089	-6.26494
1678	ST1678	9	+	381921	383569	other	YIR015W, YIR016W, YIR017W-A	RPR2, YIR016W, YIR017W-A	bothEndsMapped	Manual	-3.86911	-3.73192	-4.92319	-4.77255
1679	ST1679	9	+	384177	384601	SUTs	SUT192	SUT192	mapped5	Manual	-6.69185	-6.62636	-6.55753	-6.08089
1680	ST1680	9	+	384601	385881	ORF-T	YIR018W	YAP5	bothEndsMapped	Manual	-4.53455	-4.17824	-4.30881	-4.21656
1681	ST1681	9	+	387001	388449	SUTs	SUT193	SUT193	bothEndsMapped	Manual	-4.22384	-4.59927	-5.01174	-5.02351
1682	ST1682	9	+	389241	393065	SUTs	SUT194	SUT194	bothEndsMapped	Manual	-6.34476	-6.477	-6.06285	-6.37532
1683	ST1683	9	+	397145	398465	ORF-T	YIR021W	MRS1	bothEndsMapped	Manual	-3.68584	-3.41997	-3.5255	-3.64892
1684	ST1684	9	+	398689	399337	other	YIR021W-A, YIR022W	YIR021W-A, SEC11	bothEndsMapped	Manual	-1.49308	-1.38264	-2.09355	-1.50388
1685	ST1685	9	+	399729	402753	ORF-T	YIR023W	DAL81	bothEndsMapped	Manual	-3.64422	-3.30829	-3.58165	-3.52782
1686	ST1686	9	+	403585	404993	ORF-T	YIR025W	MND2	bothEndsMapped	Manual	-5.80589	-5.97723	-6.14345	-5.71323
1687	ST1687	9	+	406593	407841	SUTs	SUT195	SUT195	bothEndsMapped	Manual	-4.86485	-5.317	-5.83118	-6.36492
1688	ST1688	9	+	410009	410497	ORF-T	YIR028W	DAL4	bothEndsMapped	Manual	-5.28148	-5.45271	-4.637	-4.7027
1689	ST1689	9	+	410673	411841	ORF-T	YIR029W	DAL2	bothEndsMapped	Manual	-5.47795	-6.28738	-6.24671	-6.12217
1690	ST1690	9	+	412081	412721	SUTs	SUT196	SUT196	bothEndsMapped	Manual	-6.43993	-6.36102	-6.48838	-6.59738
1691	ST1691	9	+	415977	419569	ORF-T	YIR033W	MGA2	bothEndsMapped	Manual	-2.41703	-2.36999	-2.71944	-2.54962
1692	ST1692	9	+	421041	421793	SUTs	SUT197	SUT197	bothEndsMapped	Manual	-6.31851	-6.52355	-6.32774	-6.30712
1693	ST1693	9	+	423001	423801	other	YIR036W-A, YIR037W	YIR036W-A, HYR1	bothEndsMapped	Manual	-0.659367	-0.599829	-0.697866	-0.650896
1694	ST1694	10	+	21897	22681	ORF-T	YJL218W	YJL218W	bothEndsMapped	Manual	-5.70464	-5.19422	-6.39575	-5.96225
1695	ST1695	10	+	22953	23889	ORF-T	YJL217W	YJL217W	bothEndsMapped	Manual	-1.26454	-1.08017	-2.00582	-1.56011
1696	ST1696	10	+	28369	29284	ORF-T	YJL214W	HXT8	bothEndsMapped	Manual	-5.51133	-5.17553	-6.07069	-6.55357
1697	ST1697	10	+	31425	31825	CUTs	CUT196	CUT196	mapped5	Automatic	-5.36907	-6.43181	-6.64337	-6.51914
1698	ST1698	10	+	31825	33457	ORF-T	YJL213W	YJL213W	bothEndsMapped	Manual	-4.4362	-5.00966	-6.4855	-6.49939
1699	ST1699	10	+	33537	36529	SUTs	SUT198	SUT198	mapped5	Manual	-6.59893	-6.70045	-6.48758	-6.58692
1700	ST1700	10	+	36529	37841	ORF-T	YJL210W	PEX2	bothEndsMapped	Manual	-2.29755	-2.3224	-3.51588	-3.4995
1701	ST1701	10	+	37913	40049	ORF-T	YJL209W	CBP1	bothEndsMapped	Manual	-3.62811	-3.62344	-4.24137	-3.91898
1702	ST1702	10	+	50113	50665	SUTs	SUT199	SUT199	bothEndsMapped	Manual	-6.02836	-6.31498	-5.13157	-6.03695
1703	ST1703	10	+	53297	54265	ORF-T	YJL203W	PRP21	bothEndsMapped	Manual	-4.79699	-4.59845	-4.76406	-4.3189
1704	ST1704	10	+	54337	56385	ORF-T	YJL201W	ECM25	bothEndsMapped	Manual	-2.79632	-2.84981	-3.22713	-3.16851
1705	ST1705	10	+	60801	63609	ORF-T	YJL198W	PHO90	bothEndsMapped	Manual	-1.96625	-1.91084	-2.99602	-3.02696
1706	ST1706	10	+	63729	67697	ORF-T	YJL197W	UBP12	bothEndsMapped	Manual	-3.51721	-3.33243	-4.29478	-4.10123
1707	ST1707	10	+	67809	68929	SUTs	SUT200	SUT200	bothEndsMapped	Manual	-6.25425	-6.21872	-6.16382	-6.36876
1708	ST1708	10	+	69305	71201	ORF-T	YJL194W	CDC6	bothEndsMapped	Manual	-3.07104	-2.91783	-3.87574	-3.53103
1709	ST1709	10	+	71361	72657	ORF-T	YJL193W	YJL193W	bothEndsMapped	Manual	-2.655	-2.04791	-2.66818	-2.68679
1710	ST1710	10	+	73753	74745	ORF-T	YJL191W	RPS14B	bothEndsMapped	Manual	-0.866185	-0.606772	0.0133797	-0.00496025
1711	ST1711	10	+	75897	76609	ORF-T	YJL189W	RPL39	bothEndsMapped	Manual	-4.59618	-4.31384	-3.18594	-2.61154
1712	ST1712	10	+	76761	80081	SUTs	SUT201	SUT201	bothEndsMapped	Manual	-6.1908	-6.20511	-6.48038	-6.56566
1713	ST1713	10	+	80113	82057	ORF-T	YJL186W	MNN5	bothEndsMapped	Manual	-1.54459	-1.19346	-2.39004	-2.08486
1714	ST1714	10	+	83241	83825	ORF-T	YJL184W	GON7	bothEndsMapped	Manual	-3.34966	-3.67335	-3.67534	-3.95895
1715	ST1715	10	+	84009	85441	ORF-T	YJL183W	MNN11	bothEndsMapped	Manual	-1.80903	-1.78445	-2.46779	-2.2862
1716	ST1716	10	+	85569	87609	ORF-T	YJL181W	YJL181W	bothEndsMapped	Manual	-4.61204	-4.59096	-5.49683	-4.94945
1717	ST1717	10	+	88705	89233	ORF-T	YJL179W	PFD1	bothEndsMapped	Manual	-3.17427	-3.57161	-3.61484	-3.30515
1718	ST1718	10	+	90633	91833	ORF-T	YJL177W	RPL17B	bothEndsMapped	Manual	0.142896	0.146169	-0.483776	-0.422765
1719	ST1719	10	+	94961	96225	ORF-T	YJL174W	KRE9	bothEndsMapped	Manual	-0.951349	-0.780321	-1.3193	-1.24687
1720	ST1720	10	+	97625	99601	ORF-T	YJL172W	CPS1	bothEndsMapped	Manual	-0.330799	-0.265675	-0.609957	-0.702083
1721	ST1721	10	+	101001	101665	SUTs	SUT202	SUT202	bothEndsMapped	Manual	-5.73352	-5.29059	-3.9551	-4.6029
1722	ST1722	10	+	104858	106114	ORF-T	YJL167W	ERG20	bothEndsMapped	Manual	-0.980679	-1.12569	-1.37827	-1.35595
1723	ST1723	10	+	106330	106826	ORF-T	YJL166W	QCR8	bothEndsMapped	Manual	-0.665521	-0.735987	-1.78905	-1.02219
1724	ST1724	10	+	109802	110506	CUTs	CUT197	CUT197	bothEndsMapped	Automatic	-5.63456	-4.86935	-3.39748	-4.01714
1725	ST1725	10	+	111474	113842	SUTs	SUT203	SUT203	bothEndsMapped	Manual	-6.05086	-6.04528	-6.04241	-5.39571
1726	ST1726	10	+	116690	117138	CUTs	CUT198	CUT198	mapped5	Automatic	-6.21879	-5.58311	-3.67949	-3.91793
1727	ST1727	10	+	117138	117938	ORF-T	YJL161W	FMP33	bothEndsMapped	Manual	-5.62134	-5.50881	-4.2593	-4.29381
1728	ST1728	10	+	117986	118954	CUTs	CUT199	CUT199	bothEndsMapped	Automatic	-6.25316	-6.20211	-4.73293	-5.56019
1729	ST1729	10	+	120266	121992	ORF-T	YJL159W	HSP150	bothEndsMapped	Manual	1.62466	1.42889	1.71536	1.61746
1730	ST1730	10	+	123800	126464	SUTs	SUT204	SUT204	bothEndsMapped	Manual	-3.76048	-3.55893	-3.3013	-3.81108
1731	ST1731	10	+	134192	134664	CUTs	CUT200	CUT200	bothEndsMapped	Automatic	-5.87632	-5.05951	-5.24513	-4.73993
1732	ST1732	10	+	134664	134872	CUTs	CUT201	CUT201	mapped3	Automatic	-6.13208	-6.63614	-6.43683	-6.09301
1733	ST1733	10	+	137344	139408	ORF-T	YJL150W, YJL149W	YJL150W, YJL149W	bothEndsMapped	Manual	-3.39984	-3.45313	-3.25685	-3.16751
1734	ST1734	10	+	140368	141392	ORF-T	YJL148W	RPA34	bothEndsMapped	Manual	-2.13205	-1.55712	-2.37073	-1.81267
1735	ST1735	10	+	141392	141840	CUTs	CUT202	CUT202	mappedNone	Automatic	-6.19298	-5.21934	-3.80739	-3.85358
1736	ST1736	10	+	141840	142680	CUTs	CUT203	CUT203	mapped3	Automatic	-6.32402	-6.38804	-3.88107	-3.92172
1737	ST1737	10	+	143152	144888	ORF-T	YJL146W	IDS2	bothEndsMapped	Manual	-4.44637	-4.14781	-4.61172	-4.66177
1738	ST1738	10	+	145072	146104	ORF-T	YJL145W	SFH5	bothEndsMapped	Manual	-2.10036	-2.23004	-2.75793	-2.53144
1739	ST1739	10	+	146328	146880	ORF-T	YJL144W	YJL144W	bothEndsMapped	Manual	-4.2991	-4.6327	-3.99533	-4.35732
1740	ST1740	10	+	147056	147944	ORF-T	YJL143W	TIM17	bothEndsMapped	Manual	-0.750112	-0.841731	-1.26015	-1.01326
1741	ST1741	10	+	150856	151712	ORF-T	YJL140W	RPB4	bothEndsMapped	Manual	-3.08275	-2.75422	-3.18657	-2.50387
1742	ST1742	10	+	155008	155856	CUTs	CUT204	CUT204	bothEndsMapped	Automatic	-6.22345	-6.32837	-4.27967	-4.53447
1743	ST1743	10	+	158136	159568	ORF-T	YJL135W, YJL134W	YJL135W, LCB3	bothEndsMapped	Manual	-2.57748	-2.21264	-2.92876	-2.9037
1744	ST1744	10	+	160440	161688	ORF-T	YJL133W	MRS3	bothEndsMapped	Manual	-2.26494	-1.91118	-2.29521	-2.2506
1745	ST1745	10	+	161904	164264	ORF-T	YJL132W	YJL132W	bothEndsMapped	Manual	-5.31846	-5.29155	-5.03818	-4.9361
1746	ST1746	10	+	180488	180800	SUTs	SUT205	SUT205	bothEndsMapped	Manual	-4.20795	-3.82661	-3.0993	-3.06492
1747	ST1747	10	+	180800	180936	CUTs	CUT205	CUT205	mapped3	Automatic	-4.29599	-5.18224	-4.61996	-3.68458
1748	ST1748	10	+	182256	183208	CUTs	CUT206	CUT206	bothEndsMapped	Automatic	-5.75747	-5.95152	-5.17952	-5.37373
1749	ST1749	10	+	184456	185480	ORF-T	YJL126W	NIT2	bothEndsMapped	Manual	-4.69308	-4.53199	-4.29549	-4.81854
1750	ST1750	10	+	186888	187208	CUTs	CUT207	CUT207	bothEndsMapped	Automatic	-5.42471	-5.49669	-4.08408	-3.86074
1751	ST1751	10	+	189680	190368	ORF-T	YJL122W	ALB1	bothEndsMapped	Manual	-3.08724	-2.29129	-3.42815	-2.90858
1752	ST1752	10	+	191616	192464	ORF-T	YJL118W	YJL118W	mapped5	Manual	-2.78225	-3.17252	-3.62792	-3.52832
1753	ST1753	10	+	192464	193592	ORF-T	YJL117W	PHO86	bothEndsMapped	Manual	-1.61831	-1.38337	-2.27729	-1.76033
1754	ST1754	10	+	193744	195184	SUTs	SUT206	SUT206	bothEndsMapped	Manual	-5.69228	-5.40558	-5.97803	-5.89412
1755	ST1755	10	+	196208	197304	ORF-T	YJL115W	ASF1	bothEndsMapped	Manual	-3.83831	-4.05628	-3.93843	-3.89989
1756	ST1756	10	+	204799	205256	other	tD(GUC)J1	tD(GUC)J1	mapped5	Manual	-6.27412	-6.1784	-6.63745	-6.37257
1757	ST1757	10	+	205256	207576	ORF-T	YJL112W	MDV1	bothEndsMapped	Manual	-4.47116	-4.38681	-4.92688	-4.6359
1758	ST1758	10	+	207816	209728	ORF-T	YJL111W	CCT7	bothEndsMapped	Manual	-1.19987	-1.34499	-2.02164	-2.03838
1759	ST1759	10	+	209728	209888	CUTs	CUT208	CUT208	mapped3	Automatic	-6.80035	-6.5759	-4.50757	-4.80057
1760	ST1760	10	+	217600	218888	SUTs	SUT207	SUT207	bothEndsMapped	Manual	-5.85146	-5.76248	-5.74815	-5.37665
1761	ST1761	10	+	220488	223448	ORF-T	YJL106W	IME2	bothEndsMapped	Manual	-4.58006	-4.87082	-4.88394	-5.18245
1762	ST1762	10	+	223608	226704	ORF-T	YJL105W	SET4	bothEndsMapped	Manual	-6.55068	-6.54784	-6.49189	-6.47958
1763	ST1763	10	+	227272	228008	ORF-T	YJL104W	PAM16	bothEndsMapped	Manual	-2.93042	-3.14955	-3.67024	-3.23232
1764	ST1764	10	+	231136	233840	ORF-T	YJL102W	MEF2	bothEndsMapped	Manual	-5.05324	-5.1859	-5.85449	-5.94911
1765	ST1765	10	+	236816	239176	ORF-T	YJL100W	LSB6	bothEndsMapped	Manual	-4.47088	-4.57457	-4.47785	-4.5005
1766	ST1766	10	+	239280	241896	ORF-T	YJL099W	CHS6	mapped5	Manual	-4.57823	-4.57301	-4.5652	-4.29913
1767	ST1767	10	+	241896	245256	ORF-T	YJL098W	SAP185	bothEndsMapped	Manual	-3.42807	-3.24137	-3.73168	-3.69311
1768	ST1768	10	+	245528	246312	ORF-T	YJL097W	PHS1	bothEndsMapped	Manual	-0.576995	-0.471146	-1.32145	-1.38188
1769	ST1769	10	+	246448	247064	ORF-T	YJL096W	MRPL49	bothEndsMapped	Manual	-3.15353	-2.31204	-3.67581	-3.39849
1770	ST1770	10	+	247144	251808	ORF-T	YJL095W	BCK1	bothEndsMapped	Manual	-3.85317	-3.59988	-4.65319	-4.14587
1771	ST1771	10	+	257136	261072	ORF-T	YJL092W	SRS2	bothEndsMapped	Manual	-3.60127	-3.45139	-4.54152	-4.05821
1772	ST1772	10	+	261112	262424	SUTs	SUT208	SUT208	bothEndsMapped	Manual	-6.61662	-6.65167	-6.24836	-6.21665
1773	ST1773	10	+	265808	268760	ORF-T	YJL089W	SIP4	bothEndsMapped	Manual	-6.5293	-6.46391	-6.24512	-6.63773
1774	ST1774	10	+	268776	269936	ORF-T	YJL088W	ARG3	bothEndsMapped	Manual	-5.22732	-5.34659	-5.76564	-6.02139
1775	ST1775	10	+	272736	274752	ORF-T	YJL085W	EXO70	bothEndsMapped	Manual	-4.39918	-4.23619	-4.31686	-4.52968
1776	ST1776	10	+	278760	280976	ORF-T	YJL083W	TAX4	bothEndsMapped	Manual	-3.51234	-3.45364	-5.24513	-4.69025
1777	ST1777	10	+	281080	283584	ORF-T	YJL082W	IML2	bothEndsMapped	Manual	-3.05805	-3.2525	-3.64659	-3.96652
1778	ST1778	10	+	289648	291064	SUTs	SUT209	SUT209	bothEndsMapped	Manual	-6.41464	-6.44298	-6.1697	-6.48933
1779	ST1779	10	+	291480	295048	other	YJL077W-B, YJL077W-A	YJL077W-B, YJL077W-A	bothEndsMapped	Manual	-4.38853	-4.14716	-4.30388	-4.40552
1780	ST1780	10	+	295136	299136	ORF-T	YJL076W	NET1	bothEndsMapped	Manual	-2.07075	-2.10298	-2.92516	-2.59667
1781	ST1781	10	+	303056	305208	ORF-T	YJL073W	JEM1	bothEndsMapped	Manual	-3.858	-3.37081	-3.75631	-3.54648
1782	ST1782	10	+	305952	308000	ORF-T	YJL071W	ARG2	bothEndsMapped	Manual	-4.57386	-4.58687	-4.93775	-4.54652
1783	ST1783	10	+	316688	317160	ORF-T	YJL062W-A	YJL062W-A	bothEndsMapped	Manual	-1.34237	-1.13561	-1.05206	-1.05292
1784	ST1784	10	+	317256	319920	ORF-T	YJL062W	LAS21	bothEndsMapped	Manual	-1.51352	-1.70227	-2.80326	-2.52839
1785	ST1785	10	+	319968	323192	ORF-T	YJL061W	NUP82	bothEndsMapped	Manual	-2.91094	-2.94143	-3.50726	-3.42765
1786	ST1786	10	+	323352	324800	ORF-T	YJL060W	BNA3	bothEndsMapped	Manual	-1.72389	-1.95965	-2.4311	-2.38078
1787	ST1787	10	+	324936	326256	ORF-T	YJL059W	YHC3	bothEndsMapped	Manual	-2.92353	-2.98794	-3.38679	-3.14867
1788	ST1788	10	+	333328	334208	ORF-T	YJL055W	YJL055W	bothEndsMapped	Manual	-2.48736	-2.40537	-3.14927	-2.89094
1789	ST1789	10	+	334264	335800	ORF-T	YJL054W	TIM54	bothEndsMapped	Manual	-2.81496	-2.74189	-3.15813	-3.33038
1790	ST1790	10	+	335800	337216	ORF-T	YJL053W	PEP8	mapped3	Manual	-3.00609	-3.18349	-4.07607	-3.49035
1791	ST1791	10	+	337528	338056	CUTs	CUT209	CUT209	mapped5	Automatic	-5.415	-5.86341	-5.54209	-5.40914
1792	ST1792	10	+	338056	338192	CUTs	CUT210	CUT210	mapped5	Automatic	-6.562	-6.18042	-3.88033	-3.84901
1793	ST1793	10	+	338192	339392	ORF-T	YJL052W	TDH1	bothEndsMapped	Manual	-0.936426	-0.978562	-2.02054	-1.89503
1794	ST1794	10	+	339704	342328	ORF-T	YJL051W	IRC8	bothEndsMapped	Manual	-3.47352	-3.40878	-4.51913	-3.90135
1795	ST1795	10	+	342464	345792	ORF-T	YJL050W	MTR4	bothEndsMapped	Manual	-2.26529	-1.9557	-3.16548	-2.81668
1796	ST1796	10	+	345896	347432	ORF-T	YJL049W	YJL049W	bothEndsMapped	Manual	-4.72349	-4.80814	-5.75705	-5.0415
1797	ST1797	10	+	349296	349984	CUTs	CUT211	CUT211	bothEndsMapped	Automatic	-6.00836	-6.3152	-5.2179	-6.01277
1798	ST1798	10	+	352344	353856	ORF-T	YJL046W	YJL046W	bothEndsMapped	Manual	-5.13155	-4.48094	-4.96332	-5.07897
1799	ST1799	10	+	355744	358120	ORF-T	YJL045W	YJL045W	bothEndsMapped	Manual	-6.56059	-6.5975	-6.37721	-6.50868
1800	ST1800	10	+	360224	361008	ORF-T	YJL043W	YJL043W	bothEndsMapped	Manual	-6.21519	-6.10101	-6.47145	-6.55132
1801	ST1801	10	+	361136	365528	ORF-T	YJL042W	MHP1	bothEndsMapped	Manual	-2.58143	-2.58582	-3.36145	-3.1354
1802	ST1802	10	+	365712	368488	ORF-T	YJL041W	NSP1	bothEndsMapped	Manual	-2.02842	-1.85432	-2.6728	-2.59758
1803	ST1803	10	+	375040	375760	SUTs	SUT210	SUT210	bothEndsMapped	Manual	-4.40234	-4.94602	-4.88777	-5.05112
1804	ST1804	10	+	377112	377416	ORF-T	YJL037W	IRC18	bothEndsMapped	Manual	-4.60078	-4.7625	-4.02353	-4.70996
1805	ST1805	10	+	378568	380240	ORF-T	YJL036W	SNX4	bothEndsMapped	Manual	-3.69501	-3.95917	-4.18019	-3.88808
1806	ST1806	10	+	381288	383568	ORF-T	YJL034W	KAR2	bothEndsMapped	Manual	0.360874	0.412094	-0.13938	-0.194947
1807	ST1807	10	+	383800	386240	ORF-T	YJL033W	HCA4	bothEndsMapped	Manual	-2.63483	-2.72776	-3.15836	-3.11286
1808	ST1808	10	+	387568	388424	ORF-T	YJL030W	MAD2	bothEndsMapped	Manual	-3.85268	-3.82331	-3.5422	-3.21775
1809	ST1809	10	+	392336	393736	ORF-T	YJL026W	RNR2	bothEndsMapped	Manual	0.102303	0.172745	0.0192379	0.116802
1810	ST1810	10	+	393864	395688	ORF-T	YJL025W	RRN7	bothEndsMapped	Manual	-3.44262	-3.38772	-3.71944	-3.71384
1811	ST1811	10	+	398216	398896	other	YJL022W	YJL022W	bothEndsMapped	Manual	-6.28946	-6.18493	-6.58903	-6.42516
1812	ST1812	10	+	398896	399048	CUTs	CUT212	CUT212	mapped3	Automatic	-6.35961	-6.58058	-5.45779	-6.46533
1813	ST1813	10	+	402792	407376	other	YJL019W, YJL016W	MPS3, YJL016W	bothEndsMapped	Manual	-3.45082	-3.16874	-4.29581	-4.10842
1814	ST1814	10	+	407504	409440	ORF-T	YJL014W	CCT3	bothEndsMapped	Manual	-1.77435	-1.31765	-2.11313	-1.63788
1815	ST1815	10	+	413672	414088	CUTs	CUT213	CUT213	bothEndsMapped	Automatic	-6.12086	-6.76201	-5.95138	-5.85368
1816	ST1816	10	+	415136	415384	SUTs	SUT211	SUT211	bothEndsMapped	Manual	-5.7029	-6.79219	-4.80897	-6.10566
1817	ST1817	10	+	421912	422784	other	YJLWtau4, YJLWdelta10	YJLWtau4, YJLWdelta10	bothEndsMapped	Manual	-4.11124	-4.00474	-3.43265	-3.8784
1818	ST1818	10	+	424992	431320	ORF-T	YJL005W	CYR1	bothEndsMapped	Manual	-3.1851	-3.01035	-3.61383	-3.59544
1819	ST1819	10	+	432488	433216	ORF-T	YJL003W	COX16	bothEndsMapped	Manual	-5.19532	-3.90118	-4.49827	-4.30006
1820	ST1820	10	+	434920	435112	SUTs	SUT212	SUT212	mapped5	Manual	-5.65501	-5.692	-5.99147	-6.24572
1821	ST1821	10	+	435112	436128	ORF-T	YJL001W	PRE3	bothEndsMapped	Manual	-0.456358	-0.750713	-1.34698	-1.11162
1822	ST1822	10	+	436736	438744	ORF-T	YJR001W	AVT1	bothEndsMapped	Manual	-1.20103	-1.08764	-1.66238	-1.29688
1823	ST1823	10	+	438840	441008	ORF-T	YJR002W	MPP10	bothEndsMapped	Manual	-2.87305	-2.48746	-3.70182	-3.28192
1824	ST1824	10	+	445864	448280	ORF-T	YJR005W	APL1	bothEndsMapped	Manual	-2.91267	-2.97638	-3.57014	-3.82726
1825	ST1825	10	+	449184	450736	ORF-T	YJR006W	POL31	bothEndsMapped	Manual	-3.62168	-3.55904	-3.55076	-3.74909
1826	ST1826	10	+	450904	452128	ORF-T	YJR007W	SUI2	bothEndsMapped	Manual	-0.705248	-0.546265	-0.960047	-0.794563
1827	ST1827	10	+	452216	453656	ORF-T	YJR008W	YJR008W	bothEndsMapped	Manual	-4.78257	-5.26408	-4.92824	-4.76717
1828	ST1828	10	+	456024	457824	ORF-T	YJR010W	MET3	bothEndsMapped	Manual	-3.32908	-3.41758	-3.12432	-3.19651
1829	ST1829	10	+	457928	458640	SUTs	SUT213	SUT213	bothEndsMapped	Manual	-5.29915	-5.04223	-4.73503	-4.30038
1830	ST1830	10	+	458640	458856	CUTs	CUT214	CUT214	mapped3	Automatic	-6.39311	-6.54272	-4.99423	-4.66631
1831	ST1831	10	+	459440	459832	SUTs	SUT214	SUT214	bothEndsMapped	Manual	-6.04654	-5.95447	-6.2839	-5.42313
1832	ST1832	10	+	460312	461680	ORF-T	YJR013W	GPI14	bothEndsMapped	Manual	-2.75778	-2.49949	-3.36604	-3.18525
1833	ST1833	10	+	461776	462552	ORF-T	YJR014W	TMA22	bothEndsMapped	Manual	-2.25994	-2.13238	-4.0251	-3.15525
1834	ST1834	10	+	462688	464400	ORF-T	YJR015W	YJR015W	bothEndsMapped	Manual	-0.826362	-0.491448	-3.61164	-3.53791
1835	ST1835	10	+	466328	468976	other	YJR018W, YJR020W	YJR018W, YJR020W	bothEndsMapped	Manual	-5.75686	-5.66976	-4.02091	-4.76197
1836	ST1836	10	+	469656	470224	ORF-T	YJR022W	LSM8	bothEndsMapped	Manual	-5.9594	-5.35624	-6.36339	-5.01265
1837	ST1837	10	+	486560	486792	CUTs	CUT215	CUT215	bothEndsMapped	Automatic	-6.51212	-6.70482	-6.66065	-6.10404
1838	ST1838	10	+	490992	492312	ORF-T	YJR032W	CPR7	bothEndsMapped	Manual	-3.44733	-2.97295	-3.2997	-3.42874
1839	ST1839	10	+	496544	497080	ORF-T	YJR034W	PET191	bothEndsMapped	Manual	-4.34425	-4.23506	-3.5574	-4.15108
1840	ST1840	10	+	497232	500728	ORF-T	YJR035W	RAD26	bothEndsMapped	Manual	-5.65581	-5.67047	-5.57335	-5.51465
1841	ST1841	10	+	503696	507304	ORF-T	YJR039W	YJR039W	bothEndsMapped	Manual	-5.12118	-4.98203	-5.23906	-5.70892
1842	ST1842	10	+	507568	510104	ORF-T	YJR040W	GEF1	bothEndsMapped	Manual	-3.30596	-2.898	-3.7691	-3.74912
1843	ST1843	10	+	514024	516384	ORF-T	YJR042W	NUP85	bothEndsMapped	Manual	-3.28449	-2.91528	-3.74518	-3.91703
1844	ST1844	10	+	521984	523928	ORF-T	YJR046W	TAH11	bothEndsMapped	Manual	-2.7348	-3.05795	-3.17495	-3.63463
1845	ST1845	10	+	525984	526272	SUTs	SUT215	SUT215	mapped5	Manual	-6.35693	-6.13644	-5.98912	-4.64227
1846	ST1846	10	+	526272	526848	ORF-T	YJR048W	CYC1	bothEndsMapped	Manual	-2.60556	-2.18823	-5.24277	-5.15599
1847	ST1847	10	+	528656	529648	ORF-T	YJR050W	ISY1	bothEndsMapped	Manual	-4.38715	-4.59756	-4.64358	-4.37323
1848	ST1848	10	+	529800	531432	ORF-T	YJR051W	OSM1	bothEndsMapped	Manual	-2.99242	-2.83291	-3.79778	-3.39588
1849	ST1849	10	+	531928	533784	ORF-T	YJR052W	RAD7	bothEndsMapped	Manual	-4.83718	-4.90899	-5.20484	-5.28819
1850	ST1850	10	+	533968	536008	ORF-T	YJR053W	BFA1	mapped5	Manual	-5.31105	-5.0556	-6.00586	-5.37131
1851	ST1851	10	+	536008	537696	ORF-T	YJR054W	YJR054W	bothEndsMapped	Manual	-3.93957	-3.27965	-3.62602	-3.0314
1852	ST1852	10	+	538760	539672	ORF-T	YJR055W	HIT1	bothEndsMapped	Manual	-4.45477	-4.34096	-4.26242	-4.40844
1853	ST1853	10	+	544040	544776	ORF-T	YJR057W	CDC8	bothEndsMapped	Manual	-3.38017	-3.22173	-4.00368	-3.4526
1854	ST1854	10	+	545688	548424	ORF-T	YJR059W	PTK2	bothEndsMapped	Manual	-3.49996	-3.11846	-4.1711	-3.96582
1855	ST1855	10	+	548592	550408	ORF-T	YJR060W	CBF1	bothEndsMapped	Manual	-3.97138	-4.0384	-4.10379	-4.30535
1856	ST1856	10	+	550408	553432	ORF-T	YJR061W	YJR061W	mapped3	Manual	-5.89677	-5.40981	-5.63956	-5.80809
1857	ST1857	10	+	555040	555720	ORF-T	YJR063W	RPA12	bothEndsMapped	Manual	-1.12932	-1.0031	-1.46626	-1.33152
1858	ST1858	10	+	555848	557688	ORF-T	YJR064W	CCT5	bothEndsMapped	Manual	-0.998939	-1.05602	-1.77378	-1.69228
1859	ST1859	10	+	559376	566904	ORF-T	YJR066W	TOR1	bothEndsMapped	Manual	-3.22879	-3.04341	-4.18036	-3.94587
1860	ST1860	10	+	567584	568768	ORF-T	YJR068W	RFC2	bothEndsMapped	Manual	-2.72407	-2.79965	-2.71738	-2.57629
1861	ST1861	10	+	573168	573872	ORF-T	YJR074W	MOG1	bothEndsMapped	Manual	-3.11717	-3.00787	-4.26826	-4.0241
1862	ST1862	10	+	573928	575344	ORF-T	YJR075W	HOC1	bothEndsMapped	Manual	-1.4246	-1.61823	-1.55033	-1.67368
1863	ST1863	10	+	578856	580280	other	YJR078W, YJR079W	BNA2, YJR079W	bothEndsMapped	Manual	-6.16455	-6.27832	-5.77452	-6.10193
1864	ST1864	10	+	581792	582856	CUTs	CUT216	CUT216	bothEndsMapped	Automatic	-6.46639	-6.55781	-6.1196	-6.45134
1865	ST1865	10	+	583696	585264	ORF-T	YJR084W	CSN12	bothEndsMapped	Manual	-4.22408	-4.46442	-4.43211	-4.67658
1866	ST1866	10	+	585648	585904	CUTs	CUT217	CUT217	bothEndsMapped	Automatic	-5.59988	-5.83425	-4.60895	-4.8811
1867	ST1867	10	+	587528	590864	ORF-T	YJR089W	BIR1	bothEndsMapped	Manual	-4.74591	-4.83109	-5.12016	-4.75404
1868	ST1868	10	+	598624	603360	ORF-T	YJR092W	BUD4	bothEndsMapped	Manual	-3.62716	-3.50437	-4.30368	-4.09568
1869	ST1869	10	+	604480	604912	CUTs	CUT218	CUT218	bothEndsMapped	Automatic	-6.57212	-6.60417	-5.82989	-6.88807
1870	ST1870	10	+	608192	608992	ORF-T	YJR094W-A	RPL43B	bothEndsMapped	Manual	0.0522468	0.0241638	0.101144	0.445467
1871	ST1871	10	+	608992	609496	SUTs	SUT216	SUT216	mapped3	Manual	-5.98445	-5.56609	-4.69418	-4.24997
1872	ST1872	10	+	609600	611024	ORF-T	YJR095W	SFC1	bothEndsMapped	Manual	-6.54625	-6.58493	-6.49224	-6.67331
1873	ST1873	10	+	611040	612144	ORF-T	YJR096W	YJR096W	bothEndsMapped	Manual	-3.86281	-3.87091	-4.96746	-4.50048
1874	ST1874	10	+	612288	613040	ORF-T	YJR097W	JJJ3	bothEndsMapped	Manual	-4.38423	-4.22765	-4.52098	-4.50652
1875	ST1875	10	+	613040	613592	CUTs	CUT219	CUT219	mapped3	Automatic	-6.18498	-6.54906	-5.95121	-5.97572
1876	ST1876	10	+	615480	616432	ORF-T	YJR099W	YUH1	bothEndsMapped	Manual	-3.57653	-3.36435	-3.74646	-3.73812
1877	ST1877	10	+	618144	619176	ORF-T	YJR101W	RSM26	bothEndsMapped	Manual	-2.75806	-2.29278	-3.61234	-3.32311
1878	ST1878	10	+	620568	622552	ORF-T	YJR103W	URA8	bothEndsMapped	Manual	-2.87453	-2.7224	-2.38999	-2.22723
1879	ST1879	10	+	623184	623528	SUTs	SUT217	SUT217	mapped5	Manual	-4.18491	-3.78724	-4.37461	-4.18035
1880	ST1880	10	+	623528	624640	ORF-T	YJR105W	ADO1	bothEndsMapped	Manual	0.579806	0.71095	0.417062	0.342268
1881	ST1881	10	+	624688	628400	other	YJR106W, YJR107W	ECM27, YJR107W	bothEndsMapped	Manual	-2.8667	-2.92328	-3.81976	-3.7515
1882	ST1882	10	+	628840	629552	ORF-T	YJR108W	ABM1	bothEndsMapped	Manual	-3.92096	-4.08489	-3.59833	-3.4502
1883	ST1883	10	+	633464	635808	ORF-T	YJR110W	YMR1	bothEndsMapped	Manual	-4.36681	-4.67354	-4.76097	-4.81439
1884	ST1884	10	+	636896	637712	ORF-T	YJR112W	NNF1	bothEndsMapped	Manual	-5.16161	-4.89196	-5.83172	-6.00291
1885	ST1885	10	+	637776	638264	ORF-T	YJR112W-A	YJR112W-A	bothEndsMapped	Manual	-3.36463	-3.62185	-2.90748	-2.97704
1886	ST1886	10	+	639280	641792	ORF-T	YJR115W, YJR116W	YJR115W, YJR116W	bothEndsMapped	Manual	-2.2321	-2.78808	-3.50695	-3.71806
1887	ST1887	10	+	641976	643488	ORF-T	YJR117W	STE24	bothEndsMapped	Manual	0.160442	0.362818	-0.407955	-0.300721
1888	ST1888	10	+	643504	645104	CUTs	CUT220	CUT220	bothEndsMapped	Automatic	-5.74499	-5.95142	-4.83456	-4.74743
1889	ST1889	10	+	647400	649464	ORF-T	YJR120W, YJR121W	YJR120W, ATP2	bothEndsMapped	Manual	0.999238	0.71029	0.105824	0.031348
1890	ST1890	10	+	649712	651360	ORF-T	YJR122W	CAF17	bothEndsMapped	Manual	-4.38961	-4.30884	-4.62186	-4.56448
1891	ST1891	10	+	651848	652736	ORF-T	YJR123W	RPS5	bothEndsMapped	Manual	1.76488	1.63933	1.8581	1.64318
1892	ST1892	10	+	663344	664048	other	snR3	SNR3	bothEndsMapped	Manual	-3.93078	-4.41141	-1.71053	-2.20381
1893	ST1893	10	+	664048	664456	CUTs	CUT221	CUT221	mapped3	Automatic	-3.16789	-3.47705	-0.809996	-0.832522
1894	ST1894	10	+	664456	664704	CUTs	CUT222	CUT222	mapped3	Automatic	-6.02357	-5.89605	-1.46088	-1.59681
1895	ST1895	10	+	664704	664896	CUTs	CUT223	CUT223	mapped3	Automatic	-6.34261	-6.645	-1.64231	-1.57681
1896	ST1896	10	+	667408	669464	ORF-T	YJR131W	MNS1	mapped5	Manual	-3.37962	-3.33569	-4.30471	-4.08291
1897	ST1897	10	+	669464	672896	ORF-T	YJR132W	NMD5	mapped5	Manual	-2.39024	-2.09719	-2.89572	-2.79712
1898	ST1898	10	+	672896	673672	ORF-T	YJR133W	XPT1	bothEndsMapped	Manual	-2.86701	-2.92708	-3.98957	-3.64615
1899	ST1899	10	+	676952	677520	ORF-T	YJR135W-A	TIM8	bothEndsMapped	Manual	-2.02348	-1.47136	-2.38066	-1.65505
1900	ST1900	10	+	684536	689512	ORF-T	YJR138W	IML1	bothEndsMapped	Manual	-4.36426	-4.29277	-4.81653	-4.65933
1901	ST1901	10	+	695856	697072	ORF-T	YJR141W	YJR141W	mapped5	Manual	-4.54805	-4.73975	-4.6361	-4.76891
1902	ST1902	10	+	697072	698456	ORF-T	YJR142W	YJR142W	bothEndsMapped	Manual	-3.85993	-3.53148	-5.88746	-5.10483
1903	ST1903	10	+	700808	701736	ORF-T	YJR144W	MGM101	bothEndsMapped	Manual	-2.81099	-2.53783	-3.32242	-3.31942
1904	ST1904	10	+	704072	705672	ORF-T	YJR146W, YJR147W	YJR146W, HMS2	mapped5	Manual	-1.24984	-1.30353	-1.82285	-1.55313
1905	ST1905	10	+	705672	706880	ORF-T	YJR148W	BAT2	bothEndsMapped	Manual	-1.35526	-1.35212	-3.12078	-2.81533
1906	ST1906	10	+	706880	708672	ORF-T	YJR149W	YJR149W	mapped3	Manual	-4.75102	-4.32452	-3.71123	-3.08813
1907	ST1907	10	+	718160	721312	ORF-T	YJR152W	DAL5	bothEndsMapped	Manual	-5.32228	-5.331	-5.63529	-5.53635
1908	ST1908	10	+	722448	723976	ORF-T	YJR153W	PGU1	bothEndsMapped	Manual	-6.55068	-6.62312	-6.47286	-6.6704
1909	ST1909	11	+	6097	7593	ORF-T	YKL221W	MCH2	bothEndsMapped	Manual	-6.50323	-6.56744	-5.80985	-6.28972
1910	ST1910	11	+	14537	15881	ORF-T	YKL219W	COS9	bothEndsMapped	Manual	-2.72779	-2.96158	-2.53186	-2.6265
1911	ST1911	11	+	15881	16201	CUTs	CUT224	CUT224	mapped3	Automatic	-8.56586	-3.75894	-4.41976	-2.37229
1912	ST1912	11	+	18569	19681	SUTs	SUT218	SUT218	mapped5	Manual	-4.90493	-4.62159	-5.6221	-5.12484
1913	ST1913	11	+	19681	21145	SUTs	SUT219	SUT219	mapped3	Manual	-5.99397	-5.66194	-5.97571	-5.65897
1914	ST1914	11	+	21233	22073	SUTs	SUT220	SUT220	bothEndsMapped	Manual	-6.45767	-6.55608	-6.3751	-6.63232
1915	ST1915	11	+	22081	24193	ORF-T	YKL217W	JEN1	bothEndsMapped	Manual	-6.25134	-6.48326	-6.26014	-6.2986
1916	ST1916	11	+	25145	26457	ORF-T	YKL216W	URA1	bothEndsMapped	Manual	-0.287167	-0.391378	-1.41661	-1.0009
1917	ST1917	11	+	30921	31153	CUTs	CUT225	CUT225	bothEndsMapped	Automatic	-6.16471	-6.85253	-6.36306	-5.38842
1918	ST1918	11	+	34265	36649	ORF-T	YKL212W	SAC1	bothEndsMapped	Manual	-1.50852	-1.38223	-2.00118	-2.06211
1919	ST1919	11	+	38817	38905	other	snR64	SNR64	bothEndsMapped	Manual	-0.425087	-0.992843	0.433745	0.399817
1920	ST1920	11	+	38961	39121	CUTs	CUT226	CUT226	mapped5	Automatic	-5.98755	-4.4344	-1.5901	-1.3585
1921	ST1921	11	+	39121	42369	ORF-T	YKL210W	UBA1	bothEndsMapped	Manual	-0.38362	-0.265324	-0.713135	-0.442496
1922	ST1922	11	+	47121	48161	ORF-T	YKL208W	CBT1	mapped5	Manual	-4.84344	-4.73761	-5.4859	-5.09128
1923	ST1923	11	+	48161	49049	ORF-T	YKL207W	YKL207W	bothEndsMapped	Manual	-0.904197	-0.8243	-1.40462	-1.35377
1924	ST1924	11	+	50025	53569	ORF-T	YKL205W	LOS1	bothEndsMapped	Manual	-2.44903	-2.11477	-2.86191	-2.70964
1925	ST1925	11	+	53681	55745	ORF-T	YKL204W	EAP1	bothEndsMapped	Manual	-3.38455	-3.09128	-3.52438	-3.50685
1926	ST1926	11	+	66460	67740	SUTs	SUT221	SUT221	bothEndsMapped	Manual	-4.743	-4.37259	-3.80603	-3.73209
1927	ST1927	11	+	69684	70444	SUTs	SUT222	SUT222	bothEndsMapped	Manual	-5.01724	-4.93945	-3.02412	-2.85301
1928	ST1928	11	+	75788	77196	ORF-T	YKL195W	MIA40	bothEndsMapped	Manual	-3.2153	-2.94393	-3.35625	-2.93948
1929	ST1929	11	+	81020	82724	ORF-T	YKL191W	DPH2	bothEndsMapped	Manual	-1.37069	-1.41374	-2.30554	-2.3498
1930	ST1930	11	+	82916	83908	ORF-T	YKL190W	CNB1	bothEndsMapped	Manual	-2.53894	-2.30829	-3.21297	-2.63579
1931	ST1931	11	+	84580	86156	ORF-T	YKL189W	HYM1	bothEndsMapped	Manual	-4.45658	-4.37809	-4.84346	-4.23995
1932	ST1932	11	+	88716	92260	SUTs	SUT223	SUT223	bothEndsMapped	Manual	-6.46207	-6.47321	-6.40205	-6.57655
1933	ST1933	11	+	92284	92652	SUTs	SUT224	SUT224	bothEndsMapped	Manual	-6.42298	-6.60898	-5.77138	-6.51584
1934	ST1934	11	+	92652	93364	SUTs	SUT225	SUT225	mapped3	Manual	-6.4368	-6.52809	-6.50196	-6.43165
1935	ST1935	11	+	94148	96356	ORF-T	YKL185W	ASH1	bothEndsMapped	Manual	-1.73018	-1.95175	-3.04352	-3.01259
1936	ST1936	11	+	96564	98348	ORF-T	YKL184W	SPE1	bothEndsMapped	Manual	-1.4074	-1.28616	-1.53844	-1.28786
1937	ST1937	11	+	98524	100020	ORF-T	YKL183W	LOT5	bothEndsMapped	Manual	-3.56927	-4.35529	-5.83804	-5.28954
1938	ST1938	11	+	100124	106908	ORF-T	YKL182W	FAS1	bothEndsMapped	Manual	0.919376	0.821443	0.075677	0.0187481
1939	ST1939	11	+	107116	108772	ORF-T	YKL181W	PRS1	bothEndsMapped	Manual	-0.655344	-0.361069	-1.20509	-1.08549
1940	ST1940	11	+	109204	110268	ORF-T	YKL180W	RPL17A	bothEndsMapped	Manual	-1.92445	-1.03812	0.348862	-1.23431
1941	ST1941	11	+	115100	115556	SUTs	SUT226	SUT226	bothEndsMapped	Manual	-6.25255	-6.11844	-6.58315	-6.28798
1942	ST1942	11	+	118740	120468	ORF-T	YKL175W	ZRT3	bothEndsMapped	Manual	-0.78884	-0.591498	-0.840889	-1.05261
1943	ST1943	11	+	122420	125652	ORF-T	YKL173W	SNU114	bothEndsMapped	Manual	-3.37659	-3.36867	-4.12265	-3.936
1944	ST1944	11	+	125740	127180	ORF-T	YKL172W	EBP2	bothEndsMapped	Manual	-2.11995	-2.01044	-2.41323	-2.29318
1945	ST1945	11	+	127316	130468	ORF-T	YKL171W	YKL171W	bothEndsMapped	Manual	-4.08547	-4.11198	-4.60258	-4.67629
1946	ST1946	11	+	130540	131228	ORF-T	YKL170W	MRPL38	bothEndsMapped	Manual	-2.77136	-2.97613	-3.443	-3.38302
1947	ST1947	11	+	141266	142828	SUTs	SUT227	SUT227	bothEndsMapped	Manual	-6.47476	-6.64336	-6.59713	-6.66238
1948	ST1948	11	+	143188	144324	SUTs	SUT228	SUT228	bothEndsMapped	Manual	-3.36103	-4.08641	-3.04517	-3.17343
1949	ST1949	11	+	144324	145820	ORF-T	YKL163W	PIR3	mapped3	Manual	-4.10944	-3.96606	-2.90947	-2.50432
1950	ST1950	11	+	151140	152924	SUTs	SUT229	SUT229	bothEndsMapped	Manual	-5.67559	-5.80475	-4.15049	-4.22111
1951	ST1951	11	+	153204	153772	ORF-T	YKL160W	ELF1	bothEndsMapped	Manual	-1.33481	-0.990766	-1.51312	-1.4834
1952	ST1952	11	+	153780	154308	SUTs	SUT230	SUT230	bothEndsMapped	Manual	-4.57867	-4.35328	-4.78314	-4.21621
1953	ST1953	11	+	154964	158420	ORF-T	YKL157W	APE2	bothEndsMapped	Manual	-1.58391	-1.59917	-2.91053	-2.61736
1954	ST1954	11	+	158572	159388	ORF-T	YKL156W	RPS27A	bothEndsMapped	Manual	-3.44727	-3.44676	-0.74831	-1.86268
1955	ST1955	11	+	161516	162388	ORF-T	YKL154W	SRP102	bothEndsMapped	Manual	-3.03783	-2.74662	-3.13503	-3.00389
1956	ST1956	11	+	164844	167564	ORF-T	YKL150W	MCR1	bothEndsMapped	Manual	-2.65931	-2.71127	-1.45577	-1.49245
1957	ST1957	11	+	171628	173956	ORF-T	YKL146W	AVT3	bothEndsMapped	Manual	-2.41758	-2.55747	-3.2602	-3.37059
1958	ST1958	11	+	174140	175764	ORF-T	YKL145W, YKL145W-A	RPT1, YKL145W-A	bothEndsMapped	Manual	-1.66816	-1.73712	-1.84103	-1.94425
1959	ST1959	11	+	176740	178324	ORF-T	YKL143W	LTV1	bothEndsMapped	Manual	-3.27197	-2.83649	-3.32411	-3.16067
1960	ST1960	11	+	178420	179244	ORF-T	YKL142W	MRP8	bothEndsMapped	Manual	-2.18256	-1.99328	-1.96684	-1.97904
1961	ST1961	11	+	179316	179636	CUTs	CUT227	CUT227	mapped5	Automatic	-5.92295	-6.32811	-5.20066	-4.83957
1962	ST1962	11	+	179636	180396	ORF-T	YKL141W	SDH3	bothEndsMapped	Manual	-0.900779	-0.782042	-1.11079	-1.02661
1963	ST1963	11	+	180484	182652	ORF-T	YKL140W	TGL1	bothEndsMapped	Manual	-2.9601	-2.77986	-3.54266	-3.56727
1964	ST1964	11	+	182716	184580	ORF-T	YKL139W	CTK1	bothEndsMapped	Manual	-4.49423	-4.14336	-4.71348	-4.4774
1965	ST1965	11	+	185900	186482	other	YKL137W, YKL136W	CMC1, YKL136W	bothEndsMapped	Manual	-3.24676	-2.76501	-3.51037	-3.00755
1966	ST1966	11	+	195194	195722	SUTs	SUT231	SUT231	bothEndsMapped	Manual	-5.53798	-5.76561	-4.85996	-4.64929
1967	ST1967	11	+	200314	201634	SUTs	SUT232	SUT232	bothEndsMapped	Manual	-5.98734	-6.22461	-4.11538	-4.32972
1968	ST1968	11	+	201642	202826	other	tK(CUU)K	tK(CUU)K	bothEndsMapped	Manual	-4.21416	-4.60244	-3.84875	-3.96424
1969	ST1969	11	+	203146	205050	ORF-T	YKL127W	PGM1	bothEndsMapped	Manual	-1.05796	-0.986369	-2.2498	-1.69604
1970	ST1970	11	+	205138	207426	ORF-T	YKL126W	YPK1	bothEndsMapped	Manual	-1.91426	-1.69954	-2.60607	-2.46882
1971	ST1971	11	+	207746	209930	ORF-T	YKL125W	RRN3	bothEndsMapped	Manual	-3.31684	-3.40545	-2.86581	-2.76531
1972	ST1972	11	+	210018	212122	ORF-T	YKL124W, YKL123W	SSH4, YKL123W	bothEndsMapped	Manual	-4.52447	-4.56173	-4.69234	-4.79718
1973	ST1973	11	+	213538	216514	ORF-T	YKL121W	YKL121W	bothEndsMapped	Manual	-4.65149	-4.36911	-4.89533	-4.90777
1974	ST1974	11	+	216826	218218	ORF-T	YKL120W	OAC1	bothEndsMapped	Manual	-2.5388	-2.1637	-2.25915	-2.32682
1975	ST1975	11	+	219770	220834	ORF-T	YKL117W	SBA1	bothEndsMapped	Manual	-0.433531	-0.768405	-0.657937	-0.634421
1976	ST1976	11	+	222842	224778	CUTs	CUT228	CUT228	bothEndsMapped	Automatic	-6.25869	-6.19033	-6.24336	-6.36574
1977	ST1977	11	+	226026	228434	ORF-T	YKL112W	ABF1	bothEndsMapped	Manual	-3.04971	-3.00957	-3.57505	-3.40341
1978	ST1978	11	+	229946	231434	SUTs	SUT233	SUT233	bothEndsMapped	Manual	-6.27131	-6.30816	-6.05312	-5.95901
1979	ST1979	11	+	231546	233898	ORF-T	YKL109W	HAP4	bothEndsMapped	Manual	-1.48843	-1.45026	-3.09583	-2.9968
1980	ST1980	11	+	233994	235530	ORF-T	YKL108W	SLD2	bothEndsMapped	Manual	-5.18258	-5.31869	-5.64405	-5.47649
1981	ST1981	11	+	235602	236794	ORF-T	YKL107W	YKL107W	bothEndsMapped	Manual	-6.62875	-6.67026	-6.46969	-6.57631
1982	ST1982	11	+	237058	238602	ORF-T	YKL106W	AAT1	bothEndsMapped	Manual	-2.28426	-2.26822	-2.90235	-2.53877
1983	ST1983	11	+	245738	246274	CUTs	CUT229	CUT229	bothEndsMapped	Automatic	-5.34043	-5.23187	-3.07206	-3.02614
1984	ST1984	11	+	248178	253122	ORF-T	YKL101W	HSL1	bothEndsMapped	Manual	-2.75167	-2.49765	-3.18647	-2.80466
1985	ST1985	11	+	255386	255659	CUTs	CUT230	CUT230	bothEndsMapped	Automatic	-5.83455	-6.03025	-5.94764	-5.34112
1986	ST1986	11	+	256363	257683	ORF-T	YKL098W	YKL098W	bothEndsMapped	Manual	-3.58454	-3.4115	-3.81543	-3.82057
1987	ST1987	11	+	258811	259347	ORF-T	YKL096W-A	CWP2	bothEndsMapped	Manual	1.52565	1.44748	1.58665	1.53116
1988	ST1988	11	+	260739	261587	ORF-T	YKL096W	CWP1	bothEndsMapped	Manual	-0.173324	-0.198054	-1.59472	-1.25491
1989	ST1989	11	+	261755	262971	ORF-T	YKL095W	YJU2	mapped5	Manual	-5.54074	-5.15905	-5.3272	-5.57289
1990	ST1990	11	+	262971	264091	ORF-T	YKL094W	YJU3	bothEndsMapped	Manual	-2.55711	-2.43234	-2.75586	-2.75425
1991	ST1991	11	+	264323	265763	ORF-T	YKL093W	MBR1	bothEndsMapped	Manual	-4.78231	-4.83333	-4.75688	-4.64402
1992	ST1992	11	+	271499	272883	ORF-T	YKL090W	CUE2	bothEndsMapped	Manual	-4.6436	-5.17913	-4.37397	-4.37079
1993	ST1993	11	+	272987	274907	ORF-T	YKL089W	MIF2	mapped5	Manual	-4.9425	-5.01257	-5.62843	-5.44634
1994	ST1994	11	+	274907	276851	ORF-T	YKL088W	YKL088W	bothEndsMapped	Manual	-4.16429	-4.35994	-4.64287	-4.44203
1995	ST1995	11	+	277707	278627	ORF-T	YKL086W	SRX1	bothEndsMapped	Manual	-5.64871	-6.28813	-6.51822	-6.35695
1996	ST1996	11	+	278643	280019	ORF-T	YKL085W	MDH1	bothEndsMapped	Manual	-2.22632	-2.10241	-2.51856	-2.40086
1997	ST1997	11	+	280019	280571	other	YKL084W, YKL083W	HOT13, YKL083W	mapped3	Manual	-2.08585	-2.20253	-2.55914	-2.37496
1998	ST1998	11	+	282475	284315	ORF-T	YKL081W, snR38	TEF4, SNR38	bothEndsMapped	Manual	1.38074	1.23855	1.25935	1.04906
1999	ST1999	11	+	284563	285939	ORF-T	YKL080W	VMA5	bothEndsMapped	Manual	0.0358284	-0.0903934	-0.787567	-0.734036
[truncated: 5,273 more rows]
