# Supplementary material for: Loss of the Yeast SR Protein Npl3 Alters Gene Expression Due to Transcription Readthrough
Source: PLoS Genet. 2015 Dec 22;11(12):e1005735. doi: 10.1371/journal.pgen.1005735 (PMC4687934; doi:10.1371/journal.pgen.1005735)
Supplement: S4 Table — Table lists every snoRNA with information on class, transcript type, requirement for Rnt1 processing and presence of transcriptional readthrough. (XLSX) [file pgen.1005735.s010.xlsx]

## Sheet: Sheet1
Name	Class	Transcript	Rnt1 requirementa	RTb	RT scorec
NME1	N/A	Mono		N
SNR10	H/ACA	Mono		Y	3
SNR11	H/ACA	Mono		Y	3
SNR128	C/D	Poly	Y	Y	2
SNR13	C/D	Mono			0
SNR161	H/ACA	Mono		Y	2
SNR17A	C/D	Mono	Y	Y	1
SNR17B	C/D	Mono		N
SNR18	C/D	Intr
SNR189	H/ACA	Mono		Y	2
SNR190	C/D	Poly	Y
SNR191	H/ACA	Intr
SNR24	C/D	Intr
SNR3	H/ACA	Mono		Y	3
SNR30	H/ACA	Mono		Y	2
SNR31	H/ACA	Mono		Y	1
SNR32	H/ACA	Mono		Y	3
SNR33	H/ACA	Mono		Y	2
SNR34	H/ACA	Mono		Y	3
SNR35	H/ACA	Mono		Y	2
SNR36	H/ACA	Mono	Y	Y	1
SNR37	H/ACA	Mono		Y	2
SNR38	C/D	Intr
SNR39	C/D	Intr
SNR39B	C/D	Mono	Y	Y	3
SNR4	C/D	Mono		Y	2
SNR40	C/D	Mono	Y	Y	2
SNR41	C/D	Poly	Y
SNR42	H/ACA	Mono		Y	3
SNR43	H/ACA	Mono	Y	Y	2
SNR44	H/ACA	Intr
SNR45	C/D	Mono		Y	3
SNR46	H/ACA	Mono	Y	Y	3
SNR47	C/D	Mono	Y	Y	3
SNR48	C/D	Mono	Y	Y	3
SNR49	H/ACA	Mono		Y	3
SNR5	H/ACA	Mono		Y	2
SNR50	C/D	Mono	Y	Y	2
SNR51	C/D	Poly	Y	Y	1
SNR52	C/D	Mono	Y	N
SNR53	C/D	Poly	Y	Y	2
SNR54	C/D	Intr
SNR55	C/D	Poly	Y
SNR56	C/D	Mono	Y	Y	1
SNR57	C/D	Poly	Y
SNR58	C/D	Mono	Y	Y	2
SNR59	C/D	Intr	Y
SNR60	C/D	Mono	Y	Y	3
SNR61	C/D	Poly	Y	Y	2
SNR62	C/D	Mono	Y	Y	3
SNR63	C/D	Mono	Y	N
SNR64	C/D	Mono	Y	Y	3
SNR65	C/D	Mono	Y	Y	1
SNR66	C/D	Mono	Y	Y	3
SNR67	C/D	Poly	Y
SNR68	C/D	Mono	Y	Y	3
SNR69	C/D	Mono	Y	Y	3
SNR70	C/D	Poly	Y
SNR71	C/D	Mono	Y	Y	3
SNR72	C/D	Poly	Y	Y	2
SNR73	C/D	Poly	Y
SNR74	C/D	Poly	Y
SNR75	C/D	Poly	Y
SNR76	C/D	Poly	Y
SNR77	C/D	Poly	Y
SNR78	C/D	Poly	Y
SNR79	C/D	Mono	Y	Y	2
SNR8	H/ACA	Mono		Y	2
SNR80	H/ACA	Mono		Y	3
SNR81	H/ACA	Mono		Y	3
SNR82	H/ACA	Mono		Y	3
SNR83	H/ACA	Mono		Y	2
SNR84	H/ACA	Mono		Y	1
SNR85	H/ACA	Mono		N
SNR86	H/ACA	Mono		Y	2
SNR87	C/D	Mono		Y	3
SNR9	H/ACA	Mono		Y	3
a Rnt1 processing data from Ghazal et al, MCB, 2005
b Read-through determined from microarray data by inspection (http://steinmetzlab.embl.de/tollerveyLabArray/)
c Read-through scores: 1=low, 2=medium, 3=high
