# Supplementary material for: Loss of the Yeast SR Protein Npl3 Alters Gene Expression Due to Transcription Readthrough
Source: PLoS Genet. 2015 Dec 22;11(12):e1005735. doi: 10.1371/journal.pgen.1005735 (PMC4687934; doi:10.1371/journal.pgen.1005735)
Supplement: S5 Table — Table lists all transcripts included in readthrough analysis, with the corresponding readthrough scores (RT) and readthrough ratios. (XLSX) [file pgen.1005735.s011.xlsx]

## Sheet: readthrough_analysis_081015.txt
gene	sto1	WT1_tran	WT2_tran	npl3d1_tran	npl3d2_tran	WT1_dn100	WT2_dn100	npl3d1_dn100	npl3d2_dn100	WT1_dn200	WT2_dn200	npl3d1_dn200	npl3d2_dn200	Sto1_filter	dn100_filter	dnreg_filter	exprn_filter	pass	WT1_RT	WT2_RT	npl3d1_RT	npl3d2_RT	null_ratio	ratio1	ratio2	fdr_filter	ratio_rank
APT1	0	-0.179798	-0.015365	-0.967188	-0.875228	-5.61979	-5.60674	-2.71507	-2.40379	-5.71901	-5.45051	-3.28987	-2.9006	TRUE	TRUE	TRUE	TRUE	TRUE	-5.53921	-5.43514	-2.32268	-2.02537	-0.104066	3.21653	3.40977	TRUE	1
RPA190	3	-0.830359	-0.652781	-1.75282	-1.46995	-1.60032	-1.13774	-3.01436	-1.91049	-5.87007	-5.87066	-3.82858	-3.29892	TRUE	TRUE	TRUE	TRUE	TRUE	-5.03971	-5.21788	-2.07576	-1.82897	0.178171	2.96395	3.38891	TRUE	2
snR11	7	-0.424575	-0.29701	-0.10747	0.0617662	-2.37732	-2.51058	-0.477137	-0.774966	-4.72991	-4.66648	-1.27112	-1.1492	TRUE	TRUE	TRUE	TRUE	TRUE	-4.30534	-4.36947	-1.16365	-1.21097	0.0641385	3.14169	3.1585	TRUE	3
CHO2	1	-0.559594	-0.460087	-1.26142	-1.13124	-2.66837	-2.29209	-1.74055	-1.92581	-5.41426	-6.04012	-3.84536	-3.02093	TRUE	TRUE	TRUE	TRUE	TRUE	-4.85466	-5.58003	-2.58395	-1.88968	0.725371	2.27072	3.69035	TRUE	4
snR42	1	-2.12232	-1.9955	-0.1377	-0.0158658	-5.16764	-5.60985	-0.602298	-0.628316	-5.42221	-5.61175	-0.608683	-0.50989	TRUE	TRUE	TRUE	TRUE	TRUE	-3.29989	-3.61625	-0.470984	-0.494025	0.31636	2.82891	3.12223	TRUE	5
SRP101	NA	-2.80594	-2.59053	-3.69936	-3.40225	-5.4329	-4.84229	-4.69667	-3.14504	-6.36605	-6.10071	-4.16009	-4.13924	TRUE	TRUE	TRUE	TRUE	TRUE	-3.56011	-3.51017	-0.460723	-0.736994	-0.0499405	3.09939	2.77318	TRUE	6
NUP157	0	-2.56298	-2.18755	-3.24857	-3.02638	-5.93719	-5.25998	-3.49896	-3.64633	-6.07965	-6.07264	-4.07776	-3.90774	TRUE	TRUE	TRUE	TRUE	TRUE	-3.51666	-3.88509	-0.829192	-0.881364	0.36843	2.68747	3.00373	TRUE	7
KEM1	0	-1.23977	-1.1012	-2.33327	-1.98729	-6.13207	-4.77407	-3.76069	-3.7168	-5.56198	-5.39329	-3.65285	-3.65915	TRUE	TRUE	TRUE	TRUE	TRUE	-4.32221	-4.29209	-1.31958	-1.67186	-0.0301214	3.00262	2.62023	TRUE	8
HSP60	NA	0.0720453	0.117213	-0.28265	-0.17048	-4.85874	-4.59217	-3.7121	-2.95702	-6.44171	-6.61129	-4.27969	-3.96437	TRUE	TRUE	TRUE	TRUE	TRUE	-6.51375	-6.7285	-3.99704	-3.79389	0.214747	2.51672	2.93461	TRUE	9
CDC60	1	-0.639939	-0.538237	-1.63805	-1.44823	-4.6338	-4.01717	-3.92568	-2.81651	-6.05656	-5.1971	-4.47347	-3.30501	TRUE	TRUE	TRUE	TRUE	TRUE	-5.41662	-4.65886	-2.83542	-1.85679	-0.757765	2.5812	2.80207	TRUE	10
STI1	0	-1.0665	-1.13966	-1.51044	-1.28031	-3.01016	-3.45649	-3.78661	-2.90866	-6.27543	-6.42442	-4.44066	-3.65297	TRUE	TRUE	TRUE	TRUE	TRUE	-5.20893	-5.28476	-2.93022	-2.37266	0.0758344	2.27871	2.9121	TRUE	11
RPL6B	1	-0.226643	0.109029	-1.33656	-0.533339	-5.15811	-5.51283	-3.99525	-4.03021	-6.18644	-6.03774	-4.76982	-4.04158	TRUE	TRUE	TRUE	TRUE	TRUE	-5.9598	-6.14677	-3.43326	-3.50824	0.186971	2.52654	2.63853	TRUE	12
ARO8	NA	0.200898	0.164198	-0.566906	-0.5041	-6.50418	-5.19014	-4.56908	-4.34559	-5.9761	-5.82738	-4.01728	-4.13346	TRUE	TRUE	TRUE	TRUE	TRUE	-6.177	-5.99158	-3.45038	-3.62936	-0.185418	2.72663	2.36223	TRUE	13
SEC24	NA	-0.318862	-0.343627	-1.13862	-1.19647	-6.38497	-5.98815	-5.63559	-3.51209	-6.23933	-6.05229	-4.42396	-4.45986	TRUE	TRUE	TRUE	TRUE	TRUE	-5.92047	-5.70866	-3.28533	-3.26338	-0.211812	2.63514	2.44527	TRUE	14
NUP84	2	-2.73509	-2.58458	-3.46925	-3.22551	-4.65921	-4.23318	-3.38357	-3.87286	-5.67081	-5.7727	-4.26061	-3.50242	TRUE	TRUE	TRUE	TRUE	TRUE	-2.93571	-3.18812	-0.791357	-0.276914	0.252412	2.14435	2.91121	TRUE	15
snR9	7	-1.39795	-1.73846	-0.891536	-0.698782	-3.65623	-3.7475	-1.14703	-0.894314	-4.77541	-4.49998	-1.35014	-1.40314	TRUE	TRUE	TRUE	TRUE	TRUE	-3.37746	-2.76153	-0.458604	-0.704361	-0.615928	2.91885	2.05717	TRUE	16
FCY2	0	0.167665	0.142349	-0.901756	-0.697526	-5.35828	-5.16048	-3.98354	-3.34607	-6.27901	-6.52222	-4.79385	-4.96918	TRUE	TRUE	TRUE	TRUE	TRUE	-6.44668	-6.66457	-3.89209	-4.27166	0.21789	2.55458	2.39291	TRUE	17
VRG4	5	-0.0953879	0.150888	-0.795082	-0.710951	-3.61371	-3.04167	-1.82998	-1.49233	-5.56813	-5.32251	-3.79962	-3.73594	TRUE	TRUE	TRUE	TRUE	TRUE	-5.47274	-5.4734	-3.00453	-3.02499	0.000655938	2.46821	2.44841	TRUE	18
FAA3	NA	-2.71881	-2.44482	-3.49523	-3.17324	-5.34507	-5.40462	-3.87047	-4.40203	-5.34828	-5.9467	-4.20156	-3.726	TRUE	TRUE	TRUE	TRUE	TRUE	-2.62947	-3.50188	-0.706337	-0.552759	0.872406	1.92314	2.94912	TRUE	19
VPH1	1	0.192197	0.245127	-0.463984	-0.430797	-4.98952	-5.63023	-3.65269	-4.16387	-5.76804	-5.65608	-3.85965	-4.03473	TRUE	TRUE	TRUE	TRUE	TRUE	-5.96024	-5.9012	-3.39567	-3.60394	-0.0590337	2.56457	2.29727	TRUE	20
FEN2	4	-2.57023	-2.32554	-3.01126	-2.9745	-5.06882	-5.29202	-4.01061	-3.43355	-5.83601	-5.47929	-3.70053	-3.85403	TRUE	TRUE	TRUE	TRUE	TRUE	-3.26578	-3.15375	-0.689267	-0.879522	-0.112027	2.57651	2.27423	TRUE	21
NUP145	1	-2.3559	-2.18442	-3.44506	-3.04443	-5.27414	-4.36821	-4.86872	-4.92085	-6.47579	-6.40438	-4.99074	-5.00318	TRUE	TRUE	TRUE	TRUE	TRUE	-4.11989	-4.21996	-1.54567	-1.95875	0.100075	2.57421	2.26121	TRUE	22
YER064C	0	-2.07793	-1.89657	-2.30877	-2.05762	-3.03343	-3.31312	-2.01631	-1.80667	-4.75727	-4.42529	-2.51523	-2.30774	TRUE	TRUE	TRUE	TRUE	TRUE	-2.67934	-2.52871	-0.206452	-0.250119	-0.150627	2.47289	2.2786	TRUE	23
SEC26	0	-1.18821	-1.0265	-2.19616	-1.89547	-4.64886	-4.61988	-3.67195	-3.6118	-6.24868	-6.54234	-4.98879	-4.94021	TRUE	TRUE	TRUE	TRUE	TRUE	-5.06047	-5.51584	-2.79263	-3.04473	0.455372	2.26785	2.47111	TRUE	24
TIF6	NA	0.333031	0.3753	0.075183	0.0506	-4.8198	-4.08623	-3.19234	-3.15198	-6.36288	-6.45883	-4.57899	-4.08666	TRUE	TRUE	TRUE	TRUE	TRUE	-6.69591	-6.83413	-4.65417	-4.13726	0.138228	2.04173	2.69687	TRUE	25
MNT2	2	-3.14277	-2.99327	-3.88942	-3.76053	-5.98113	-5.69417	-5.18132	-4.39864	-6.14325	-5.89387	-4.92407	-3.98007	TRUE	TRUE	TRUE	TRUE	TRUE	-3.00048	-2.9006	-1.03465	-0.219544	-0.0998774	1.96583	2.68105	TRUE	26
HOL1	3	-2.12366	-1.90123	-3.09524	-2.81168	-5.41774	-5.57759	-4.11166	-3.93799	-5.31726	-5.4417	-4.26783	-3.74707	TRUE	TRUE	TRUE	TRUE	TRUE	-3.19361	-3.54048	-1.17258	-0.935396	0.346871	2.02102	2.60508	TRUE	27
FLR1	2	-2.86888	-3.45129	-3.54929	-3.06913	-5.83808	-6.32808	-4.59208	-4.12136	-6.16783	-6.01897	-4.23518	-3.64257	TRUE	TRUE	TRUE	TRUE	TRUE	-3.29895	-2.56767	-0.685889	-0.573437	-0.731274	2.61306	1.99424	TRUE	28
ASP1	NA	-0.199837	-0.0805091	-0.856164	-0.867466	-3.31567	-3.07894	-2.45531	-1.72173	-6.53797	-6.30653	-5.31139	-4.47456	TRUE	TRUE	TRUE	TRUE	TRUE	-6.33813	-6.22602	-4.45523	-3.60709	-0.112113	1.8829	2.61893	TRUE	29
QDR2	0	-1.88046	-1.66569	-2.58931	-2.43373	-5.14272	-4.85753	-3.65586	-3.91078	-5.58205	-5.78005	-4.03596	-4.32948	TRUE	TRUE	TRUE	TRUE	TRUE	-3.70159	-4.11437	-1.44665	-1.89575	0.41278	2.25494	2.21861	TRUE	30
CHS3	4	-1.78413	-1.63942	-2.3234	-2.21895	-6.42903	-6.2109	-3.62066	-4.29475	-6.16195	-5.879	-4.22418	-4.50477	TRUE	TRUE	TRUE	TRUE	TRUE	-4.37782	-4.23958	-1.90078	-2.28582	-0.138244	2.47704	1.95375	TRUE	31
MID1	NA	-2.56915	-2.38446	-2.98058	-2.81353	-5.62977	-4.52163	-4.46769	-4.11771	-6.42553	-6.37228	-4.7934	-4.4493	TRUE	TRUE	TRUE	TRUE	TRUE	-3.85638	-3.98782	-1.81282	-1.63577	0.13144	2.04356	2.35205	TRUE	32
STE14	4	-1.67328	-1.48213	-1.84082	-1.87931	-3.46125	-3.18008	-2.3429	-2.33889	-5.7192	-6.12804	-4.38539	-3.66576	TRUE	TRUE	TRUE	TRUE	TRUE	-4.04592	-4.64591	-2.54457	-1.78646	0.599986	1.50136	2.85945	TRUE	33
HXT2	2	0.522967	0.0685022	0.388467	0.205009	-3.64544	-4.12132	-1.51234	-1.57968	-5.35171	-5.38149	-2.7866	-3.58891	TRUE	TRUE	TRUE	TRUE	TRUE	-5.87468	-5.44999	-3.17507	-3.79392	-0.424692	2.69961	1.65607	TRUE	34
RPS1B	1	1.17626	1.17404	1.01279	0.993845	-4.62535	-3.99935	-3.23162	-2.73001	-5.84698	-5.72493	-4.25206	-3.3165	TRUE	TRUE	TRUE	TRUE	TRUE	-7.02324	-6.89898	-5.26485	-4.31034	-0.124266	1.75839	2.58863	TRUE	35
EFR3	0	-2.59708	-2.38691	-3.33952	-3.14279	-5.45773	-5.13933	-4.48251	-4.0658	-6.09083	-6.01746	-4.5393	-4.72102	TRUE	TRUE	TRUE	TRUE	TRUE	-3.49375	-3.63055	-1.19978	-1.57823	0.136805	2.29396	2.05232	TRUE	36
HST2	0	-1.22961	-1.32129	-1.99451	-1.94971	-3.98301	-4.34296	-3.545	-3.4586	-6.64895	-6.15704	-4.83883	-5.01916	TRUE	TRUE	TRUE	TRUE	TRUE	-5.41934	-4.83575	-2.84432	-3.06945	-0.583592	2.57502	1.7663	TRUE	37
YCR023C	7	-2.7533	-2.56701	-3.58566	-3.37895	-5.74365	-5.42441	-4.83187	-4.58879	-6.1837	-6.4725	-5.06574	-4.90022	TRUE	TRUE	TRUE	TRUE	TRUE	-3.4304	-3.90549	-1.48008	-1.52127	0.475091	1.95032	2.38422	TRUE	38
OLE1	9	0.787557	0.697045	0.390602	0.55813	-5.81097	-5.93552	-4.35911	-3.75151	-6.37308	-6.0918	-4.46472	-4.22233	TRUE	TRUE	TRUE	TRUE	TRUE	-7.16064	-6.78885	-4.85533	-4.78046	-0.371791	2.30531	2.00839	TRUE	39
TDH3	5	2.35467	2.16678	2.3034	2.26927	-2.77748	-2.50466	-2.038	-1.88285	-5.34518	-4.95874	-3.05333	-2.89192	TRUE	TRUE	TRUE	TRUE	TRUE	-7.69985	-7.12552	-5.35673	-5.16119	-0.574326	2.34311	1.96433	TRUE	40
ENB1	1	-1.17363	-1.34131	-1.66185	-1.52201	-5.78954	-4.80509	-3.76971	-2.8354	-6.62053	-6.15733	-4.85799	-4.33433	TRUE	TRUE	TRUE	TRUE	TRUE	-5.44691	-4.81602	-3.19615	-2.81232	-0.630882	2.25076	2.00371	TRUE	41
PLB1	0	-0.515968	-0.629159	-1.02235	-0.993598	-4.15516	-3.49386	-2.42443	-2.08063	-5.10073	-4.81755	-3.38484	-3.17054	TRUE	TRUE	TRUE	TRUE	TRUE	-4.58476	-4.18839	-2.36249	-2.17694	-0.39637	2.22227	2.01145	TRUE	42
ASI2	4	-3.75514	-3.69108	-4.11207	-3.94083	-5.19351	-4.46666	-3.54053	-3.54108	-5.74313	-4.95323	-3.57453	-3.52313	TRUE	TRUE	TRUE	TRUE	TRUE	-1.98798	-1.26214	0.537537	0.417696	-0.725838	2.52552	1.67984	TRUE	43
DSE4	0	-0.537086	-0.509648	-0.72478	-0.563387	-3.28982	-2.918	-1.57809	-1.52941	-6.15784	-6.05001	-4.21422	-4.07825	TRUE	TRUE	TRUE	TRUE	TRUE	-5.62076	-5.54036	-3.48944	-3.51487	-0.0803918	2.13132	2.0255	TRUE	44
ORC5	3	-3.40129	-3.17021	-3.39078	-3.23841	-5.65592	-5.32583	-3.60365	-3.25498	-5.89025	-5.45264	-3.77018	-3.50475	TRUE	TRUE	TRUE	TRUE	TRUE	-2.48897	-2.28243	-0.379398	-0.266339	-0.206537	2.10957	2.01609	TRUE	45
YCK1	1	-2.12657	-1.99343	-2.57493	-2.37062	-5.09525	-5.54071	-3.93039	-3.81488	-5.52988	-5.57397	-4.26602	-3.54359	TRUE	TRUE	TRUE	TRUE	TRUE	-3.40331	-3.58054	-1.6911	-1.17296	0.177227	1.71222	2.40758	TRUE	46
ARN1	NA	-1.75386	-1.66133	-1.99374	-1.94399	-3.52933	-3.44869	-1.91315	-1.86708	-5.14071	-4.42158	-2.97475	-2.99052	TRUE	TRUE	TRUE	TRUE	TRUE	-3.38685	-2.76025	-0.981005	-1.04653	-0.626603	2.40584	1.71371	TRUE	47
RRB1	0	-1.29608	-1.04363	-2.03171	-1.83496	-3.97154	-4.11138	-3.67175	-3.40207	-6.23611	-6.20645	-5.20563	-4.68421	TRUE	TRUE	TRUE	TRUE	TRUE	-4.94004	-5.16283	-3.17392	-2.84926	0.22279	1.76611	2.31357	TRUE	48
SFK1	5	-0.867592	-0.935376	-1.66746	-1.5387	-5.94246	-5.65215	-4.89305	-4.72448	-6.2136	-6.22482	-5.27247	-4.5409	TRUE	TRUE	TRUE	TRUE	TRUE	-5.34601	-5.28944	-3.60501	-3.00221	-0.0565709	1.741	2.28724	TRUE	49
MRP7	1	-3.61217	-3.40988	-4.04326	-3.60001	-5.65378	-5.47834	-4.64813	-5.22319	-6.23972	-6.10077	-4.33062	-4.62109	TRUE	TRUE	TRUE	TRUE	TRUE	-2.62756	-2.69089	-0.287364	-1.02108	0.0633305	2.3402	1.66981	TRUE	50
snR86	0	0.496581	0.345216	0.466365	0.481569	-5.02825	-4.99959	-2.29645	-2.14679	-6.56322	-6.68114	-4.38493	-4.77396	TRUE	TRUE	TRUE	TRUE	TRUE	-7.05981	-7.02636	-4.8513	-5.25553	-0.0334454	2.20851	1.77083	TRUE	51
ALG7	0	-2.01888	-1.86402	-2.95391	-2.76517	-5.83146	-5.25559	-3.72036	-4.36146	-6.21003	-6.29745	-4.968	-5.41504	TRUE	TRUE	TRUE	TRUE	TRUE	-4.19115	-4.43343	-2.01409	-2.64986	0.24228	2.17705	1.78356	TRUE	52
MMP1	1	-2.94313	-3.01263	-2.83243	-2.80598	-5.65146	-5.83131	-3.8028	-3.39382	-5.96668	-5.89137	-4.22559	-3.35935	TRUE	TRUE	TRUE	TRUE	TRUE	-3.02355	-2.87875	-1.39316	-0.553375	-0.144809	1.63039	2.32537	TRUE	53
SKI6	1	-2.86973	-2.71971	-3.86814	-3.403	-5.00395	-4.6438	-4.76054	-4.72231	-5.7545	-6.26222	-4.81997	-4.92554	TRUE	TRUE	TRUE	TRUE	TRUE	-2.88478	-3.54251	-0.951828	-1.52254	0.657738	1.93295	2.01997	TRUE	54
UTP6	0	-3.04835	-2.90686	-3.49107	-3.18516	-5.6396	-5.41279	-3.68144	-3.1873	-5.72404	-5.94195	-4.40265	-4.0358	TRUE	TRUE	TRUE	TRUE	TRUE	-2.67569	-3.03509	-0.91158	-0.850636	0.3594	1.76411	2.18445	TRUE	55
TAH18	NA	-3.76351	-3.58553	-4.37433	-4.13865	-3.95978	-4.08623	-4.81758	-4.49091	-6.54782	-6.37018	-5.24283	-4.91705	TRUE	TRUE	TRUE	TRUE	TRUE	-2.7843	-2.78466	-0.8685	-0.778399	0.000352363	1.9158	2.00626	TRUE	56
snR83	0	0.687983	0.448025	0.484369	0.891763	-5.80941	-4.81316	-2.22532	-1.6915	-5.97682	-6.51831	-4.18086	-4.15419	TRUE	TRUE	TRUE	TRUE	TRUE	-6.6648	-6.96634	-4.66523	-5.04595	0.30154	1.99957	1.92039	TRUE	57
TRM82	NA	-2.10683	-1.94776	-2.93831	-2.79699	-6.03261	-5.7406	-5.06385	-5.16956	-6.57348	-5.99459	-5.31571	-5.04564	TRUE	TRUE	TRUE	TRUE	TRUE	-4.46665	-4.04684	-2.37739	-2.24865	-0.419817	2.08926	1.79819	TRUE	58
snR35	5	-1.10913	-1.359	-0.848195	-0.840017	-5.30913	-5.22041	-2.82005	-2.72452	-5.58828	-6.00286	-3.421	-3.52193	TRUE	TRUE	TRUE	TRUE	TRUE	-4.47915	-4.64386	-2.5728	-2.68191	0.164718	1.90635	1.96195	TRUE	59
DCP2	0	-3.25267	-3.05854	-3.77687	-3.39913	-6.00616	-5.10311	-4.44351	-4.60057	-6.29879	-6.41245	-4.77657	-4.94174	TRUE	TRUE	TRUE	TRUE	TRUE	-3.04612	-3.35392	-0.999697	-1.54262	0.307797	2.04642	1.8113	TRUE	60
RPB7	0	-0.96748	-0.888129	-1.80473	-1.68367	-1.5825	-1.34282	-2.02304	-2.38799	-3.99262	-4.32564	-3.00032	-3.11762	TRUE	TRUE	TRUE	TRUE	TRUE	-3.02514	-3.43751	-1.19559	-1.43396	0.412367	1.82955	2.00355	TRUE	61
ASC1_and_SNR24	1	1.58574	1.4371	1.31975	1.31332	-6.72675	-4.52211	-3.95992	-3.62194	-6.39095	-6.50665	-4.52936	-4.93644	TRUE	TRUE	TRUE	TRUE	TRUE	-7.9767	-7.94375	-5.84911	-6.24976	-0.0329532	2.12759	1.69398	TRUE	62
STV1	1	-2.0818	-1.88634	-2.62496	-2.42474	-5.28577	-5.44823	-3.99284	-3.48916	-5.9301	-6.18345	-4.41913	-4.97566	TRUE	TRUE	TRUE	TRUE	TRUE	-3.84831	-4.29711	-1.79417	-2.55092	0.448802	2.05413	1.74619	TRUE	63
RFC1	NA	-3.39771	-3.16061	-4.1592	-3.94717	-4.3092	-4.74914	-5.1994	-4.91717	-6.56063	-6.47748	-5.1259	-5.71463	TRUE	TRUE	TRUE	TRUE	TRUE	-3.16292	-3.31687	-0.966698	-1.76747	0.153949	2.19622	1.5494	TRUE	64
FRE1	1	-0.259083	-0.251976	-1.11825	-0.820321	-5.76997	-5.60653	-4.84495	-4.22954	-5.63606	-5.71953	-4.74677	-4.31362	TRUE	TRUE	TRUE	TRUE	TRUE	-5.37698	-5.46755	-3.62852	-3.4933	0.0905781	1.74845	1.97425	TRUE	65
CDC19	5	2.00935	1.83249	1.97503	1.95762	-4.85323	-5.18869	-4.13414	-3.27315	-6.03673	-5.99008	-4.16929	-4.04533	TRUE	TRUE	TRUE	TRUE	TRUE	-8.04608	-7.82257	-6.14432	-6.00295	-0.223506	1.90176	1.81962	TRUE	66
FRS2	0	-0.611842	-0.45094	-1.25568	-1.00181	-5.51961	-5.967	-5.67434	-5.726	-6.63405	-6.56177	-5.11184	-5.5661	TRUE	TRUE	TRUE	TRUE	TRUE	-6.02221	-6.11083	-3.85617	-4.56429	0.0886158	2.16604	1.54653	TRUE	67
RPN10	1	-2.18604	-1.96104	-2.46705	-2.46294	-5.46116	-5.4211	-4.35304	-4.31773	-5.67528	-5.51977	-4.21669	-4.05374	TRUE	TRUE	TRUE	TRUE	TRUE	-3.48924	-3.55874	-1.74964	-1.5908	0.0694975	1.7396	1.96794	TRUE	68
POL5	0	-2.40405	-2.20675	-3.43947	-2.99991	-5.69012	-5.9122	-4.72995	-4.48675	-5.65061	-5.76941	-4.66943	-4.88032	TRUE	TRUE	TRUE	TRUE	TRUE	-3.24656	-3.56265	-1.22996	-1.88041	0.316094	2.0166	1.68224	TRUE	69
YMR155W	1	-3.3348	-3.36545	-4.42626	-4.24369	-5.79354	-5.37963	-5.27441	-4.40855	-6.21452	-6.36223	-5.55158	-5.29917	TRUE	TRUE	TRUE	TRUE	TRUE	-2.87972	-2.99677	-1.12532	-1.05548	0.117054	1.7544	1.94129	TRUE	70
SCW4	NA	1.32448	1.24401	1.0059	1.07072	-5.24843	-5.25943	-3.21668	-3.06964	-6.14263	-6.39089	-4.85495	-4.47513	TRUE	TRUE	TRUE	TRUE	TRUE	-7.46711	-7.6349	-5.86085	-5.54585	0.167788	1.60625	2.08904	TRUE	71
snR84	2	-0.921417	-0.91763	-1.50606	-1.4322	-4.98526	-5.29404	-4.03501	-4.00555	-6.14907	-6.03	-5.05056	-4.53281	TRUE	TRUE	TRUE	TRUE	TRUE	-5.22765	-5.11237	-3.5445	-3.10062	-0.115284	1.68315	2.01175	TRUE	72
MDY2	0	-2.20967	-1.85837	-2.71988	-2.64218	-5.56115	-5.76405	-5.11858	-5.40782	-6.01648	-6.19984	-4.96214	-4.88067	TRUE	TRUE	TRUE	TRUE	TRUE	-3.80681	-4.34146	-2.24226	-2.23849	0.53465	1.56455	2.10297	TRUE	73
PDR12	1	-2.15774	-1.72167	-2.85703	-2.98717	-5.59974	-5.96995	-5.57814	-4.48095	-5.91635	-6.18275	-5.20333	-5.23235	TRUE	TRUE	TRUE	TRUE	TRUE	-3.75861	-4.46108	-2.3463	-2.24518	0.702471	1.41231	2.2159	TRUE	74
RBG1	2	-1.55991	-1.24994	-2.00433	-1.81305	-6.12368	-5.4532	-5.38692	-4.9438	-6.25727	-6.31743	-5.23996	-4.71596	TRUE	TRUE	TRUE	TRUE	TRUE	-4.69736	-5.06749	-3.23563	-2.90291	0.370129	1.46173	2.16458	TRUE	75
RPS28B	2	-0.0892507	0.0237396	-1.22713	-0.759762	-5.62888	-5.3689	-4.97158	-3.81279	-5.56423	-5.42468	-4.66412	-4.62642	TRUE	TRUE	TRUE	TRUE	TRUE	-5.47498	-5.44842	-3.437	-3.86666	-0.0265595	2.03799	1.58176	TRUE	76
DOP1	0	-2.99355	-2.83731	-3.73865	-3.42263	-4.27742	-4.01844	-3.63628	-3.7176	-5.75393	-5.97766	-4.45302	-4.98952	TRUE	TRUE	TRUE	TRUE	TRUE	-2.76038	-3.14035	-0.714367	-1.56689	0.379968	2.04601	1.57346	TRUE	77
PYC1	2	-2.29067	-2.30625	-3.15705	-3.16725	-6.36429	-5.83046	-5.54954	-6.24581	-6.51924	-6.20632	-5.33816	-5.49538	TRUE	TRUE	TRUE	TRUE	TRUE	-4.22857	-3.90007	-2.18111	-2.32812	-0.328503	2.04745	1.57194	TRUE	78
ATG5	1	-2.82154	-3.04863	-2.9304	-3.03905	-4.30071	-6.16344	-4.17852	-3.85048	-6.02716	-6.08116	-4.40032	-4.19037	TRUE	TRUE	TRUE	TRUE	TRUE	-3.20562	-3.03253	-1.46993	-1.15132	-0.17309	1.7357	1.88121	TRUE	79
EFT1	1	0.933681	0.806277	0.695193	0.681459	-3.00503	-2.58806	-0.997512	-0.844008	-4.17508	-4.50603	-3.02535	-2.40305	TRUE	TRUE	TRUE	TRUE	TRUE	-5.10876	-5.31231	-3.72054	-3.0845	0.203549	1.38822	2.2278	TRUE	80
RPP0	2	1.84322	1.71817	1.50175	1.53387	-5.02125	-4.41426	-4.01475	-3.56093	-6.15401	-6.25286	-4.8248	-4.494	TRUE	TRUE	TRUE	TRUE	TRUE	-7.99723	-7.97102	-6.32656	-6.02787	-0.026207	1.67067	1.94315	TRUE	81
YOL014W	1	-2.12873	-2.42453	-3.15752	-3.27981	-5.27124	-5.68131	-4.79196	-4.60186	-6.07733	-5.43318	-4.55583	-5.23751	TRUE	TRUE	TRUE	TRUE	TRUE	-3.9486	-3.00865	-1.3983	-1.9577	-0.939958	2.5503	1.05095	TRUE	82
RPB8	1	0.106327	0.0709577	-0.592377	-0.429163	-5.40004	-5.00813	-4.08851	-4.15754	-5.46709	-5.67415	-4.34886	-4.39056	TRUE	TRUE	TRUE	TRUE	TRUE	-5.57341	-5.74511	-3.75648	-3.96139	0.171694	1.81693	1.78371	TRUE	83
YDR210W	1	-1.72531	-1.43577	-2.30173	-2.02016	-3.4832	-2.85538	-3.35361	-3.69639	-5.46486	-5.64632	-3.63506	-5.0522	TRUE	TRUE	TRUE	TRUE	TRUE	-3.73955	-4.21055	-1.33333	-3.03204	0.470998	2.40622	1.17851	TRUE	84
ARP8	1	-3.61741	-3.52876	-4.35498	-4.02995	-4.57016	-3.93037	-5.0045	-4.50931	-6.18552	-5.97438	-5.01015	-4.80733	TRUE	TRUE	TRUE	TRUE	TRUE	-2.56811	-2.44562	-0.65517	-0.777374	-0.122492	1.91294	1.66825	TRUE	85
SRS2	2	-3.91476	-3.81789	-4.63938	-4.35625	-6.0897	-6.38729	-5.42615	-5.5575	-6.48926	-6.56891	-5.54299	-5.20321	TRUE	TRUE	TRUE	TRUE	TRUE	-2.5745	-2.75102	-0.903613	-0.84696	0.176514	1.67089	1.90406	TRUE	86
FOL2	1	-1.58151	-1.40367	-2.14709	-1.84499	-4.35896	-4.61326	-4.44411	-5.12682	-5.66453	-6.12911	-4.62737	-4.61815	TRUE	TRUE	TRUE	TRUE	TRUE	-4.08302	-4.72545	-2.48027	-2.77316	0.642428	1.60275	1.95229	TRUE	87
RRP45	0	-2.91303	-2.73435	-3.42436	-3.32715	-5.65939	-4.75798	-5.02105	-5.01716	-6.00238	-6.21363	-4.8454	-4.95268	TRUE	TRUE	TRUE	TRUE	TRUE	-3.08935	-3.47928	-1.42104	-1.62553	0.389933	1.66831	1.85375	TRUE	88
SAM50	NA	-3.18434	-3.05257	-4.01328	-3.94957	-6.08345	-5.93166	-5.34359	-5.38505	-6.37577	-6.43068	-5.8371	-5.18469	TRUE	TRUE	TRUE	TRUE	TRUE	-3.19142	-3.37811	-1.82382	-1.23512	0.186688	1.36761	2.14299	TRUE	89
NAT2	1	-3.57423	-3.32941	-3.84863	-3.89307	-5.79086	-6.24709	-4.44727	-4.45993	-6.06051	-6.17421	-4.83393	-4.73316	TRUE	TRUE	TRUE	TRUE	TRUE	-2.48628	-2.8448	-0.985295	-0.840089	0.358523	1.50098	2.00471	TRUE	90
NOG1	2	-1.11965	-0.972918	-1.86515	-1.64076	-6.04474	-5.86334	-5.78446	-5.72711	-6.54513	-6.71285	-5.57607	-5.60017	TRUE	TRUE	TRUE	TRUE	TRUE	-5.42548	-5.73993	-3.71092	-3.95941	0.314455	1.71455	1.78053	TRUE	91
PST1	1	-0.910042	-0.976072	-1.17356	-1.19719	-6.49758	-6.51778	-4.60925	-4.2248	-6.03972	-6.40903	-4.78726	-4.67847	TRUE	TRUE	TRUE	TRUE	TRUE	-5.12967	-5.43296	-3.6137	-3.48128	0.303284	1.51598	1.95168	TRUE	92
YOR118W	0	-3.93135	-3.70816	-4.53802	-4.24132	-5.61259	-5.6543	-5.72095	-5.26642	-6.12228	-6.21933	-5.04662	-4.97185	TRUE	TRUE	TRUE	TRUE	TRUE	-2.19093	-2.51117	-0.508603	-0.730532	0.320247	1.68232	1.78064	TRUE	93
RPL25	4	0.390669	0.273602	0.146406	0.172879	-3.2046	-2.89556	-2.04526	-1.48968	-6.39624	-6.22819	-4.90505	-4.60174	TRUE	TRUE	TRUE	TRUE	TRUE	-6.78691	-6.50179	-5.05146	-4.77462	-0.285125	1.73546	1.72717	TRUE	94
SEC1	1	-3.6065	-3.34066	-3.76393	-3.6893	-5.97726	-6.10646	-4.97018	-4.30067	-6.14117	-6.3865	-4.92495	-4.64651	TRUE	TRUE	TRUE	TRUE	TRUE	-2.53467	-3.04585	-1.16102	-0.957215	0.511179	1.37364	2.08863	TRUE	95
HOG1	6	-1.41482	-1.48855	-2.15946	-2.13622	-6.07787	-5.39297	-5.73254	-5.2694	-6.20216	-6.20568	-5.03193	-5.3197	TRUE	TRUE	TRUE	TRUE	TRUE	-4.78734	-4.71713	-2.87247	-3.18349	-0.0702078	1.91487	1.53364	TRUE	96
PPN1	1	-2.64267	-2.46529	-3.03324	-2.66933	-4.99614	-5.18085	-5.10855	-4.41949	-6.27723	-6.74922	-4.91087	-5.26783	TRUE	TRUE	TRUE	TRUE	TRUE	-3.63455	-4.28393	-1.87763	-2.59849	0.649374	1.75692	1.68544	TRUE	97
YHR078W	NA	-2.58819	-2.34328	-3.13937	-2.89001	-4.78977	-4.48419	-4.62969	-4.297	-5.7498	-5.87302	-4.48567	-4.79764	TRUE	TRUE	TRUE	TRUE	TRUE	-3.16161	-3.52974	-1.3463	-1.90763	0.36813	1.81531	1.62211	TRUE	98
RNR1	8	0.0158482	0.0693482	-0.995489	-0.801148	-5.82814	-5.14718	-4.43424	-4.01666	-6.06618	-6.11679	-5.37997	-5.26601	TRUE	TRUE	TRUE	TRUE	TRUE	-6.08203	-6.18614	-4.38448	-4.46486	0.104106	1.69755	1.72128	TRUE	99
snR30	NA	0.761471	0.734597	0.885876	0.893257	-5.55981	-5.48805	-2.15089	-2.13378	-6.43187	-6.579	-4.63702	-4.67488	TRUE	TRUE	TRUE	TRUE	TRUE	-7.19334	-7.3136	-5.52289	-5.56814	0.12026	1.67045	1.74546	TRUE	100
GCD10	1	-3.0123	-2.556	-3.68068	-3.36573	-5.77419	-4.63836	-3.99871	-4.04689	-6.26251	-5.77939	-4.72716	-5.38594	TRUE	TRUE	TRUE	TRUE	TRUE	-3.25021	-3.22339	-1.04647	-2.02022	-0.0268183	2.20373	1.20317	TRUE	101
SUB2	1	0.250683	0.368346	-0.441939	-0.343405	-5.87527	-5.08874	-3.62354	-3.73465	-6.58963	-6.45681	-6.01345	-5.03367	TRUE	TRUE	TRUE	TRUE	TRUE	-6.84031	-6.82516	-5.57151	-4.69026	-0.0151587	1.2688	2.13489	TRUE	102
MET12	2	-3.03678	-3.02537	-3.89187	-3.81822	-5.40951	-4.9884	-4.79346	-4.84082	-5.70849	-5.58427	-5.05866	-4.49003	TRUE	TRUE	TRUE	TRUE	TRUE	-2.67171	-2.5589	-1.16678	-0.671807	-0.112814	1.50493	1.88709	TRUE	103
ERG24	0	-1.71546	-1.47813	-2.16297	-2.08356	-5.65163	-4.65318	-4.7603	-4.1408	-6.01142	-5.71855	-4.59279	-4.79907	TRUE	TRUE	TRUE	TRUE	TRUE	-4.29596	-4.24042	-2.42982	-2.71551	-0.0555437	1.86615	1.52491	TRUE	104
ACF2	NA	-3.20635	-3.0532	-3.92863	-3.79515	-6.08607	-5.87309	-4.52674	-4.75188	-6.55676	-6.33582	-5.81223	-5.17332	TRUE	TRUE	TRUE	TRUE	TRUE	-3.35041	-3.28262	-1.8836	-1.37817	-0.0677929	1.46682	1.90445	TRUE	105
YIL002W-A	1	-2.40023	-2.35626	-2.33798	-2.0197	-6.09606	-6.07431	-4.62199	-4.28764	-6.31248	-6.45322	-4.66382	-4.35851	TRUE	TRUE	TRUE	TRUE	TRUE	-3.91225	-4.09696	-2.32585	-2.33881	0.184705	1.58641	1.75815	TRUE	106
ISW1	0	-3.12905	-2.84165	-3.85283	-3.46243	-3.69988	-3.67491	-5.49375	-3.72529	-6.76872	-6.23937	-5.6179	-5.39057	TRUE	TRUE	TRUE	TRUE	TRUE	-3.63967	-3.39772	-1.76507	-1.92813	-0.241953	1.8746	1.46958	TRUE	107
OCA1	0	-2.62295	-2.51198	-3.01735	-2.84799	-6.06596	-5.9602	-4.49353	-4.35008	-6.20816	-6.24134	-5.00768	-4.85072	TRUE	TRUE	TRUE	TRUE	TRUE	-3.58521	-3.72936	-1.99033	-2.00273	0.144151	1.59488	1.72664	TRUE	108
RAM2	1	-2.6849	-2.66188	-3.02451	-3.06208	-4.76367	-4.69349	-4.55572	-4.27337	-6.22759	-5.87515	-5.16147	-4.38003	TRUE	TRUE	TRUE	TRUE	TRUE	-3.54269	-3.21327	-2.13696	-1.31795	-0.329419	1.40573	1.89532	TRUE	109
ADE1	1	-1.92739	-1.94335	-2.5229	-2.39804	-5.3997	-5.0607	-4.29215	-4.07095	-6.21008	-6.01234	-4.79491	-5.18259	TRUE	TRUE	TRUE	TRUE	TRUE	-4.2827	-4.06899	-2.27201	-2.78455	-0.213706	2.01069	1.28444	TRUE	110
PIN3	4	-1.23774	-1.29351	-1.15343	-0.987804	-5.98291	-5.26435	-4.21778	-3.03895	-6.41502	-6.4037	-4.66225	-4.48865	TRUE	TRUE	TRUE	TRUE	TRUE	-5.17728	-5.11019	-3.50882	-3.50084	-0.067087	1.66845	1.60935	TRUE	111
RPP2A	2	1.15511	1.2238	0.891439	1.12422	-6.14485	-4.66221	-3.87813	-3.78402	-5.54846	-5.74511	-4.01965	-4.35966	TRUE	TRUE	TRUE	TRUE	TRUE	-6.70357	-6.9689	-4.91109	-5.48388	0.265333	1.79248	1.48503	TRUE	112
ELP6	0	-2.0134	-1.74129	-2.92448	-2.77121	-5.90133	-6.04597	-5.27704	-5.29179	-6.12355	-5.65485	-5.19292	-5.25559	TRUE	TRUE	TRUE	TRUE	TRUE	-4.11015	-3.91357	-2.26843	-2.48438	-0.196585	1.84172	1.42918	TRUE	113
PMT3	NA	-2.34968	-2.23345	-3.09	-3.09476	-5.79211	-5.95704	-4.98647	-5.14058	-6.00004	-6.27427	-5.4614	-5.14422	TRUE	TRUE	TRUE	TRUE	TRUE	-3.65036	-4.04081	-2.37141	-2.04946	0.390458	1.27895	1.99135	TRUE	114
IRA2	2	-1.72832	-1.59822	-2.72234	-2.44775	-4.96541	-3.87517	-3.60276	-4.0157	-6.14311	-6.30291	-5.3518	-5.66764	TRUE	TRUE	TRUE	TRUE	TRUE	-4.41479	-4.70468	-2.62946	-3.21989	0.289897	1.78533	1.48479	TRUE	115
STU2	1	-4.35741	-4.25252	-4.87403	-4.63533	-6.10497	-6.36877	-4.83009	-4.68596	-5.98332	-6.38521	-4.98214	-5.03494	TRUE	TRUE	TRUE	TRUE	TRUE	-1.62591	-2.13269	-0.108111	-0.399613	0.506776	1.5178	1.73308	TRUE	116
CCS1	0	-1.7437	-1.58348	-2.65102	-2.47322	-2.798	-2.83241	-3.14441	-2.9732	-5.33963	-4.78686	-4.88907	-3.79832	TRUE	TRUE	TRUE	TRUE	TRUE	-3.59592	-3.20339	-2.23805	-1.32509	-0.392535	1.35787	1.8783	TRUE	117
CDC10	1	-2.03107	-1.92405	-2.87512	-2.49089	-3.87126	-3.61431	-3.45652	-3.8115	-4.68797	-4.84104	-3.70373	-4.00177	TRUE	TRUE	TRUE	TRUE	TRUE	-2.6569	-2.91699	-0.828612	-1.51088	0.260092	1.82829	1.40611	TRUE	118
ERV25	0	-0.865013	-0.685854	-1.55062	-1.40983	-3.63951	-3.75968	-3.33374	-3.15389	-4.73607	-5.52952	-4.36186	-4.08381	TRUE	TRUE	TRUE	TRUE	TRUE	-3.87106	-4.84367	-2.81123	-2.67398	0.972612	1.05982	2.16968	TRUE	119
CAR1	5	-1.43968	-1.44938	-1.68264	-1.63382	-5.63582	-5.85738	-4.25275	-4.42389	-5.69229	-5.97422	-4.44486	-4.42273	TRUE	TRUE	TRUE	TRUE	TRUE	-4.2526	-4.52484	-2.76221	-2.78891	0.272239	1.49039	1.73594	TRUE	120
ERV29	0	-0.687041	-0.561006	-1.11507	-0.953312	-2.89054	-2.50078	-2.34628	-1.80172	-6.52418	-6.56982	-5.34745	-5.34131	TRUE	TRUE	TRUE	TRUE	TRUE	-5.83714	-6.00881	-4.23238	-4.388	0.171673	1.60476	1.62081	TRUE	121
MRPL6	0	-3.31297	-3.05986	-3.47933	-3.08356	-5.32225	-5.31018	-4.0391	-4.22438	-6.28198	-6.30898	-4.95257	-4.60288	TRUE	TRUE	TRUE	TRUE	TRUE	-2.96901	-3.24911	-1.47324	-1.51931	0.280105	1.49576	1.7298	TRUE	122
snR49	2	-1.67232	-1.38416	-0.17227	0.0440345	-2.10247	-2.37818	-0.0673654	0.113967	-4.69188	-4.75287	-1.57266	-1.7295	TRUE	TRUE	TRUE	TRUE	TRUE	-3.01957	-3.36871	-1.40039	-1.77353	0.349146	1.61918	1.59518	TRUE	123
BGL2	NA	0.867645	0.856903	0.59619	0.660903	-4.9284	-5.87123	-3.64417	-3.66849	-6.29805	-6.49311	-4.85189	-5.1966	TRUE	TRUE	TRUE	TRUE	TRUE	-7.16569	-7.35001	-5.44808	-5.85751	0.184318	1.71761	1.4925	TRUE	124
SUT336	5	-4.03774	-3.81355	-4.85105	-4.79218	-5.24332	-5.10453	-4.37803	-4.68276	-5.85442	-5.58376	-4.9061	-5.12222	TRUE	TRUE	TRUE	TRUE	TRUE	-1.81668	-1.77021	-0.0550466	-0.33004	-0.0464735	1.76164	1.44017	TRUE	125
ATR1	NA	-3.34733	-3.50852	-4.02992	-3.81623	-4.8078	-4.36158	-4.92299	-4.66701	-6.46588	-6.66442	-5.65774	-5.26471	TRUE	TRUE	TRUE	TRUE	TRUE	-3.11854	-3.1559	-1.62782	-1.44848	0.0373569	1.49072	1.70742	TRUE	126
PCL6	0	-3.75584	-3.75035	-4.84141	-4.63396	-6.53281	-6.24177	-5.44754	-5.06658	-6.20106	-5.73838	-5.66135	-5.0504	TRUE	TRUE	TRUE	TRUE	TRUE	-2.44522	-1.98802	-0.819939	-0.416441	-0.457197	1.62528	1.57158	TRUE	127
YLR422W	1	-3.61692	-3.50578	-4.18682	-3.9489	-6.471	-6.0918	-4.36421	-4.36475	-5.92406	-5.86034	-4.89048	-4.71261	TRUE	TRUE	TRUE	TRUE	TRUE	-2.30714	-2.35456	-0.703659	-0.763707	0.0474134	1.60349	1.59085	TRUE	128
SIN3	2	-2.27613	-2.20093	-2.97771	-2.72304	-3.06795	-3.52786	-2.98299	-2.76429	-5.79282	-5.41694	-5.18839	-4.06569	TRUE	TRUE	TRUE	TRUE	TRUE	-3.51668	-3.21601	-2.21069	-1.34265	-0.300674	1.30599	1.87336	TRUE	129
CLN3	NA	-0.325538	-0.485913	-1.31371	-1.44968	-4.29559	-3.78786	-3.81178	-4.00227	-6.08652	-6.2779	-5.5558	-5.5887	TRUE	TRUE	TRUE	TRUE	TRUE	-5.76098	-5.79199	-4.24209	-4.13902	0.0310047	1.5189	1.65297	TRUE	130
ERV14	3	-0.729751	-0.504935	-1.06545	-0.792279	-5.78324	-5.89816	-5.05249	-3.60139	-6.23804	-6.03513	-4.36955	-5.3769	TRUE	TRUE	TRUE	TRUE	TRUE	-5.50829	-5.5302	-3.3041	-4.58462	0.0219067	2.20419	0.945576	TRUE	131
SAC7	NA	-2.51195	-2.31742	-2.90775	-2.62687	-5.4208	-4.95518	-4.52599	-4.56485	-5.5235	-5.62078	-4.97279	-3.72889	TRUE	TRUE	TRUE	TRUE	TRUE	-3.01155	-3.30336	-2.06504	-1.10202	0.291813	0.946508	2.20135	TRUE	132
SOL3	NA	-1.0443	-0.917127	-1.74843	-1.61854	-5.63639	-5.58607	-4.70946	-4.7522	-6.5272	-6.51574	-5.83323	-5.47646	TRUE	TRUE	TRUE	TRUE	TRUE	-5.4829	-5.59862	-4.0848	-3.85792	0.115712	1.3981	1.74069	TRUE	133
STE4	0	-2.20723	-1.94274	-2.56341	-2.38633	-4.55665	-4.07616	-4.00822	-3.33608	-5.50294	-5.25802	-4.46277	-3.96706	TRUE	TRUE	TRUE	TRUE	TRUE	-3.2957	-3.31528	-1.89936	-1.58073	0.0195818	1.39634	1.73455	TRUE	134
snR62	7	-3.0875	-3.44839	-2.72993	-2.46566	-3.44324	-3.54987	-1.13554	-1.17197	-4.35178	-3.85264	-1.83235	-1.90132	TRUE	TRUE	TRUE	TRUE	TRUE	-1.26429	-0.404249	0.897576	0.564345	-0.860038	2.16186	0.968594	TRUE	135
PUB1	3	-0.337389	-0.245222	-0.846521	-0.792509	-3.09977	-3.00594	-3.62979	-3.21414	-6.14755	-6.02589	-5.3914	-4.70885	TRUE	TRUE	TRUE	TRUE	TRUE	-5.81016	-5.78066	-4.54488	-3.91634	-0.029497	1.26528	1.86432	TRUE	136
MAS1	0	-3.37257	-3.38843	-3.91152	-3.72525	-6.80241	-5.38528	-5.83628	-5.18126	-6.17761	-6.34947	-5.09302	-5.18262	TRUE	TRUE	TRUE	TRUE	TRUE	-2.80504	-2.96104	-1.1815	-1.45737	0.155993	1.62355	1.50366	TRUE	137
SUT720	5	-3.91935	-3.77513	-2.55493	-2.40879	-5.61387	-5.74499	-2.91139	-3.39291	-6.24986	-6.30221	-3.2873	-3.40853	TRUE	TRUE	TRUE	TRUE	TRUE	-2.3305	-2.52707	-0.732364	-0.999737	0.196571	1.59814	1.52734	TRUE	138
DDI1	0	-3.16078	-3.28126	-3.80037	-3.40762	-5.60053	-6.52029	-4.78494	-4.90758	-6.35311	-6.48613	-5.19197	-5.29233	TRUE	TRUE	TRUE	TRUE	TRUE	-3.19233	-3.20487	-1.39161	-1.88471	0.0125401	1.80072	1.32016	TRUE	139
YNL260C	NA	-4.00189	-3.63574	-4.87199	-4.32002	-4.40043	-4.75366	-5.33924	-4.88359	-6.67678	-6.4449	-5.89283	-5.66577	TRUE	TRUE	TRUE	TRUE	TRUE	-2.67489	-2.80917	-1.02085	-1.34574	0.134277	1.65405	1.46343	TRUE	140
PAN1	1	-1.89847	-1.74799	-2.47615	-2.14824	-5.49869	-5.25169	-4.62862	-4.4576	-6.33549	-6.36371	-5.5646	-5.00252	TRUE	TRUE	TRUE	TRUE	TRUE	-4.43702	-4.61572	-3.08845	-2.85428	0.178699	1.34857	1.76144	TRUE	141
TAF1	NA	-4.12405	-3.9009	-4.79002	-4.26402	-5.7265	-6.56044	-5.93318	-4.91775	-6.35934	-6.40125	-5.20072	-5.48127	TRUE	TRUE	TRUE	TRUE	TRUE	-2.23529	-2.50035	-0.410705	-1.21725	0.26506	1.82458	1.2831	TRUE	142
TIP1	3	0.616615	0.85378	0.39598	0.454318	-5.35236	-5.15318	-4.32359	-4.42287	-6.02584	-5.94133	-4.83134	-4.6597	TRUE	TRUE	TRUE	TRUE	TRUE	-6.64245	-6.79511	-5.22732	-5.11402	0.152656	1.41514	1.68109	TRUE	143
RPC82	NA	-3.17181	-2.95794	-3.82115	-3.64762	-6.07149	-6.03999	-5.46647	-5.54805	-6.77517	-6.40953	-5.99206	-5.43682	TRUE	TRUE	TRUE	TRUE	TRUE	-3.60336	-3.45159	-2.17091	-1.7892	-0.151771	1.43245	1.66239	TRUE	144
snR45	3	-2.11041	-1.87036	-1.03947	-0.900989	-4.50978	-4.96332	-1.86938	-2.13986	-5.60987	-6.14972	-3.2247	-3.4003	TRUE	TRUE	TRUE	TRUE	TRUE	-3.49946	-4.27936	-2.18523	-2.49931	0.779898	1.31423	1.78005	TRUE	145
OXA1	0	-3.16333	-3.06246	-4.05681	-3.84943	-5.65508	-5.42927	-5.11783	-5.47473	-6.32356	-6.27647	-5.59852	-5.58932	TRUE	TRUE	TRUE	TRUE	TRUE	-3.16022	-3.21401	-1.54171	-1.73989	0.0537854	1.61851	1.47412	TRUE	146
PAM17	NA	-1.69958	-1.61862	-2.08886	-2.03408	-5.52039	-5.73162	-5.21755	-5.35232	-5.93495	-6.4546	-5.45472	-4.65326	TRUE	TRUE	TRUE	TRUE	TRUE	-4.23537	-4.83598	-3.36586	-2.61919	0.600607	0.869509	2.21679	TRUE	147
ODC2	0	-2.80589	-2.84191	-3.02308	-2.95133	-6.46134	-6.26033	-4.3086	-4.33533	-6.42542	-6.48266	-5.51914	-4.62991	TRUE	TRUE	TRUE	TRUE	TRUE	-3.61954	-3.64076	-2.49606	-1.67857	0.0212202	1.12348	1.96219	TRUE	148
CUT221	6	-3.15302	-3.40816	-0.746357	-0.971443	-5.03569	-5.38876	-1.5214	-1.6264	-5.81357	-5.69976	-1.73998	-1.84893	TRUE	TRUE	TRUE	TRUE	TRUE	-2.66054	-2.2916	-0.993628	-0.877492	-0.368939	1.66691	1.41411	TRUE	149
RPS5	4	1.79992	1.70256	1.55652	1.55074	-5.58238	-5.69086	-3.62959	-4.12286	-6.08108	-6.39916	-5.12979	-4.67694	TRUE	TRUE	TRUE	TRUE	TRUE	-7.881	-8.10172	-6.68631	-6.22768	0.220722	1.19469	1.87404	TRUE	150
KRS1	1	0.22678	0.285018	-0.465639	-0.2797	-3.29324	-3.22382	-3.2412	-3.28664	-5.99181	-5.74552	-5.14663	-4.77946	TRUE	TRUE	TRUE	TRUE	TRUE	-6.21859	-6.03054	-4.68099	-4.49976	-0.18805	1.5376	1.53079	TRUE	151
LAC1	0	-1.18045	-1.0355	-1.52409	-1.43668	-6.3444	-6.51411	-5.17625	-5.87415	-6.17371	-6.66956	-5.30941	-5.21463	TRUE	TRUE	TRUE	TRUE	TRUE	-4.99326	-5.63406	-3.78532	-3.77796	0.640801	1.20794	1.8561	TRUE	152
ALE1	4	-1.76669	-1.58084	-2.61502	-2.3002	-6.28044	-6.7125	-5.55365	-5.17738	-6.3533	-5.96233	-5.15689	-5.66731	TRUE	TRUE	TRUE	TRUE	TRUE	-4.58661	-4.38149	-2.54187	-3.36712	-0.205119	2.04474	1.01437	TRUE	153
RPE1	0	0.0471208	0.103891	-0.770194	-0.701292	-3.8377	-3.38205	-3.11439	-3.00942	-5.77235	-5.81191	-5.02408	-5.13826	TRUE	TRUE	TRUE	TRUE	TRUE	-5.81947	-5.9158	-4.25389	-4.43697	0.0963297	1.56558	1.47884	TRUE	154
PRS3	0	-0.738542	-0.600575	-1.67322	-1.45411	-2.79977	-2.88625	-2.45123	-1.88514	-3.75779	-2.9453	-3.02972	-2.41738	TRUE	TRUE	TRUE	TRUE	TRUE	-3.01925	-2.34472	-1.3565	-0.963271	-0.674527	1.66275	1.38145	TRUE	155
SEY1	2	-2.96949	-2.7673	-3.70574	-3.56965	-4.95212	-4.83028	-4.93902	-3.52782	-5.99822	-5.72543	-5.44855	-4.77884	TRUE	TRUE	TRUE	TRUE	TRUE	-3.02873	-2.95814	-1.74281	-1.20919	-0.0705954	1.28592	1.74894	TRUE	156
SSN3	3	-4.34999	-4.0082	-4.89961	-4.63355	-5.8185	-5.9736	-5.191	-5.66782	-6.18525	-6.55976	-6.06402	-4.82561	TRUE	TRUE	TRUE	TRUE	TRUE	-1.83525	-2.55156	-1.16441	-0.192068	0.716307	0.670838	2.35949	FALSE	157
IMD3	0	-0.340711	-0.157162	-0.819218	-0.579044	-5.87743	-5.18326	-3.77703	-3.63566	-6.09687	-6.01477	-5.00595	-4.98117	TRUE	TRUE	TRUE	TRUE	TRUE	-5.75616	-5.85761	-4.18674	-4.40212	0.101452	1.56942	1.45549	TRUE	158
GPI1	1	-2.19208	-2.17274	-2.63444	-2.55039	-6.09219	-5.42531	-4.7099	-4.42486	-6.34293	-6.2369	-5.28851	-5.09079	TRUE	TRUE	TRUE	TRUE	TRUE	-4.15085	-4.06416	-2.65407	-2.5404	-0.0866892	1.49678	1.52376	TRUE	159
MCD1	0	-3.7424	-3.45881	-4.41466	-4.07391	-6.55154	-6.18726	-5.07357	-6.23232	-6.59487	-6.66843	-5.88971	-5.64639	TRUE	TRUE	TRUE	TRUE	TRUE	-2.85247	-3.20962	-1.47505	-1.57247	0.357154	1.37742	1.63715	TRUE	160
ISR1	0	-2.51006	-2.27698	-3.02074	-2.94145	-4.71052	-5.02772	-5.23219	-3.7781	-5.98611	-6.10027	-5.28988	-4.95872	TRUE	TRUE	TRUE	TRUE	TRUE	-3.47606	-3.82329	-2.26914	-2.01726	0.347233	1.20692	1.80603	TRUE	161
YGL140C	0	-2.44929	-2.31529	-3.32437	-3.1986	-4.72	-3.06673	-5.61886	-3.60193	-6.58105	-6.82324	-5.91834	-6.23715	TRUE	TRUE	TRUE	TRUE	TRUE	-4.13175	-4.50795	-2.59397	-3.03855	0.376203	1.53778	1.46941	TRUE	162
UIP5	0	-4.03397	-3.93535	-4.75292	-4.73641	-5.53969	-5.5531	-5.44321	-4.7831	-6.14164	-6.29366	-5.39904	-5.56518	TRUE	TRUE	TRUE	TRUE	TRUE	-2.10767	-2.35831	-0.646115	-0.828769	0.250636	1.46156	1.52954	TRUE	163
KEX1	2	-3.00851	-2.90134	-3.62517	-3.41752	-4.99214	-5.80581	-4.70118	-5.03215	-6.13692	-6.77689	-6.25768	-4.81388	TRUE	TRUE	TRUE	TRUE	TRUE	-3.12841	-3.87555	-2.63252	-1.39637	0.747141	0.495895	2.47918	FALSE	164
SFL1	1	-2.9772	-2.67472	-3.88631	-3.5564	-6.18356	-5.94885	-5.93122	-5.89802	-6.50128	-6.46639	-5.87212	-5.91353	TRUE	TRUE	TRUE	TRUE	TRUE	-3.52408	-3.79167	-1.98581	-2.35714	0.267592	1.53827	1.43454	TRUE	165
NPL6	0	-3.36003	-3.22008	-3.96763	-3.71457	-4.89215	-5.49997	-5.19067	-5.46088	-6.25686	-6.52594	-5.46463	-5.45011	TRUE	TRUE	TRUE	TRUE	TRUE	-2.89684	-3.30586	-1.497	-1.73554	0.409023	1.39984	1.57032	TRUE	166
SOK2	0	-2.40878	-2.37968	-3.1201	-2.86241	-5.56675	-6.18819	-5.16378	-5.00683	-6.11846	-6.09452	-5.22977	-5.2147	TRUE	TRUE	TRUE	TRUE	TRUE	-3.70968	-3.71484	-2.10966	-2.35229	0.00516317	1.60002	1.36255	TRUE	167
YHL039W	0	-2.1537	-2.03538	-2.75721	-2.60551	-5.10535	-4.51002	-4.98501	-4.79046	-5.42035	-5.76867	-4.50511	-4.89745	TRUE	TRUE	TRUE	TRUE	TRUE	-3.26665	-3.73329	-1.7479	-2.29194	0.466642	1.51875	1.44135	TRUE	168
COX15	0	-1.80004	-1.82258	-2.59639	-2.5968	-5.1373	-5.92881	-4.68389	-5.62985	-6.30948	-6.42206	-5.41146	-5.94114	TRUE	TRUE	TRUE	TRUE	TRUE	-4.50943	-4.59948	-2.81508	-3.34434	0.0900485	1.69436	1.25514	TRUE	169
MED8	0	-3.84547	-3.84507	-4.47101	-4.17161	-5.90498	-5.81508	-5.03509	-5.40827	-6.31314	-6.0177	-5.04659	-5.28892	TRUE	TRUE	TRUE	TRUE	TRUE	-2.46767	-2.17262	-0.575579	-1.1173	-0.29505	1.89209	1.05532	TRUE	170
VTI1	2	-3.0975	-3.32898	-3.81988	-3.76109	-4.74287	-4.85391	-4.64922	-4.05488	-5.66699	-5.51515	-4.66374	-4.72797	TRUE	TRUE	TRUE	TRUE	TRUE	-2.56949	-2.18617	-0.843854	-0.966883	-0.383318	1.72563	1.21929	TRUE	171
NCL1	1	-1.63844	-1.47446	-2.56212	-2.34665	-2.72371	-2.37151	-3.14248	-2.86842	-6.07247	-5.76974	-5.26045	-5.43809	TRUE	TRUE	TRUE	TRUE	TRUE	-4.43403	-4.29528	-2.69832	-3.09144	-0.138752	1.73571	1.20384	TRUE	172
GPI16	0	-1.04267	-0.950349	-1.77598	-1.75626	-6.21484	-5.52483	-5.63439	-5.2817	-5.93711	-5.99668	-5.31361	-5.22025	TRUE	TRUE	TRUE	TRUE	TRUE	-4.89444	-5.04633	-3.53762	-3.46398	0.151889	1.35682	1.58234	TRUE	173
NCS2	NA	-3.6341	-3.3728	-4.29006	-3.98368	-5.98885	-5.48467	-5.58778	-5.60813	-6.59375	-6.56911	-5.21955	-6.27794	TRUE	TRUE	TRUE	TRUE	TRUE	-2.95965	-3.19631	-0.929491	-2.29426	0.236657	2.03016	0.902054	TRUE	174
UBA2	NA	-3.2504	-3.07488	-3.647	-3.34781	-5.9621	-5.15174	-4.33096	-5.49991	-6.32316	-6.46065	-5.21659	-5.30744	TRUE	TRUE	TRUE	TRUE	TRUE	-3.07276	-3.38577	-1.56959	-1.95964	0.313014	1.50317	1.42614	TRUE	175
PRE3	NA	-1.02465	-0.880105	-1.77099	-1.45812	-6.17949	-5.95903	-5.48303	-4.3848	-6.77013	-6.71334	-5.67703	-6.21538	TRUE	TRUE	TRUE	TRUE	TRUE	-5.74548	-5.83323	-3.90604	-4.75726	0.0877518	1.83944	1.07597	TRUE	176
RIM101	6	-2.68419	-2.65474	-3.47779	-3.2705	-6.24546	-6.3322	-5.83818	-5.16599	-5.95819	-6.03381	-5.32155	-5.16699	TRUE	TRUE	TRUE	TRUE	TRUE	-3.27401	-3.37907	-1.84377	-1.8965	0.105064	1.43024	1.48257	TRUE	177
TAO3	0	-3.21544	-2.92793	-3.79123	-3.5295	-4.90249	-4.11067	-4.71409	-3.87263	-5.86459	-5.56527	-5.38759	-4.31986	TRUE	TRUE	TRUE	TRUE	TRUE	-2.64915	-2.63734	-1.59636	-0.790358	-0.0118157	1.05279	1.84698	TRUE	178
FMP14	1	-4.32042	-4.06894	-4.61866	-4.82926	-5.85536	-5.66038	-4.79312	-5.38994	-6.33302	-6.50099	-5.42478	-5.57481	TRUE	TRUE	TRUE	TRUE	TRUE	-2.0126	-2.43205	-0.80612	-0.745552	0.419447	1.20648	1.6865	TRUE	179
TAF13	2	-3.64775	-3.66736	-3.75792	-3.84299	-5.8371	-5.2978	-4.8401	-4.70141	-5.76059	-5.98059	-4.51622	-4.62491	TRUE	TRUE	TRUE	TRUE	TRUE	-2.11284	-2.31323	-0.758296	-0.781921	0.200387	1.35454	1.53131	TRUE	180
PRS2	0	-3.13101	-2.8149	-3.31328	-3.32619	-4.78434	-4.51877	-3.55586	-3.5986	-5.42511	-4.95483	-4.45754	-3.73125	TRUE	TRUE	TRUE	TRUE	TRUE	-2.2941	-2.13993	-1.14426	-0.405061	-0.154166	1.14984	1.73487	TRUE	181
ZRT2	1	-1.56044	-1.53362	-2.42534	-2.46845	-5.93415	-5.22538	-4.51766	-4.11288	-6.52118	-6.3319	-5.79631	-5.97449	TRUE	TRUE	TRUE	TRUE	TRUE	-4.96074	-4.79828	-3.37096	-3.50604	-0.162465	1.58978	1.29223	TRUE	182
HIS1	0	-0.958627	-0.795151	-1.9099	-1.68692	-5.78257	-5.82117	-6.00441	-5.67785	-6.5615	-6.36229	-6.23998	-5.65562	TRUE	TRUE	TRUE	TRUE	TRUE	-5.60288	-5.56713	-4.33008	-3.9687	-0.0357415	1.2728	1.59844	TRUE	183
NTA1	NA	-4.26383	-4.0374	-4.2384	-3.93226	-5.94674	-5.28898	-3.68575	-4.33448	-6.2467	-5.98735	-4.56168	-4.67135	TRUE	TRUE	TRUE	TRUE	TRUE	-1.98287	-1.94995	-0.323286	-0.739096	-0.0329217	1.65959	1.21085	TRUE	184
SAT4	0	-2.11551	-1.81267	-2.77057	-2.58142	-6.29006	-6.11353	-5.06889	-5.36896	-6.0768	-6.29001	-5.55729	-5.36474	TRUE	TRUE	TRUE	TRUE	TRUE	-3.96129	-4.47735	-2.78672	-2.78332	0.516057	1.17457	1.69403	TRUE	185
YMR178W	7	-3.28182	-3.08539	-3.9296	-3.939	-4.2654	-4.73535	-4.17474	-4.19936	-6.36623	-6.2898	-5.53646	-5.75559	TRUE	TRUE	TRUE	TRUE	TRUE	-3.08442	-3.20441	-1.60686	-1.8166	0.119991	1.47755	1.38781	TRUE	186
CEP3	0	-4.28299	-4.13433	-4.77598	-4.45164	-5.62963	-5.29506	-4.42448	-4.37116	-6.43003	-6.08294	-5.51391	-4.94777	TRUE	TRUE	TRUE	TRUE	TRUE	-2.14703	-1.94861	-0.737933	-0.496132	-0.198423	1.4091	1.45248	TRUE	187
SLY41	1	-2.78331	-2.56074	-3.49273	-3.33642	-3.57045	-2.87881	-3.29419	-2.3731	-4.55983	-4.26477	-3.60392	-3.85236	TRUE	TRUE	TRUE	TRUE	TRUE	-1.77651	-1.70403	-0.111185	-0.515936	-0.0724837	1.66533	1.18809	TRUE	188
YJL217W	NA	-1.4739	-1.42482	-2.23839	-1.8461	-6.81411	-6.22595	-5.30268	-4.97337	-6.58583	-6.48531	-5.97258	-5.43863	TRUE	TRUE	TRUE	TRUE	TRUE	-5.11192	-5.06049	-3.73419	-3.59253	-0.0514351	1.37773	1.46796	TRUE	189
URB1	NA	-2.22507	-1.92393	-3.24502	-2.75222	-6.49805	-6.70911	-5.53497	-5.95183	-6.3022	-6.58346	-5.53497	-6.35852	TRUE	TRUE	TRUE	TRUE	TRUE	-4.07714	-4.65953	-2.28995	-3.60629	0.582393	1.78719	1.05323	TRUE	190
YRA1	7	-1.90271	-1.70628	-2.68211	-2.51297	-3.54439	-3.35215	-2.89681	-3.10511	-5.96701	-6.04245	-5.20841	-5.54776	TRUE	TRUE	TRUE	TRUE	TRUE	-4.0643	-4.33616	-2.52631	-3.03479	0.271861	1.538	1.30138	TRUE	191
SED1	7	1.43432	1.31333	1.61531	1.64512	-5.39112	-4.90625	-2.95566	-2.71385	-6.08117	-6.35231	-4.68315	-4.40363	TRUE	TRUE	TRUE	TRUE	TRUE	-7.51549	-7.66564	-6.29845	-6.04875	0.150153	1.21704	1.61689	TRUE	192
APM3	1	-3.14191	-3.02002	-3.88716	-3.70783	-6.76799	-6.77468	-6.06121	-6.56811	-6.58353	-6.52002	-5.89112	-5.81935	TRUE	TRUE	TRUE	TRUE	TRUE	-3.44163	-3.5	-2.00396	-2.11152	0.0583692	1.43767	1.38848	TRUE	193
RPS31	4	1.65152	1.47506	1.48752	1.55794	-5.68718	-5.02076	-4.19156	-3.89497	-6.43723	-6.22303	-5.36406	-4.55387	TRUE	TRUE	TRUE	TRUE	TRUE	-8.08875	-7.69809	-6.85158	-6.11181	-0.390667	1.23717	1.58628	TRUE	194
PRI1	NA	-3.82618	-3.76631	-4.43279	-4.43871	-6.31847	-6.30206	-5.32797	-5.46855	-6.16278	-6.30206	-5.43842	-5.48549	TRUE	TRUE	TRUE	TRUE	TRUE	-2.3366	-2.53575	-1.00563	-1.04678	0.199144	1.33097	1.48897	TRUE	195
TOM1	NA	-1.96697	-1.73438	-2.88968	-2.58407	-5.51496	-4.68522	-5.1783	-4.82157	-6.0631	-5.83564	-5.85873	-4.99466	TRUE	TRUE	TRUE	TRUE	TRUE	-4.09613	-4.10126	-2.96904	-2.41059	0.00513286	1.12708	1.69067	TRUE	196
ABD1	1	-3.63691	-3.56601	-4.53299	-4.03995	-5.38653	-5.63342	-5.47443	-4.52208	-5.83098	-5.79506	-5.25754	-4.92656	TRUE	TRUE	TRUE	TRUE	TRUE	-2.19407	-2.22906	-0.724546	-0.886609	0.0349872	1.46952	1.34245	TRUE	197
ISA2	1	-2.99509	-3.00361	-2.92559	-2.89084	-4.65388	-4.45745	-4.533	-3.6555	-6.13615	-5.9875	-4.5574	-4.5732	TRUE	TRUE	TRUE	TRUE	TRUE	-3.14106	-2.98389	-1.63181	-1.68236	-0.157169	1.50925	1.30154	TRUE	198
YPR003C	3	-4.0509	-4.06137	-4.63743	-4.65529	-4.62425	-4.04931	-4.56654	-4.05448	-6.50242	-6.31197	-5.75706	-5.42758	TRUE	TRUE	TRUE	TRUE	TRUE	-2.45152	-2.2506	-1.11962	-0.772281	-0.200918	1.3319	1.47832	TRUE	199
CCC1	1	-2.38278	-2.21374	-3.11638	-2.85532	-6.39835	-6.12713	-5.32216	-5.73515	-6.40824	-6.361	-5.61506	-5.72307	TRUE	TRUE	TRUE	TRUE	TRUE	-4.02546	-4.14726	-2.49868	-2.86775	0.1218	1.52678	1.27951	TRUE	200
SUP45	0	-0.654895	-0.454849	-1.40881	-1.15135	-6.55644	-6.18689	-5.5163	-5.81734	-6.57214	-6.65819	-6.10264	-5.77389	TRUE	TRUE	TRUE	TRUE	TRUE	-5.91724	-6.20334	-4.69383	-4.62254	0.286101	1.22341	1.5808	TRUE	201
MNR2	2	-3.43348	-3.37023	-3.97237	-3.88883	-5.20297	-4.74993	-4.99914	-3.6561	-6.06359	-6.16886	-5.5088	-4.97723	TRUE	TRUE	TRUE	TRUE	TRUE	-2.63012	-2.79863	-1.53643	-1.0884	0.168513	1.09369	1.71023	TRUE	202
TRP2	0	-1.5334	-1.35082	-2.2525	-2.04859	-6.08086	-4.53741	-5.8731	-4.23022	-6.20845	-6.51501	-5.55566	-5.78378	TRUE	TRUE	TRUE	TRUE	TRUE	-4.67506	-5.16419	-3.30316	-3.73519	0.489133	1.37189	1.429	TRUE	203
YER186C	7	-3.74495	-3.60796	-4.11576	-4.0167	-5.58347	-5.84292	-5.29995	-5.06999	-5.62363	-5.84292	-4.83994	-4.61084	TRUE	TRUE	TRUE	TRUE	TRUE	-1.87869	-2.23496	-0.724182	-0.594136	0.356274	1.1545	1.64082	TRUE	204
MAK5	0	-2.55601	-2.39869	-3.09853	-3.02063	-5.72685	-6.19532	-4.55417	-3.93412	-6.10639	-6.53963	-5.43277	-5.58757	TRUE	TRUE	TRUE	TRUE	TRUE	-3.55038	-4.14094	-2.33425	-2.56694	0.590565	1.21613	1.57401	TRUE	205
RPT4	3	-2.50498	-2.43009	-2.81237	-2.53226	-6.28418	-6.4911	-4.64916	-3.96693	-6.6336	-6.09654	-4.80009	-5.55339	TRUE	TRUE	TRUE	TRUE	TRUE	-4.12862	-3.66645	-1.98772	-3.02114	-0.462173	2.1409	0.645314	FALSE	206
YOP1	1	-0.615279	-0.451419	-1.3007	-0.628114	-4.13168	-4.72489	-3.60775	-3.90606	-6.32699	-6.0266	-5.46133	-4.96902	TRUE	TRUE	TRUE	TRUE	TRUE	-5.71171	-5.57518	-4.16062	-4.34091	-0.136524	1.55108	1.23428	TRUE	207
CDC42	2	-0.301093	-0.232275	-0.520069	-0.549614	-6.32124	-6.14874	-4.09615	-4.40181	-6.07781	-5.79936	-4.58875	-5.04033	TRUE	TRUE	TRUE	TRUE	TRUE	-5.77672	-5.56709	-4.06868	-4.49071	-0.209629	1.70803	1.07638	TRUE	208
ERG27	0	-1.39298	-1.36964	-2.21066	-2.05077	-5.74141	-5.83603	-5.24846	-5.74335	-6.56104	-6.40922	-5.66993	-6.01576	TRUE	TRUE	TRUE	TRUE	TRUE	-5.16806	-5.03958	-3.45927	-3.96498	-0.128481	1.70879	1.0746	TRUE	209
YIL064W	NA	-2.6457	-2.45152	-3.0276	-2.91402	-5.51982	-5.99573	-4.85151	-4.7701	-6.41537	-6.47356	-5.3542	-5.59771	TRUE	TRUE	TRUE	TRUE	TRUE	-3.76967	-4.02204	-2.32661	-2.68369	0.252367	1.44307	1.33835	TRUE	210
SPT6	0	-1.94917	-1.81653	-2.97212	-2.68346	-6.09022	-5.8258	-4.97152	-4.57857	-6.17228	-6.35268	-5.84134	-5.79873	TRUE	TRUE	TRUE	TRUE	TRUE	-4.22311	-4.53615	-2.86922	-3.11527	0.313043	1.35389	1.42088	TRUE	211
YMR304C-A_and_SCW10	0	0.762326	0.774829	0.866298	0.834887	-3.83872	-4.35693	-2.44206	-2.84567	-5.60029	-6.19925	-4.35003	-4.51153	TRUE	TRUE	TRUE	TRUE	TRUE	-6.36262	-6.97408	-5.21632	-5.34642	0.611462	1.1463	1.62767	TRUE	212
ERG4	2	-0.172572	-0.000373229	-0.338722	-0.276839	-5.69173	-5.46635	-4.80366	-4.83502	-6.31349	-6.23734	-4.92944	-5.29114	TRUE	TRUE	TRUE	TRUE	TRUE	-6.14092	-6.23697	-4.59072	-5.0143	0.0960492	1.5502	1.22267	TRUE	213
HTA2	NA	0.373405	0.403333	-0.613125	-0.435231	-5.92176	-6.09774	-5.37176	-5.55808	-5.91561	-5.97097	-5.42812	-5.51789	TRUE	TRUE	TRUE	TRUE	TRUE	-6.28902	-6.37431	-4.81499	-5.08266	0.0852887	1.47402	1.29165	TRUE	214
ISU1	1	-0.023745	-0.0711981	-0.233693	-0.0225964	-3.16648	-3.2699	-1.91388	-1.62547	-6.00414	-6.58662	-4.89888	-5.09083	TRUE	TRUE	TRUE	TRUE	TRUE	-5.9804	-6.51542	-4.66519	-5.06824	0.53502	1.31521	1.44718	TRUE	215
SNU13	NA	0.99847	0.91682	0.775643	0.819945	-4.81445	-2.94746	-3.9166	-4.0803	-6.65238	-6.46796	-5.22954	-5.45338	TRUE	TRUE	TRUE	TRUE	TRUE	-7.65085	-7.38478	-6.00519	-6.27332	-0.266074	1.64566	1.11145	TRUE	216
YGR149W	NA	-3.17926	-3.08146	-3.30822	-3.08352	-6.35106	-6.22998	-5.25929	-4.32468	-6.3983	-6.50823	-5.25384	-5.02971	TRUE	TRUE	TRUE	TRUE	TRUE	-3.21904	-3.42677	-1.94561	-1.94619	0.207727	1.27343	1.48057	TRUE	217
YBR074W	NA	-2.0999	-1.98338	-2.8961	-2.7374	-6.17026	-6.77592	-5.81533	-5.50854	-6.41093	-6.64977	-6.37719	-5.48134	TRUE	TRUE	TRUE	TRUE	TRUE	-4.31103	-4.66639	-3.48108	-2.74394	0.355358	0.829944	1.92245	TRUE	218
YOL075C	0	-4.16153	-3.91773	-4.51295	-4.32014	-5.97824	-6.45315	-5.51031	-5.19777	-6.52803	-6.66407	-5.67054	-5.5231	TRUE	TRUE	TRUE	TRUE	TRUE	-2.3665	-2.74634	-1.15759	-1.20296	0.379842	1.20891	1.54339	TRUE	219
ERP3	3	-3.62441	-3.28434	-4.08365	-4.02296	-6.03369	-5.55506	-5.57491	-5.44143	-6.34617	-6.4351	-5.53495	-5.69495	TRUE	TRUE	TRUE	TRUE	TRUE	-2.72176	-3.15076	-1.4513	-1.67199	0.428997	1.27046	1.47877	TRUE	220
MTQ1	0	-3.86359	-3.84675	-3.34427	-3.41146	-4.73231	-5.79429	-3.69715	-3.42697	-6.01192	-5.99186	-4.1183	-4.18368	TRUE	TRUE	TRUE	TRUE	TRUE	-2.14833	-2.14512	-0.774022	-0.772214	-0.00321601	1.37431	1.3729	TRUE	221
VAC14	0	-3.98464	-3.66391	-4.48767	-4.26369	-5.72675	-6.06808	-5.87987	-4.89513	-6.3228	-6.29193	-5.37782	-5.60003	TRUE	TRUE	TRUE	TRUE	TRUE	-2.33816	-2.62803	-0.89015	-1.33634	0.289869	1.44801	1.29168	TRUE	222
AVT5	0	-2.64349	-2.69884	-3.00966	-3.03217	-4.74633	-4.54316	-3.77043	-3.87974	-5.64737	-4.86585	-4.25867	-4.21652	TRUE	TRUE	TRUE	TRUE	TRUE	-3.00387	-2.16701	-1.249	-1.18435	-0.836863	1.75487	0.982663	TRUE	223
SUT670	0	-3.69506	-3.53116	-3.79205	-3.58362	-6.21733	-5.8046	-5.05762	-4.05704	-6.20767	-6.52642	-5.27346	-4.87771	TRUE	TRUE	TRUE	TRUE	TRUE	-2.51262	-2.99526	-1.48141	-1.29409	0.482641	1.0312	1.70117	TRUE	224
PUF4	0	-1.07704	-0.888605	-1.97735	-1.6866	-4.47308	-4.2684	-5.34077	-3.73361	-6.63281	-6.58595	-5.49641	-6.68894	TRUE	TRUE	TRUE	TRUE	TRUE	-5.55577	-5.69734	-3.51906	-5.00234	0.141568	2.03671	0.695001	FALSE	225
ADH1	6	2.03645	1.85899	1.78044	1.84442	-4.20801	-4.54784	-3.88466	-4.20929	-4.85065	-5.71554	-4.20267	-3.90649	TRUE	TRUE	TRUE	TRUE	TRUE	-6.8871	-7.57452	-5.9831	-5.75091	0.68742	0.904001	1.82362	TRUE	226
YOL159C	6	-3.88386	-3.74548	-4.3016	-4.00913	-5.95235	-6.10057	-4.64879	-4.65092	-6.56215	-6.2409	-5.42444	-5.33448	TRUE	TRUE	TRUE	TRUE	TRUE	-2.67829	-2.49541	-1.12284	-1.32535	-0.182881	1.55545	1.17006	TRUE	227
ROT2	0	-2.02429	-1.9203	-2.75257	-2.76656	-4.53068	-4.53592	-4.83548	-4.58151	-5.51024	-5.19373	-4.7099	-4.8447	TRUE	TRUE	TRUE	TRUE	TRUE	-3.48595	-3.27343	-1.95733	-2.07814	-0.212524	1.52862	1.19529	TRUE	228
HRQ1	NA	-4.27237	-4.26245	-4.97023	-4.71453	-6.36958	-6.2379	-5.14333	-5.07551	-6.24498	-6.06997	-5.47358	-5.26833	TRUE	TRUE	TRUE	TRUE	TRUE	-1.97261	-1.80751	-0.503352	-0.553795	-0.165097	1.46926	1.25372	TRUE	229
YIL127C	1	-3.18918	-3.0773	-3.39782	-3.39323	-5.07717	-5.10829	-4.36113	-5.53079	-6.36676	-6.31112	-4.9655	-5.51652	TRUE	TRUE	TRUE	TRUE	TRUE	-3.17758	-3.23383	-1.56767	-2.12329	0.0562433	1.60991	1.11053	TRUE	230
PGA2	2	-2.13808	-1.91549	-2.79271	-2.58436	-5.86825	-5.65772	-5.08685	-5.11858	-6.41293	-6.52111	-5.95409	-5.58494	TRUE	TRUE	TRUE	TRUE	TRUE	-4.27485	-4.60562	-3.16138	-3.00058	0.330763	1.11348	1.60504	TRUE	231
NOT5	0	-2.67259	-2.60896	-3.24608	-2.98634	-4.82839	-5.14291	-4.34156	-3.94513	-6.29273	-6.43038	-5.40013	-5.55791	TRUE	TRUE	TRUE	TRUE	TRUE	-3.62014	-3.82142	-2.15405	-2.57157	0.201282	1.46609	1.24985	TRUE	232
CCH1	0	-4.02729	-3.85529	-4.71775	-4.64271	-5.37176	-4.61558	-4.59127	-4.36611	-6.50628	-6.48737	-5.78885	-5.97987	TRUE	TRUE	TRUE	TRUE	TRUE	-2.47899	-2.63207	-1.07111	-1.33716	0.153083	1.40789	1.29492	TRUE	233
ANT1	1	-2.58576	-2.38179	-3.22257	-3.18708	-4.56006	-3.41031	-4.97346	-3.89084	-6.26407	-5.958	-5.35638	-5.61052	TRUE	TRUE	TRUE	TRUE	TRUE	-3.67831	-3.57621	-2.13382	-2.42344	-0.102104	1.5445	1.15277	TRUE	234
CCW14	1	0.843642	0.803258	0.679759	0.771049	-6.05398	-5.58286	-5.24618	-4.54504	-6.24789	-6.40341	-5.28475	-4.86935	TRUE	TRUE	TRUE	TRUE	TRUE	-7.09153	-7.20667	-5.96451	-5.6404	0.115133	1.12703	1.56627	TRUE	235
ARF1	4	-0.153519	0.142885	-0.489017	-0.223208	-2.9367	-2.09063	-2.94174	-2.01883	-4.96032	-4.8462	-4.03199	-3.7918	TRUE	TRUE	TRUE	TRUE	TRUE	-4.8068	-4.98909	-3.54297	-3.56859	0.182282	1.26383	1.42049	TRUE	236
URA5	0	0.266289	0.394759	-0.395274	-0.189768	-3.50746	-3.00742	-2.61142	-2.21892	-6.00167	-5.65396	-5.18756	-5.03158	TRUE	TRUE	TRUE	TRUE	TRUE	-6.26796	-6.04872	-4.79228	-4.84181	-0.219239	1.47567	1.20691	TRUE	237
GUP1	0	-1.47223	-1.31127	-1.95131	-1.7888	-5.08609	-4.88544	-5.32721	-4.40406	-6.08863	-5.72885	-5.14848	-4.94415	TRUE	TRUE	TRUE	TRUE	TRUE	-4.6164	-4.41758	-3.19716	-3.15536	-0.198827	1.41924	1.26222	TRUE	238
BTN2	NA	-2.78419	-3.57976	-4.24614	-3.98471	-5.42981	-6.31267	-6.48797	-6.10584	-6.51935	-6.80718	-5.84921	-6.66891	TRUE	TRUE	TRUE	TRUE	TRUE	-3.73516	-3.22742	-1.60307	-2.6842	-0.507738	2.13208	0.543222	FALSE	239
NSA2	NA	-2.44666	-2.20012	-3.02288	-2.60113	-6.246	-6.11771	-5.88008	-5.56192	-6.42467	-6.20084	-5.65269	-5.27528	TRUE	TRUE	TRUE	TRUE	TRUE	-3.97801	-4.00073	-2.62981	-2.67416	0.0227163	1.3482	1.32657	TRUE	240
SAM1	0	0.830181	0.769699	0.108412	0.0390301	-4.56363	-5.16421	-5.63847	-5.96031	-6.17307	-6.51544	-5.71792	-5.75107	TRUE	TRUE	TRUE	TRUE	TRUE	-7.00326	-7.28514	-5.82633	-5.7901	0.281883	1.17692	1.49504	TRUE	241
RSM23	0	-2.90064	-2.76921	-3.3174	-3.18506	-6.11796	-6.18129	-5.3664	-4.78606	-6.29633	-6.41678	-5.58882	-5.2853	TRUE	TRUE	TRUE	TRUE	TRUE	-3.3957	-3.64757	-2.27142	-2.10024	0.251871	1.12428	1.54732	TRUE	242
FEN1	0	-0.0627351	0.101703	-0.599331	-0.568807	-6.40563	-4.97896	-5.19691	-5.10013	-6.44357	-6.25071	-5.48404	-5.74686	TRUE	TRUE	TRUE	TRUE	TRUE	-6.38083	-6.35241	-4.88471	-5.17806	-0.0284166	1.49612	1.17436	TRUE	243
URA7_and_YBL039C-A	1	-0.628516	-0.548239	-1.69976	-1.43218	-4.12659	-3.36334	-3.85276	-2.8691	-6.37336	-5.84168	-6.07266	-5.43008	TRUE	TRUE	TRUE	TRUE	TRUE	-5.74485	-5.29344	-4.37289	-3.9979	-0.451402	1.37195	1.29554	TRUE	244
RNA1	NA	-1.4005	-1.08319	-1.94227	-1.78301	-5.80149	-5.18933	-3.46927	-3.61761	-6.54256	-6.67355	-5.66134	-6.13517	TRUE	TRUE	TRUE	TRUE	TRUE	-5.14206	-5.59036	-3.71906	-4.35216	0.448296	1.423	1.2382	TRUE	245
NUM1	6	-2.7791	-2.59041	-3.45327	-3.02997	-5.90463	-5.8024	-5.13978	-5.13598	-6.26371	-6.32071	-5.02608	-6.01874	TRUE	TRUE	TRUE	TRUE	TRUE	-3.4846	-3.7303	-1.5728	-2.98877	0.245693	1.9118	0.741526	TRUE	246
ERP4	1	-1.8407	-1.63163	-2.32289	-2.12893	-6.29507	-6.40524	-5.83291	-5.28837	-6.30526	-6.05955	-5.62011	-5.07239	TRUE	TRUE	TRUE	TRUE	TRUE	-4.46456	-4.42792	-3.29723	-2.94346	-0.036641	1.16734	1.48446	TRUE	247
CCT7	NA	-1.51433	-1.36226	-2.20006	-2.026	-6.06092	-6.33248	-4.58924	-4.96567	-6.5335	-6.59226	-5.8676	-5.97002	TRUE	TRUE	TRUE	TRUE	TRUE	-5.01917	-5.23	-3.66754	-3.94403	0.210827	1.35163	1.28597	TRUE	248
HSC82	0	1.26008	1.19072	0.721589	0.834677	-6.23099	-6.45982	-5.04818	-5.43957	-6.28525	-6.44666	-5.47519	-5.51632	TRUE	TRUE	TRUE	TRUE	TRUE	-7.54533	-7.63738	-6.19678	-6.351	0.0920507	1.34855	1.28638	TRUE	249
PRS4	NA	-2.03287	-1.78659	-2.58874	-2.50777	-5.98738	-6.24517	-5.39896	-5.44221	-6.3377	-6.45324	-5.69631	-5.73809	TRUE	TRUE	TRUE	TRUE	TRUE	-4.30483	-4.66665	-3.10757	-3.23032	0.361815	1.19726	1.43633	TRUE	250
EAF3	0	-2.88843	-2.8342	-3.74212	-3.54456	-3.90528	-3.3197	-3.88508	-3.10218	-5.56631	-4.8414	-4.70881	-4.6304	TRUE	TRUE	TRUE	TRUE	TRUE	-2.67787	-2.0072	-0.966693	-1.08584	-0.670668	1.71118	0.921363	TRUE	251
YCP4	4	-1.20249	-1.2174	-1.61666	-1.69452	-5.46811	-4.42549	-4.86188	-3.63786	-6.03745	-5.86753	-5.34341	-4.82518	TRUE	TRUE	TRUE	TRUE	TRUE	-4.83496	-4.65013	-3.72675	-3.13066	-0.184828	1.10821	1.51947	TRUE	252
YGR161W-C	0	-3.36118	-3.70614	-3.50575	-3.79813	-4.6558	-5.24636	-3.71138	-3.7181	-5.81945	-6.09253	-4.70592	-4.81895	TRUE	TRUE	TRUE	TRUE	TRUE	-2.45827	-2.38639	-1.20017	-1.02083	-0.0718763	1.2581	1.36557	TRUE	253
SRP68	NA	-2.45338	-2.23556	-3.14765	-2.87021	-5.81624	-6.3936	-5.32048	-6.12572	-6.68759	-6.55208	-6.09177	-5.85433	TRUE	TRUE	TRUE	TRUE	TRUE	-4.23421	-4.31652	-2.94412	-2.98413	0.0823119	1.29009	1.3324	TRUE	254
SEC53	0	0.609978	0.753815	0.134225	0.421792	-5.61813	-4.60648	-3.69028	-3.43382	-6.3773	-6.29763	-5.46083	-5.40252	TRUE	TRUE	TRUE	TRUE	TRUE	-6.98727	-7.05144	-5.59506	-5.82431	0.0641667	1.39222	1.22713	TRUE	255
LDB19	NA	-3.00915	-2.82646	-3.71282	-3.3207	-4.88013	-4.66807	-5.16563	-3.91511	-6.15123	-5.86157	-5.56076	-5.03073	TRUE	TRUE	TRUE	TRUE	TRUE	-3.14207	-3.03511	-1.84795	-1.71003	-0.106957	1.29412	1.32508	TRUE	256
SUT421	NA	-3.3401	-3.60521	-4.03094	-3.88367	-3.86844	-3.49751	-4.67247	-3.90417	-5.5624	-5.71825	-4.47135	-5.1605	TRUE	TRUE	TRUE	TRUE	TRUE	-2.2223	-2.11304	-0.440412	-1.27683	-0.109264	1.78189	0.836207	TRUE	257
SRV2	NA	-1.72289	-1.50273	-2.61362	-2.43716	-4.71554	-5.72294	-5.21343	-5.39642	-6.43419	-6.60316	-5.91234	-6.33292	TRUE	TRUE	TRUE	TRUE	TRUE	-4.7113	-5.10043	-3.29872	-3.89576	0.389132	1.41258	1.20467	TRUE	258
YIL091C	NA	-3.18824	-3.01955	-3.6286	-3.41889	-6.37656	-5.71342	-5.50865	-5.66614	-6.05495	-6.13882	-5.13838	-5.28266	TRUE	TRUE	TRUE	TRUE	TRUE	-2.86671	-3.11927	-1.50978	-1.86376	0.252551	1.35693	1.2555	TRUE	259
UBP15	1	-3.42376	-3.36621	-4.48405	-4.06333	-6.24223	-6.32313	-5.92348	-6.346	-6.54643	-6.72664	-6.23694	-6.19283	TRUE	TRUE	TRUE	TRUE	TRUE	-3.12267	-3.36043	-1.75289	-2.1295	0.237761	1.36978	1.23093	TRUE	260
EGD1	6	0.372672	0.414427	-0.177021	-0.0976544	-5.4003	-5.85583	-4.62336	-3.76243	-6.38768	-6.41665	-5.54267	-5.72696	TRUE	TRUE	TRUE	TRUE	TRUE	-6.76035	-6.83108	-5.36565	-5.62931	0.0707275	1.39471	1.20177	TRUE	261
TFP3	NA	0.2318	0.286387	-0.285838	0.0184149	-5.5681	-5.84148	-3.97317	-4.48495	-6.60308	-6.73237	-5.58559	-5.94157	TRUE	TRUE	TRUE	TRUE	TRUE	-6.83488	-7.01875	-5.29975	-5.95999	0.183875	1.53513	1.05877	TRUE	262
MED2	0	-3.52597	-3.526	-3.96444	-3.80737	-5.63327	-6.28347	-5.48645	-4.99919	-6.64204	-6.70217	-5.92103	-5.5521	TRUE	TRUE	TRUE	TRUE	TRUE	-3.11607	-3.17617	-1.95659	-1.74473	0.060108	1.15948	1.43144	TRUE	263
VAN1	0	-2.43795	-2.23142	-3.24287	-3.06227	-6.63237	-6.16975	-5.86955	-5.30756	-6.54849	-6.61187	-5.95265	-6.25486	TRUE	TRUE	TRUE	TRUE	TRUE	-4.11055	-4.38045	-2.70978	-3.19259	0.269904	1.40077	1.18786	TRUE	264
YGL159W	1	-3.90845	-3.80231	-4.50627	-4.4843	-6.00185	-5.10015	-5.1043	-4.95506	-5.44674	-5.44614	-5.1452	-4.43989	TRUE	TRUE	TRUE	TRUE	TRUE	-1.53829	-1.64383	-0.638932	0.0444147	0.105542	0.899357	1.68825	TRUE	265
CSG2	1	-0.815462	-0.817315	-1.23106	-1.20982	-5.57838	-5.89705	-3.47863	-3.76277	-6.75259	-6.7781	-6.03063	-5.72627	TRUE	TRUE	TRUE	TRUE	TRUE	-5.93713	-5.96079	-4.79957	-4.51645	0.0236578	1.13756	1.44434	TRUE	266
DIP2	1	-2.63465	-2.48969	-3.56849	-3.19735	-5.76962	-5.88337	-6.55163	-5.43595	-6.49091	-6.41858	-5.96162	-6.01121	TRUE	TRUE	TRUE	TRUE	TRUE	-3.85625	-3.9289	-2.39313	-2.81386	0.0726407	1.46313	1.11504	TRUE	267
POP8	1	-3.77672	-3.80524	-3.70813	-3.75405	-5.91289	-5.37951	-4.50735	-4.44303	-5.40644	-5.59803	-4.12484	-4.18789	TRUE	TRUE	TRUE	TRUE	TRUE	-1.62972	-1.79279	-0.416704	-0.433834	0.163065	1.21302	1.35895	TRUE	268
RHO1	2	-0.365954	-0.17576	-0.675817	-0.538753	-6.28815	-6.47105	-4.71138	-4.87486	-6.34995	-6.34832	-5.21227	-5.58848	TRUE	TRUE	TRUE	TRUE	TRUE	-5.98399	-6.17256	-4.53645	-5.04973	0.18857	1.44754	1.12283	TRUE	269
SAM2	2	-1.80627	-1.52827	-2.52968	-2.64299	-0.83587	-0.918828	-2.15612	-1.93222	-6.34902	-6.20913	-5.88814	-5.93857	TRUE	TRUE	TRUE	TRUE	TRUE	-4.54275	-4.68086	-3.35846	-3.29558	0.138108	1.18429	1.38528	TRUE	270
RPA135	1	-0.385622	-0.253835	-1.35003	-1.18534	-4.17868	-3.64152	-4.02914	-3.6656	-5.36799	-5.21713	-5.14714	-4.76711	TRUE	TRUE	TRUE	TRUE	TRUE	-4.98237	-4.96329	-3.79711	-3.58177	-0.0190739	1.18526	1.38152	TRUE	271
STE24	0	0.0979545	0.168964	-0.494146	-0.335539	-4.04058	-3.73573	-4.04738	-2.89452	-5.03851	-4.664	-4.44839	-3.78819	TRUE	TRUE	TRUE	TRUE	TRUE	-5.13646	-4.83296	-3.95425	-3.45265	-0.303496	1.18221	1.38031	TRUE	272
TIF5	0	-0.879429	-0.689449	-1.38247	-1.25962	-6.10524	-6.09317	-4.01836	-3.93807	-6.70195	-6.45735	-5.96907	-5.70373	TRUE	TRUE	TRUE	TRUE	TRUE	-5.82252	-5.76791	-4.5866	-4.4441	-0.0546137	1.23592	1.3238	TRUE	273
RIS1	NA	-3.97809	-3.79505	-4.4541	-4.18946	-5.60812	-5.04826	-4.93449	-4.621	-6.64104	-6.34115	-5.51198	-5.78404	TRUE	TRUE	TRUE	TRUE	TRUE	-2.66295	-2.54609	-1.05787	-1.59459	-0.116858	1.60508	0.951504	TRUE	274
MPP10	0	-2.88901	-2.68239	-3.67406	-3.2996	-5.25232	-5.79072	-5.41116	-4.59714	-5.8738	-5.90085	-5.5286	-5.10016	TRUE	TRUE	TRUE	TRUE	TRUE	-2.98479	-3.21847	-1.85455	-1.80056	0.233676	1.13024	1.41791	TRUE	275
CDC37	0	-2.89463	-2.88894	-3.69915	-3.04088	-4.87183	-4.4194	-3.86572	-4.52694	-5.84791	-6.43208	-4.9584	-5.73057	TRUE	TRUE	TRUE	TRUE	TRUE	-2.95328	-3.54314	-1.25925	-2.68969	0.589856	1.69403	0.853454	TRUE	276
OCH1	0	-2.57081	-2.20533	-2.79919	-2.58033	-6.4203	-4.99394	-5.26554	-4.96227	-6.3972	-6.13607	-5.37202	-5.21931	TRUE	TRUE	TRUE	TRUE	TRUE	-3.82639	-3.93074	-2.57282	-2.63898	0.104345	1.25357	1.29175	TRUE	277
VID22	1	-3.00843	-2.94317	-4.06684	-3.71802	-6.6405	-6.75314	-5.96885	-5.89057	-6.32915	-6.30993	-5.67143	-6.25629	TRUE	TRUE	TRUE	TRUE	TRUE	-3.32072	-3.36676	-1.60459	-2.53827	0.0460345	1.71614	0.828488	TRUE	278
GEF1	NA	-3.34101	-3.21119	-4.02407	-3.9854	-5.16989	-6.00859	-5.01843	-5.03019	-6.50049	-6.59299	-5.66252	-6.34417	TRUE	TRUE	TRUE	TRUE	TRUE	-3.15948	-3.3818	-1.63845	-2.35877	0.222319	1.52103	1.02303	TRUE	279
MNN5	4	-1.4378	-1.18393	-2.44432	-2.13277	-5.76589	-5.36058	-4.87329	-5.28873	-5.20647	-5.45091	-4.96805	-5.10198	TRUE	TRUE	TRUE	TRUE	TRUE	-3.76867	-4.26698	-2.52373	-2.96922	0.498304	1.24495	1.29776	TRUE	280
MTR3	0	-3.16582	-2.90967	-4.08587	-3.92168	-6.49545	-6.74691	-5.64946	-5.8255	-6.46457	-6.32939	-5.90583	-6.28084	TRUE	TRUE	TRUE	TRUE	TRUE	-3.29875	-3.41972	-1.81996	-2.35916	0.120967	1.47879	1.06056	TRUE	281
COP1	NA	-0.457319	-0.377996	-1.50847	-1.20362	-5.70796	-5.68393	-4.66182	-5.42995	-6.41156	-6.07978	-6.42835	-5.40321	TRUE	TRUE	TRUE	TRUE	TRUE	-5.95424	-5.70178	-4.91989	-4.19959	-0.252457	1.03435	1.5022	TRUE	282
MNT4	NA	-4.28966	-4.261	-4.45918	-4.28558	-5.56288	-6.31412	-4.64958	-4.82256	-6.24795	-6.44666	-5.33303	-5.02457	TRUE	TRUE	TRUE	TRUE	TRUE	-1.95829	-2.18567	-0.873851	-0.738986	0.227377	1.08444	1.44668	TRUE	283
CCT4	0	-1.08731	-0.951641	-1.95166	-1.84204	-3.92191	-4.67848	-3.96932	-4.40463	-6.10823	-6.10357	-5.83897	-5.60395	TRUE	TRUE	TRUE	TRUE	TRUE	-5.02092	-5.15193	-3.8873	-3.76192	0.13101	1.13361	1.39001	TRUE	284
ESBP6	0	-2.94998	-3.00838	-3.38255	-3.29863	-6.128	-6.61534	-5.52295	-4.05602	-6.54645	-6.88717	-5.77887	-5.85494	TRUE	TRUE	TRUE	TRUE	TRUE	-3.59647	-3.87879	-2.39632	-2.55631	0.28232	1.20015	1.32248	TRUE	285
ERP1	2	-0.581949	-0.388651	-1.16004	-0.96454	-5.9183	-5.47873	-3.85068	-3.98793	-6.20781	-6.48356	-5.68484	-5.65146	TRUE	TRUE	TRUE	TRUE	TRUE	-5.62586	-6.09491	-4.5248	-4.68692	0.469049	1.10106	1.408	TRUE	286
MYO5	0	-2.65278	-2.44182	-3.61696	-3.31831	-6.38698	-4.61939	-6.74974	-6.09538	-6.75829	-6.68911	-6.61406	-6.1714	TRUE	TRUE	TRUE	TRUE	TRUE	-4.1055	-4.24729	-2.99711	-2.85309	0.141793	1.1084	1.3942	TRUE	287
UBP5	0	-2.69887	-2.78302	-3.25942	-3.05515	-5.88787	-6.35435	-4.30163	-4.87648	-5.98143	-6.27468	-5.19238	-5.39708	TRUE	TRUE	TRUE	TRUE	TRUE	-3.28256	-3.49166	-1.93296	-2.34193	0.209103	1.3496	1.14973	TRUE	288
DCR2	0	-3.97922	-3.65565	-4.31078	-4.31507	-6.02239	-6.52423	-5.72778	-6.02489	-6.56342	-6.40298	-5.7746	-5.68509	TRUE	TRUE	TRUE	TRUE	TRUE	-2.5842	-2.74733	-1.46382	-1.37001	0.163127	1.12039	1.37732	TRUE	289
KRE1	NA	-0.664274	-0.717564	-1.20367	-1.11517	-4.68449	-4.87354	-3.77708	-4.29746	-5.47211	-5.05275	-4.59454	-4.37262	TRUE	TRUE	TRUE	TRUE	TRUE	-4.80784	-4.33519	-3.39087	-3.25744	-0.472651	1.41697	1.07774	TRUE	290
REB1	2	-2.88804	-2.73068	-3.8227	-3.56525	-5.2954	-4.97976	-5.353	-4.59633	-6.21542	-5.83658	-6.11445	-5.21462	TRUE	TRUE	TRUE	TRUE	TRUE	-3.32738	-3.1059	-2.29175	-1.64937	-0.221481	1.03564	1.45653	TRUE	291
CWC25	0	-4.02295	-4.03425	-4.4246	-4.13988	-5.42217	-5.53826	-3.94623	-4.08478	-5.60027	-5.56885	-4.69262	-4.49428	TRUE	TRUE	TRUE	TRUE	TRUE	-1.57732	-1.5346	-0.268026	-0.354392	-0.0427247	1.3093	1.18021	TRUE	292
URB2	2	-2.46243	-2.33332	-3.33551	-3.21611	-6.55883	-6.55057	-6.18113	-5.28152	-6.48098	-6.59602	-6.38884	-5.95939	TRUE	TRUE	TRUE	TRUE	TRUE	-4.01855	-4.2627	-3.05333	-2.74327	0.244156	0.965216	1.51943	TRUE	293
DRS1	NA	-2.88822	-2.64361	-3.60621	-3.23568	-6.75926	-6.61939	-5.96322	-5.87969	-6.06422	-6.39208	-5.53212	-5.75008	TRUE	TRUE	TRUE	TRUE	TRUE	-3.17599	-3.74848	-1.92591	-2.5144	0.572483	1.25009	1.23408	TRUE	294
IDH2	NA	-0.569775	-0.506009	-0.925665	-0.695623	-5.97344	-4.73102	-3.63521	-3.2918	-6.38663	-6.40003	-5.45881	-5.38964	TRUE	TRUE	TRUE	TRUE	TRUE	-5.81685	-5.89402	-4.53314	-4.69401	0.077162	1.28371	1.2	TRUE	295
ERP2	4	-1.21537	-1.06393	-1.63718	-1.4409	-5.77786	-5.96989	-4.48934	-3.87342	-5.85814	-6.06533	-5.34359	-4.89735	TRUE	TRUE	TRUE	TRUE	TRUE	-4.64277	-5.0014	-3.70641	-3.45645	0.358637	0.936356	1.54496	TRUE	296
SSE2	0	-3.71551	-3.74112	-4.73265	-4.37406	-6.7389	-6.70353	-6.51575	-6.65617	-6.6277	-6.65991	-6.33276	-6.12617	TRUE	TRUE	TRUE	TRUE	TRUE	-2.91218	-2.91879	-1.60011	-1.75211	0.00660698	1.31208	1.16668	TRUE	297
MTQ2	NA	-3.0699	-2.78687	-3.62622	-3.29127	-4.88914	-4.72023	-4.52673	-4.69822	-5.54388	-5.38059	-4.92371	-4.58328	TRUE	TRUE	TRUE	TRUE	TRUE	-2.47398	-2.59372	-1.29749	-1.29201	0.119734	1.17649	1.30171	TRUE	298
SUR2	0	-1.10374	-1.01568	-1.84088	-1.48646	-6.15846	-4.74689	-6.47142	-5.11496	-6.62223	-6.69458	-5.93758	-6.1107	TRUE	TRUE	TRUE	TRUE	TRUE	-5.51849	-5.6789	-4.0967	-4.62424	0.160412	1.42179	1.05466	TRUE	299
FMP30	NA	-4.11475	-4.11793	-4.64804	-4.47183	-4.99242	-5.25635	-4.88865	-4.19764	-5.9542	-5.60669	-4.86722	-5.10712	TRUE	TRUE	TRUE	TRUE	TRUE	-1.83945	-1.48877	-0.219177	-0.635291	-0.350679	1.62027	0.853476	TRUE	300
NMA111	1	-2.24584	-2.07589	-3.0041	-2.84359	-3.40099	-2.16218	-3.48739	-2.98281	-6.27812	-6.58229	-5.90849	-6.00615	TRUE	TRUE	TRUE	TRUE	TRUE	-4.03228	-4.5064	-2.90439	-3.16256	0.47412	1.12789	1.34384	TRUE	301
AHA1	0	-1.44374	-1.28353	-2.02338	-1.91953	-4.78089	-5.31522	-4.4816	-4.76542	-5.11495	-5.06533	-4.31993	-4.60758	TRUE	TRUE	TRUE	TRUE	TRUE	-3.67121	-3.7818	-2.29654	-2.68805	0.110591	1.37467	1.09375	TRUE	302
PMT4	0	-0.196492	-0.0794044	-0.963954	-0.869687	-6.45364	-6.45915	-5.42553	-5.50845	-6.74969	-6.76529	-6.0511	-6.55702	TRUE	TRUE	TRUE	TRUE	TRUE	-6.5532	-6.68588	-5.08715	-5.68733	0.132682	1.46605	0.998551	TRUE	303
GAA1	0	-2.36237	-1.98541	-2.88311	-2.67971	-4.47719	-4.34222	-4.78678	-3.97057	-6.45761	-6.55847	-5.83864	-5.93796	TRUE	TRUE	TRUE	TRUE	TRUE	-4.09524	-4.57307	-2.95553	-3.25825	0.477828	1.1397	1.31482	TRUE	304
YBR235W	NA	-3.1533	-2.90604	-4.0126	-3.81393	-5.70461	-5.13447	-5.38151	-5.56002	-6.44774	-6.51306	-6.24042	-6.03409	TRUE	TRUE	TRUE	TRUE	TRUE	-3.29443	-3.60702	-2.22781	-2.22016	0.312585	1.06662	1.38686	TRUE	305
PUF2	0	-2.55099	-2.38391	-3.63641	-3.23087	-5.37126	-5.57837	-6.03844	-6.14117	-6.71584	-6.60678	-6.36831	-6.43886	TRUE	TRUE	TRUE	TRUE	TRUE	-4.16485	-4.22287	-2.7319	-3.20798	0.0580161	1.43295	1.01489	TRUE	306
YML082W	1	-3.68555	-3.49747	-4.54807	-4.26819	-6.15923	-5.16935	-5.7109	-5.00341	-6.51351	-6.53131	-5.80912	-6.42145	TRUE	TRUE	TRUE	TRUE	TRUE	-2.82796	-3.03384	-1.26105	-2.15326	0.205881	1.56691	0.880578	TRUE	307
TGL3	3	-3.28301	-3.19922	-4.10184	-4.01692	-5.26432	-4.7154	-5.3223	-5.54696	-6.18279	-6.00684	-5.34439	-6.03876	TRUE	TRUE	TRUE	TRUE	TRUE	-2.89978	-2.80762	-1.24255	-2.02183	-0.0921554	1.65723	0.785788	TRUE	308
ADD66	1	-3.3591	-3.13984	-3.63128	-3.45989	-6.01201	-6.45508	-5.91793	-5.78231	-6.40591	-6.34014	-5.47416	-5.42316	TRUE	TRUE	TRUE	TRUE	TRUE	-3.04681	-3.2003	-1.84287	-1.96327	0.153486	1.20394	1.23703	TRUE	309
RFA1	NA	-2.86661	-2.69722	-3.45316	-3.07424	-6.10907	-6.01938	-5.15376	-5.92962	-6.5219	-6.74476	-5.85242	-5.9396	TRUE	TRUE	TRUE	TRUE	TRUE	-3.6553	-4.04754	-2.39926	-2.86536	0.392242	1.25603	1.18218	TRUE	310
YCL002C	NA	-2.10394	-1.95043	-2.80947	-2.65113	-5.53307	-6.03679	-4.63175	-4.66783	-6.02228	-6.41534	-5.62393	-5.78508	TRUE	TRUE	TRUE	TRUE	TRUE	-3.91833	-4.46491	-2.81445	-3.13395	0.546573	1.10388	1.33096	TRUE	311
PSP2	6	-2.85565	-2.82	-3.48575	-3.24791	-4.07662	-3.96978	-4.75186	-4.55137	-6.30022	-6.41821	-5.63381	-5.71169	TRUE	TRUE	TRUE	TRUE	TRUE	-3.44457	-3.59822	-2.14806	-2.46378	0.15364	1.29651	1.13444	TRUE	312
FRE7	0	-2.81209	-3.07553	-3.31856	-3.0681	-4.83481	-5.55015	-4.62958	-3.98966	-6.20258	-6.00167	-5.21611	-5.05634	TRUE	TRUE	TRUE	TRUE	TRUE	-3.39049	-2.92614	-1.89755	-1.98824	-0.464349	1.49294	0.937904	TRUE	313
HSD1	0	-1.55293	-1.26503	-2.34761	-2.10905	-3.4226	-4.32248	-3.40342	-3.45656	-6.57225	-6.59522	-6.26114	-6.11693	TRUE	TRUE	TRUE	TRUE	TRUE	-5.01931	-5.33019	-3.91353	-4.00788	0.310875	1.10579	1.32231	TRUE	314
NTF2	3	0.789493	0.909547	0.427299	0.781118	-4.66415	-3.86589	-3.98883	-4.02508	-6.37606	-6.37407	-5.40197	-5.41191	TRUE	TRUE	TRUE	TRUE	TRUE	-7.16555	-7.28362	-5.82926	-6.19303	0.118065	1.33629	1.09059	TRUE	315
YVH1	0	-2.92248	-2.60303	-3.55732	-3.42091	-6.21251	-6.35348	-5.67915	-5.25609	-6.61428	-6.54706	-6.11938	-6.06946	TRUE	TRUE	TRUE	TRUE	TRUE	-3.6918	-3.94403	-2.56206	-2.64855	0.252231	1.12974	1.29548	TRUE	316
ATP4	0	-1.88358	-1.65462	-2.19569	-2.03966	-6.37605	-6.65627	-5.99903	-5.1497	-6.5996	-6.62582	-6.49972	-5.00513	TRUE	TRUE	TRUE	TRUE	TRUE	-4.71602	-4.9712	-4.30403	-2.96547	0.255172	0.411996	2.00573	FALSE	317
CSI2	0	-2.41681	-2.05424	-2.69038	-2.31497	-6.21305	-5.22821	-5.68641	-5.09858	-6.29577	-6.15242	-5.65182	-4.91376	TRUE	TRUE	TRUE	TRUE	TRUE	-3.87897	-4.09819	-2.96144	-2.59879	0.219219	0.917526	1.4994	TRUE	318
SNQ2	3	0.147162	0.0978107	-0.571664	-0.469192	-5.975	-5.75015	-6.08972	-4.86408	-6.15579	-6.42742	-5.38398	-6.07569	TRUE	TRUE	TRUE	TRUE	TRUE	-6.30295	-6.52523	-4.81232	-5.6065	0.222278	1.49063	0.91873	TRUE	319
TRZ1	0	-3.4941	-3.30383	-4.14835	-3.97707	-6.41647	-6.286	-5.21996	-5.73179	-6.57697	-6.47711	-6.17176	-5.80224	TRUE	TRUE	TRUE	TRUE	TRUE	-3.08287	-3.17328	-2.02341	-1.82516	0.0904122	1.05946	1.34812	TRUE	320
CDC48	6	-0.325925	-0.201485	-1.14382	-1.01947	-6.59939	-6.87097	-6.52715	-5.30689	-5.67807	-5.97893	-5.05132	-5.83574	TRUE	TRUE	TRUE	TRUE	TRUE	-5.35215	-5.77744	-3.90751	-4.81627	0.425296	1.44464	0.961169	TRUE	321
BSD2	0	-3.11025	-3.39946	-3.62433	-3.4918	-5.89426	-6.36	-5.22346	-5.86292	-6.26731	-6.40116	-5.38604	-5.48513	TRUE	TRUE	TRUE	TRUE	TRUE	-3.15706	-3.0017	-1.76171	-1.99334	-0.155361	1.39535	1.00836	TRUE	322
BOS1	0	-3.70263	-3.47044	-4.3144	-4.03776	-5.59483	-6.04316	-5.91318	-4.92472	-6.53214	-6.6267	-5.75843	-6.1761	TRUE	TRUE	TRUE	TRUE	TRUE	-2.82951	-3.15626	-1.44402	-2.13835	0.326746	1.38549	1.01791	TRUE	323
CDC16	0	-4.18045	-4.21575	-4.68995	-4.54356	-5.37444	-5.07225	-4.70351	-5.28528	-6.3351	-6.34354	-5.29847	-5.81627	TRUE	TRUE	TRUE	TRUE	TRUE	-2.15465	-2.12779	-0.608513	-1.27271	-0.0268609	1.54614	0.855085	TRUE	324
CLC1	0	-2.29243	-2.1557	-2.95408	-2.6085	-6.13083	-5.77761	-5.15328	-5.77025	-6.50599	-6.51934	-6.03701	-5.70923	TRUE	TRUE	TRUE	TRUE	TRUE	-4.21356	-4.36364	-3.08293	-3.10072	0.150081	1.13063	1.26292	TRUE	325
BAP2	1	-0.0518285	-0.0867664	-0.558722	-0.538259	-5.89242	-5.92156	-5.37127	-5.93464	-6.598	-6.35338	-5.55712	-5.95978	TRUE	TRUE	TRUE	TRUE	TRUE	-6.54618	-6.26661	-4.9984	-5.42152	-0.279564	1.54777	0.84509	TRUE	326
ORM2	3	-0.697396	-0.969378	-0.819999	-0.873202	-5.4187	-5.76868	-4.24913	-4.04282	-6.34342	-6.33347	-5.21571	-5.09803	TRUE	TRUE	TRUE	TRUE	TRUE	-5.64603	-5.36409	-4.39571	-4.22483	-0.281935	1.25032	1.13926	TRUE	327
VPS63_and_YPT6	NA	-3.31342	-3.19877	-3.68563	-3.49888	-6.65544	-6.47805	-6.54193	-5.07429	-6.44144	-6.37119	-5.50961	-5.59079	TRUE	TRUE	TRUE	TRUE	TRUE	-3.12803	-3.17242	-1.82397	-2.09191	0.0443972	1.30405	1.08051	TRUE	328
ADP1	NA	-2.68226	-2.58621	-3.60169	-3.43037	-6.08845	-5.12987	-5.02988	-5.08429	-6.32333	-6.30048	-5.84211	-6.16473	TRUE	TRUE	TRUE	TRUE	TRUE	-3.64107	-3.71427	-2.24041	-2.73436	0.0732009	1.40065	0.979905	TRUE	329
ASI3	1	-3.54045	-3.50124	-4.02343	-3.9039	-6.10906	-6.46783	-6.14776	-4.80258	-6.18613	-6.22925	-5.6924	-5.22981	TRUE	TRUE	TRUE	TRUE	TRUE	-2.64568	-2.728	-1.66898	-1.32591	0.0823174	0.976707	1.40209	TRUE	330
HHT2	1	0.820382	0.954787	-0.0650614	0.146304	-5.08051	-5.58872	-5.44679	-5.51042	-6.45986	-6.5597	-6.14488	-6.19204	TRUE	TRUE	TRUE	TRUE	TRUE	-7.28025	-7.51448	-6.07982	-6.33834	0.234238	1.20043	1.17614	TRUE	331
TRM3	0	-2.24536	-1.97711	-3.13092	-2.89523	-6.5405	-6.60137	-6.45434	-5.91543	-6.31391	-6.34043	-6.18258	-5.8996	TRUE	TRUE	TRUE	TRUE	TRUE	-4.06855	-4.36333	-3.05166	-3.00437	0.29478	1.01688	1.35896	TRUE	332
YLR413W	0	1.18859	1.08342	0.243023	0.278543	-5.48785	-5.2236	-5.33905	-5.10847	-5.71755	-6.12132	-5.24312	-5.97874	TRUE	TRUE	TRUE	TRUE	TRUE	-6.90613	-7.20475	-5.48614	-6.25728	0.298611	1.41999	0.947467	TRUE	333
CAP1	0	-2.1486	-2.0049	-2.34254	-2.26567	-6.13693	-6.34686	-5.1815	-5.19218	-6.40167	-6.3373	-5.65432	-5.17378	TRUE	TRUE	TRUE	TRUE	TRUE	-4.25307	-4.33239	-3.31178	-2.90811	0.0793209	0.94129	1.42429	TRUE	334
CCT5	0	-1.28244	-1.05632	-1.95196	-1.92315	-6.60789	-6.0579	-6.05384	-5.28972	-6.59905	-6.56714	-5.91822	-6.41885	TRUE	TRUE	TRUE	TRUE	TRUE	-5.31661	-5.51082	-3.96626	-4.4957	0.194215	1.35035	1.01512	TRUE	335
RPL11A	1	0.88214	0.789407	0.713807	0.739256	-5.7568	-6.17008	-4.03409	-5.64177	-5.44055	-6.13644	-5.00556	-4.42459	TRUE	TRUE	TRUE	TRUE	TRUE	-6.32269	-6.92585	-5.71936	-5.16385	0.603155	0.603328	1.762	FALSE	336
RIX1	2	-2.83898	-2.48094	-3.67483	-3.52243	-4.92703	-4.85512	-4.77556	-4.6083	-6.32139	-6.29365	-6.27417	-5.85293	TRUE	TRUE	TRUE	TRUE	TRUE	-3.48242	-3.81271	-2.59934	-2.3305	0.330294	0.88308	1.48221	TRUE	337
WHI4	0	-1.83837	-1.77046	-2.38371	-2.16317	-6.19924	-6.53172	-5.31519	-4.45957	-6.18954	-6.6928	-6.2124	-5.24407	TRUE	TRUE	TRUE	TRUE	TRUE	-4.35117	-4.92235	-3.82869	-3.0809	0.571176	0.522482	1.84145	FALSE	338
CDC47	NA	-3.09119	-2.98141	-4.04727	-3.9826	-4.67264	-4.46969	-4.78996	-4.71734	-6.30048	-6.02052	-5.85458	-6.06305	TRUE	TRUE	TRUE	TRUE	TRUE	-3.20928	-3.03912	-1.80731	-2.08045	-0.170167	1.40198	0.95867	TRUE	339
PMI40	0	-0.626654	-0.529504	-1.58231	-1.53829	-6.41216	-6.708	-6.03235	-5.80369	-6.49021	-6.65318	-6.34091	-6.41188	TRUE	TRUE	TRUE	TRUE	TRUE	-5.86356	-6.12368	-4.7586	-4.87359	0.260119	1.10496	1.25009	TRUE	340
HSP10	5	-0.258818	0.00275294	-0.275835	-0.0764658	-3.17179	-2.90551	-2.1603	-2.15319	-3.67392	-3.79616	-2.49241	-2.72058	TRUE	TRUE	TRUE	TRUE	TRUE	-3.41511	-3.79891	-2.21658	-2.64412	0.383802	1.19853	1.15479	TRUE	341
NDI1	0	-2.9687	-3.14184	-4.03073	-3.8883	-6.44096	-6.26129	-5.82694	-6.23994	-6.67111	-6.51203	-5.94811	-6.69102	TRUE	TRUE	TRUE	TRUE	TRUE	-3.70241	-3.37019	-1.91738	-2.80272	-0.332226	1.78503	0.567463	FALSE	342
YPR097W	7	-3.51012	-3.22223	-3.97913	-3.85655	-5.90428	-5.7821	-5.87621	-5.09539	-5.91952	-6.50466	-5.53088	-5.64418	TRUE	TRUE	TRUE	TRUE	TRUE	-2.4094	-3.28243	-1.55174	-1.78763	0.87303	0.857654	1.4948	TRUE	343
GSH2	0	-2.3314	-2.01655	-2.66678	-2.30888	-6.26525	-5.82375	-5.35614	-4.49687	-6.37406	-6.40459	-6.06529	-4.99463	TRUE	TRUE	TRUE	TRUE	TRUE	-4.04266	-4.38803	-3.3985	-2.68575	0.345372	0.64416	1.70228	FALSE	344
GPI12	1	-2.66699	-2.86767	-3.43087	-3.28587	-6.09301	-6.3487	-5.52034	-5.79928	-6.19291	-6.54357	-5.66929	-5.90757	TRUE	TRUE	TRUE	TRUE	TRUE	-3.52592	-3.6759	-2.23842	-2.6217	0.149978	1.2875	1.0542	TRUE	345
YGR054W	0	-0.740235	-0.558478	-1.37057	-1.26364	-3.20227	-3.13808	-4.51092	-3.93161	-5.9467	-6.09293	-5.51749	-5.51608	TRUE	TRUE	TRUE	TRUE	TRUE	-5.20646	-5.53445	-4.14692	-4.25243	0.327993	1.05954	1.28202	TRUE	346
HEM1	1	-0.23251	-0.255911	-1.06126	-1.0613	-3.42719	-4.46898	-4.30744	-3.83274	-5.81652	-6.29375	-5.27169	-6.1325	TRUE	TRUE	TRUE	TRUE	TRUE	-5.58401	-6.03784	-4.21043	-5.0712	0.453826	1.37359	0.966638	TRUE	347
YMR265C	1	-3.94559	-4.109	-4.35319	-4.4611	-5.39311	-4.57645	-4.22026	-3.84813	-5.38219	-5.41991	-4.65336	-4.5683	TRUE	TRUE	TRUE	TRUE	TRUE	-1.4366	-1.31091	-0.300165	-0.107197	-0.125691	1.13643	1.20371	TRUE	348
FAA4	0	-0.139221	-0.0980535	-1.02221	-0.709179	-6.1172	-5.69534	-5.39803	-4.99956	-6.52027	-6.50157	-5.85381	-6.32618	TRUE	TRUE	TRUE	TRUE	TRUE	-6.38105	-6.40352	-4.83161	-5.617	0.0224679	1.54944	0.786515	TRUE	349
SNF11	1	-2.64467	-2.78938	-2.63509	-3.0512	-4.77018	-4.87331	-4.52193	-4.23729	-6.25608	-6.38724	-5.43109	-5.12996	TRUE	TRUE	TRUE	TRUE	TRUE	-3.61141	-3.59786	-2.796	-2.07875	-0.0135511	0.815407	1.5191	TRUE	350
YIR018C-A	2	-3.43316	-3.52216	-4.43086	-4.37802	-6.25723	-5.72944	-6.37175	-6.18208	-6.18451	-6.35785	-5.70256	-6.36008	TRUE	TRUE	TRUE	TRUE	TRUE	-2.75135	-2.83568	-1.2717	-1.98206	0.0843331	1.47965	0.853625	TRUE	351
ZWF1	NA	-0.753769	-0.759311	-1.247	-1.16068	-5.78891	-6.80599	-5.59038	-5.93719	-6.27866	-6.24619	-5.37899	-5.70731	TRUE	TRUE	TRUE	TRUE	TRUE	-5.52489	-5.48688	-4.13199	-4.54663	-0.0380109	1.3929	0.940244	TRUE	352
SKI3	0	-3.81179	-3.61253	-4.26677	-4.22188	-3.60017	-3.43286	-3.88247	-3.71506	-6.27073	-6.26481	-5.76224	-5.50555	TRUE	TRUE	TRUE	TRUE	TRUE	-2.45894	-2.65228	-1.49547	-1.28367	0.193341	0.963472	1.36861	TRUE	353
MYO4	0	-2.76251	-2.67466	-3.13608	-2.90837	-5.6136	-6.14194	-4.26971	-4.74545	-6.40562	-6.46129	-5.47482	-5.6702	TRUE	TRUE	TRUE	TRUE	TRUE	-3.64311	-3.78663	-2.33874	-2.76183	0.143515	1.30437	1.02479	TRUE	354
OPI10	0	-4.13016	-4.1972	-4.64731	-4.75158	-6.1437	-6.22993	-5.1037	-6.23582	-6.47921	-6.60511	-6.1766	-5.65183	TRUE	TRUE	TRUE	TRUE	TRUE	-2.34905	-2.40792	-1.52929	-0.900254	0.0588666	0.819758	1.50766	TRUE	355
TPK2	NA	-3.23175	-3.09605	-3.91634	-3.88931	-5.4314	-5.86871	-5.32781	-4.55708	-5.97435	-6.22942	-5.84068	-5.51701	TRUE	TRUE	TRUE	TRUE	TRUE	-2.7426	-3.13336	-1.92434	-1.6277	0.390763	0.818256	1.50566	TRUE	356
HUT1	0	-2.52439	-2.26383	-2.73183	-2.54954	-5.32551	-5.91428	-4.78035	-4.9952	-6.53466	-6.59273	-5.73263	-5.56468	TRUE	TRUE	TRUE	TRUE	TRUE	-4.01027	-4.3289	-3.00081	-3.01514	0.318633	1.00946	1.31376	TRUE	357
PRD1	0	-1.95902	-1.88617	-2.53076	-2.35887	-4.20878	-4.66982	-5.8665	-3.90534	-6.46928	-6.48429	-5.78317	-5.8917	TRUE	TRUE	TRUE	TRUE	TRUE	-4.51025	-4.59812	-3.25242	-3.53283	0.0878698	1.25783	1.06529	TRUE	358
QCR2	0	-2.02888	-1.90992	-2.83283	-2.59033	-3.83648	-3.67237	-4.66081	-4.38349	-5.72831	-5.68611	-5.07083	-5.50978	TRUE	TRUE	TRUE	TRUE	TRUE	-3.69943	-3.7762	-2.238	-2.91945	0.0767657	1.46143	0.856745	TRUE	359
TIF34	0	-0.453098	-0.350862	-1.15719	-1.00012	-6.7806	-5.91993	-5.60077	-6.05235	-6.3061	-6.25277	-5.99036	-5.60744	TRUE	TRUE	TRUE	TRUE	TRUE	-5.853	-5.90191	-4.83317	-4.60733	0.0489072	1.01983	1.29458	TRUE	360
CLN2	6	-2.21825	-1.79629	-3.07973	-2.84414	-6.08753	-5.891	-4.74779	-5.4468	-6.50808	-6.69725	-6.49386	-6.30661	TRUE	TRUE	TRUE	TRUE	TRUE	-4.28982	-4.90096	-3.41413	-3.46247	0.611138	0.875691	1.43849	TRUE	361
PFK1	1	0.838373	0.790185	0.0916763	0.156868	-5.5733	-6.11344	-5.8932	-5.23539	-6.56009	-6.30873	-6.04274	-5.89282	TRUE	TRUE	TRUE	TRUE	TRUE	-7.39846	-7.09892	-6.13441	-6.04969	-0.299544	1.26405	1.04923	TRUE	362
YOR385W	NA	-3.01831	-3.45628	-3.90826	-3.77787	-5.18082	-5.9619	-5.25594	-5.05431	-6.36018	-6.50378	-6.03698	-5.72537	TRUE	TRUE	TRUE	TRUE	TRUE	-3.34186	-3.0475	-2.12872	-1.94751	-0.294363	1.21314	1.09999	TRUE	363
PTP3	0	-3.4902	-3.16277	-4.19668	-4.09763	-4.90659	-4.66471	-5.48666	-5.09138	-6.22605	-6.37402	-6.3786	-5.55136	TRUE	TRUE	TRUE	TRUE	TRUE	-2.73585	-3.21125	-2.18193	-1.45373	0.475394	0.553928	1.75752	FALSE	364
RPP1A	3	1.84825	1.67171	1.27979	1.53914	-3.95962	-4.21421	-3.17784	-2.96584	-5.36723	-5.75329	-4.85928	-4.65228	TRUE	TRUE	TRUE	TRUE	TRUE	-7.21549	-7.42499	-6.13907	-6.19143	0.209507	1.07642	1.23356	TRUE	365
RPT1_and_YKL145W-A	0	-1.843	-1.70602	-2.22634	-2.0738	-5.78285	-4.66461	-4.89425	-4.03522	-5.73582	-5.63627	-5.2137	-4.60467	TRUE	TRUE	TRUE	TRUE	TRUE	-3.89282	-3.93025	-2.98736	-2.53087	0.0374387	0.905459	1.39938	TRUE	366
YBR139W	0	-2.03764	-1.91592	-2.67412	-2.47048	-4.54123	-4.91318	-4.63213	-4.47206	-6.58244	-6.72768	-6.01629	-6.18118	TRUE	TRUE	TRUE	TRUE	TRUE	-4.54481	-4.81175	-3.34217	-3.7107	0.266948	1.20263	1.10106	TRUE	367
SSN8	NA	-3.48909	-3.38293	-3.93569	-3.52076	-5.31192	-5.26655	-4.74453	-4.47839	-5.98405	-5.70896	-5.24584	-4.73232	TRUE	TRUE	TRUE	TRUE	TRUE	-2.49496	-2.32603	-1.31015	-1.21156	-0.168924	1.18481	1.11447	TRUE	368
CYC8	2	-2.18569	-2.1262	-3.23047	-2.82463	-5.90847	-5.74322	-4.99587	-5.78016	-6.35363	-6.61756	-5.96686	-6.44902	TRUE	TRUE	TRUE	TRUE	TRUE	-4.16794	-4.49135	-2.7364	-3.62439	0.32341	1.43155	0.866961	TRUE	369
PRM4	1	-3.44801	-3.90575	-3.52255	-3.26129	-3.38525	-4.0594	-3.59737	-3.4106	-5.9429	-6.00681	-4.64349	-4.43904	TRUE	TRUE	TRUE	TRUE	TRUE	-2.49489	-2.10106	-1.12095	-1.17775	-0.393829	1.37394	0.923308	TRUE	370
UTP5	0	-2.33274	-2.14457	-3.05697	-2.75204	-5.70302	-6.04208	-4.84653	-5.09511	-6.13961	-6.22253	-5.69482	-5.70249	TRUE	TRUE	TRUE	TRUE	TRUE	-3.80687	-4.07797	-2.63785	-2.95045	0.271093	1.16903	1.12752	TRUE	371
YHR003C	0	-3.73213	-3.51095	-4.1604	-4.16701	-6.36649	-5.91467	-6.40032	-4.51855	-6.3095	-6.27401	-5.60134	-5.77455	TRUE	TRUE	TRUE	TRUE	TRUE	-2.57737	-2.76305	-1.44094	-1.60754	0.185688	1.13643	1.15552	TRUE	372
YDR128W	1	-3.81664	-3.58826	-4.14871	-3.89713	-6.20398	-6.13831	-5.25657	-5.59571	-6.39469	-6.4719	-5.75054	-5.47476	TRUE	TRUE	TRUE	TRUE	TRUE	-2.57805	-2.88364	-1.60184	-1.57763	0.305593	0.976207	1.30601	TRUE	373
SUT1	NA	-3.24581	-3.20242	-3.67407	-3.77062	-4.77214	-4.87776	-4.87102	-4.88066	-6.33607	-6.29274	-5.94319	-5.40673	TRUE	TRUE	TRUE	TRUE	TRUE	-3.09026	-3.09033	-2.26912	-1.63611	6.59388e-05	0.821135	1.45422	TRUE	374
GUK1	2	-0.325958	-0.215693	-0.747531	-0.641656	-4.91737	-5.1548	-4.495	-4.14196	-6.11488	-6.19955	-5.70185	-5.18804	TRUE	TRUE	TRUE	TRUE	TRUE	-5.78893	-5.98386	-4.95432	-4.54639	0.194932	0.834611	1.43747	TRUE	375
RBK1	NA	-2.94862	-2.88062	-3.29505	-3.12119	-6.20961	-6.26531	-5.57341	-5.70218	-6.40783	-6.49901	-5.40201	-5.81977	TRUE	TRUE	TRUE	TRUE	TRUE	-3.45921	-3.61839	-2.10696	-2.69859	0.159183	1.35225	0.919801	TRUE	376
DUS4	0	-3.80014	-3.53825	-4.22766	-4.3518	-6.50002	-6.03933	-6.21989	-6.40664	-6.75806	-6.41495	-5.96995	-6.17266	TRUE	TRUE	TRUE	TRUE	TRUE	-2.95792	-2.8767	-1.74229	-1.82086	-0.0812202	1.21563	1.05583	TRUE	377
PTC3	0	-1.36913	-1.23069	-2.15811	-1.87851	-4.07939	-4.15468	-3.64926	-3.60339	-5.07896	-4.53944	-4.18673	-4.59765	TRUE	TRUE	TRUE	TRUE	TRUE	-3.70984	-3.30874	-2.02862	-2.71915	-0.401092	1.68122	0.589597	FALSE	378
VID24	1	-1.65845	-1.6831	-1.94811	-1.85297	-4.32121	-4.22378	-3.91649	-3.79375	-6.46743	-6.6169	-5.55904	-5.72071	TRUE	TRUE	TRUE	TRUE	TRUE	-4.80898	-4.9338	-3.61093	-3.86774	0.124816	1.19805	1.06605	TRUE	379
VAS1	0	-0.20598	-0.0924995	-1.19559	-0.891873	-6.2119	-6.34579	-5.63547	-5.84261	-6.42064	-6.42986	-6.28911	-6.08725	TRUE	TRUE	TRUE	TRUE	TRUE	-6.21466	-6.33736	-5.09353	-5.19537	0.122701	1.12113	1.14199	TRUE	380
SPE4	0	-2.64049	-2.39918	-3.08048	-2.95963	-6.05902	-5.32272	-6.34612	-5.36406	-6.12136	-6.20145	-5.70128	-5.36406	TRUE	TRUE	TRUE	TRUE	TRUE	-3.48087	-3.80227	-2.6208	-2.40443	0.321402	0.860071	1.39784	TRUE	381
MRS11	1	-0.637131	-0.654862	-1.40113	-1.0141	-6.49014	-6.55588	-6.0989	-6.03375	-6.77116	-6.54006	-6.05532	-6.12348	TRUE	TRUE	TRUE	TRUE	TRUE	-6.13403	-5.8852	-4.65419	-5.10938	-0.248829	1.47984	0.77582	TRUE	382
ERG26	6	-1.76927	-1.59394	-2.68915	-2.52935	-6.14774	-5.89956	-5.46632	-5.53083	-6.20337	-5.85964	-5.62578	-6.03707	TRUE	TRUE	TRUE	TRUE	TRUE	-4.4341	-4.2657	-2.93663	-3.50772	-0.168394	1.49747	0.757982	TRUE	383
CUT294	1	-4.0361	-4.06992	-3.85885	-4.21787	-4.72107	-5.22709	-4.63316	-4.81367	-5.91026	-5.79026	-4.57882	-4.83791	TRUE	TRUE	TRUE	TRUE	TRUE	-1.87417	-1.72035	-0.719968	-0.620042	-0.153819	1.1542	1.1003	TRUE	384
IKI3	1	-1.99012	-1.72617	-2.93374	-2.56885	-5.84487	-5.99933	-5.99408	-5.43175	-6.51022	-6.37836	-6.34682	-6.07528	TRUE	TRUE	TRUE	TRUE	TRUE	-4.5201	-4.65219	-3.41308	-3.50643	0.132088	1.10703	1.14576	TRUE	385
RER1	8	-1.26411	-0.851402	-1.85097	-1.54698	-3.342	-2.35714	-3.61582	-4.43693	-6.44679	-6.5432	-5.75565	-6.26445	TRUE	TRUE	TRUE	TRUE	TRUE	-5.18268	-5.6918	-3.90468	-4.71747	0.509111	1.278	0.974321	TRUE	386
SHP1	0	-2.37183	-2.27159	-3.04611	-2.99704	-6.19891	-6.19897	-6.12459	-5.77548	-6.40452	-6.42819	-5.98901	-5.99217	TRUE	TRUE	TRUE	TRUE	TRUE	-4.0327	-4.1566	-2.9429	-2.99513	0.123902	1.08979	1.16147	TRUE	387
PRS1	NA	-0.629035	-0.410516	-1.37516	-1.23735	-5.82913	-6.27194	-5.42779	-4.82129	-6.41653	-6.35088	-5.96999	-6.11915	TRUE	TRUE	TRUE	TRUE	TRUE	-5.7875	-5.94036	-4.59483	-4.8818	0.152868	1.19266	1.05856	TRUE	388
TCB1	2	-2.17996	-2.0034	-2.93707	-2.75163	-2.77359	-2.70588	-3.56081	-3.31424	-6.60951	-6.69016	-6.27028	-6.2847	TRUE	TRUE	TRUE	TRUE	TRUE	-4.42954	-4.68676	-3.33321	-3.53307	0.257219	1.09633	1.15369	TRUE	389
PFS2	1	-3.80156	-3.89246	-4.21371	-4.3599	-6.16535	-6.14965	-5.0639	-5.69549	-6.49665	-6.3366	-5.6534	-5.81008	TRUE	TRUE	TRUE	TRUE	TRUE	-2.69509	-2.44415	-1.43969	-1.45018	-0.250942	1.2554	0.993962	TRUE	390
DNF3	0	-4.05003	-3.82126	-4.80266	-4.64216	-5.66811	-5.29977	-4.77057	-4.60252	-6.67216	-6.54234	-6.43154	-6.11009	TRUE	TRUE	TRUE	TRUE	TRUE	-2.62213	-2.72108	-1.62888	-1.46793	0.098948	0.993251	1.25315	TRUE	391
PUS9	0	-4.3455	-4.22249	-4.72253	-4.39798	-5.21285	-5.54973	-5.07379	-4.93188	-6.05465	-5.62165	-5.05201	-4.93188	TRUE	TRUE	TRUE	TRUE	TRUE	-1.70915	-1.39916	-0.329473	-0.533904	-0.309989	1.37968	0.865256	TRUE	392
PYC2	3	-1.53705	-1.31259	-2.45268	-2.32489	-5.56978	-6.457	-6.69792	-6.313	-6.56129	-6.70699	-6.51113	-6.44047	TRUE	TRUE	TRUE	TRUE	TRUE	-5.02424	-5.3944	-4.05845	-4.11558	0.370161	0.96579	1.27882	TRUE	393
YKR070W	0	-2.97881	-2.81254	-3.83663	-3.87362	-6.35381	-6.50449	-5.57257	-6.03484	-6.01319	-6.38357	-5.92441	-6.14848	TRUE	TRUE	TRUE	TRUE	TRUE	-3.03438	-3.57103	-2.08778	-2.27486	0.536647	0.946601	1.29616	TRUE	394
YSP2	2	-2.17075	-1.89564	-2.99242	-2.86083	-6.54688	-6.25285	-6.05072	-6.69626	-6.6611	-6.79326	-6.40345	-6.59509	TRUE	TRUE	TRUE	TRUE	TRUE	-4.49036	-4.89763	-3.41103	-3.73425	0.407272	1.07932	1.16337	TRUE	395
CBP3	0	-3.29238	-3.24066	-3.90597	-3.89764	-5.89789	-5.83621	-4.84578	-4.90133	-6.20314	-6.24546	-5.72355	-5.7698	TRUE	TRUE	TRUE	TRUE	TRUE	-2.91076	-3.0048	-1.81758	-1.87216	0.0940413	1.09318	1.13264	TRUE	396
YME1	0	-2.64486	-2.52159	-3.34308	-3.12907	-5.72008	-5.32279	-5.0406	-4.77068	-6.54746	-6.78728	-5.79457	-6.62241	TRUE	TRUE	TRUE	TRUE	TRUE	-3.90259	-4.2657	-2.45149	-3.49333	0.363101	1.45111	0.772364	TRUE	397
YBR242W	0	-3.42557	-3.19276	-4.16073	-3.87634	-5.55426	-5.21858	-5.25638	-4.95362	-6.38598	-6.35173	-6.10917	-5.82429	TRUE	TRUE	TRUE	TRUE	TRUE	-2.96041	-3.15897	-1.94844	-1.94795	0.198565	1.01197	1.21102	TRUE	398
IRC7	NA	-1.6755	-1.59594	-2.78245	-2.30352	-5.47609	-5.58968	-5.58449	-4.84354	-6.64295	-6.48328	-6.57374	-6.14478	TRUE	TRUE	TRUE	TRUE	TRUE	-4.96746	-4.88734	-3.79129	-3.84126	-0.0801125	1.17617	1.04608	TRUE	399
YLR001C	2	-3.85113	-3.57217	-4.46985	-4.0979	-6.59144	-6.53742	-5.98295	-6.51111	-6.74572	-6.63772	-6.4263	-5.88041	TRUE	TRUE	TRUE	TRUE	TRUE	-2.89459	-3.06554	-1.95645	-1.78251	0.170954	0.938138	1.28304	TRUE	400
ASK10	NA	-2.71894	-2.65934	-3.15298	-2.78553	-5.46578	-5.05281	-4.4833	-4.8262	-6.76094	-6.43602	-5.62873	-5.90781	TRUE	TRUE	TRUE	TRUE	TRUE	-4.042	-3.77668	-2.47575	-3.12229	-0.265312	1.56625	0.654397	FALSE	401
TOS4	NA	-3.95389	-3.71286	-4.50851	-4.16905	-6.26511	-6.4181	-6.43	-6.35102	-6.62019	-6.58237	-5.73242	-6.26127	TRUE	TRUE	TRUE	TRUE	TRUE	-2.6663	-2.86951	-1.22391	-2.09223	0.203212	1.44239	0.777286	TRUE	402
NOP4	8	-2.94762	-2.66461	-3.44114	-3.00886	-5.35083	-5.75909	-4.19052	-4.93375	-5.67567	-5.98941	-5.70072	-4.58365	TRUE	TRUE	TRUE	TRUE	TRUE	-2.72805	-3.3248	-2.25958	-1.57479	0.596755	0.468464	1.75001	FALSE	403
NSG1	0	-1.08577	-0.771449	-1.88164	-1.65521	-4.37181	-5.35067	-4.19009	-3.37202	-6.08163	-6.18505	-6.1653	-5.56442	TRUE	TRUE	TRUE	TRUE	TRUE	-4.99586	-5.4136	-4.28366	-3.90921	0.417746	0.712199	1.5044	TRUE	404
YAL026C-A_and_DRS2	0	-2.75373	-2.61501	-3.47215	-3.30418	-6.27891	-6.45699	-6.12811	-6.16121	-6.78372	-6.58989	-6.30018	-6.26654	TRUE	TRUE	TRUE	TRUE	TRUE	-4.02999	-3.97488	-2.82804	-2.96237	-0.0551089	1.20195	1.01251	TRUE	405
HSP42	NA	-2.28317	-2.93654	-3.6033	-3.47872	-6.39825	-6.5167	-6.33764	-5.63934	-6.48936	-6.51643	-6.40045	-6.2538	TRUE	TRUE	TRUE	TRUE	TRUE	-4.20619	-3.57989	-2.79715	-2.77508	-0.626294	1.40903	0.804808	TRUE	406
ENP1	0	-2.60675	-2.43366	-3.12408	-2.95914	-4.90278	-4.22363	-5.64152	-3.62379	-6.63294	-6.59321	-5.96557	-6.08985	TRUE	TRUE	TRUE	TRUE	TRUE	-4.0262	-4.15955	-2.84149	-3.13072	0.133352	1.18471	1.02883	TRUE	407
THS1	4	-0.426699	-0.233559	-1.17672	-1.01973	-6.39002	-6.33872	-5.79899	-6.48162	-6.51682	-6.20023	-5.80018	-6.24408	TRUE	TRUE	TRUE	TRUE	TRUE	-6.09012	-5.96667	-4.62346	-5.22435	-0.12345	1.46667	0.742317	TRUE	408
RPN12	NA	-1.54051	-1.41129	-1.8852	-1.83777	-4.09522	-6.12715	-4.96077	-3.12006	-6.47329	-6.33476	-5.98171	-5.38893	TRUE	TRUE	TRUE	TRUE	TRUE	-4.93278	-4.92347	-4.09651	-3.55116	-0.00931325	0.836266	1.37231	TRUE	409
SAP155	1	-2.87202	-2.64228	-3.50895	-3.0816	-7.32382	-6.41734	-5.92933	-5.66085	-6.57278	-6.70719	-5.97239	-6.17551	TRUE	TRUE	TRUE	TRUE	TRUE	-3.70077	-4.06491	-2.46343	-3.09392	0.364145	1.23733	0.970995	TRUE	410
INO80	1	-3.1313	-2.931	-4.06107	-3.76073	-5.43127	-5.92806	-5.14779	-4.3127	-6.30769	-6.62178	-5.89892	-6.58271	TRUE	TRUE	TRUE	TRUE	TRUE	-3.17639	-3.69078	-1.83786	-2.82198	0.514386	1.33853	0.868797	TRUE	411
ARP9	0	-3.07136	-3.12251	-3.61517	-3.41527	-6.19808	-5.53114	-5.33497	-4.66347	-6.3778	-6.54956	-5.75471	-5.80298	TRUE	TRUE	TRUE	TRUE	TRUE	-3.30645	-3.42705	-2.13954	-2.38771	0.120607	1.1669	1.03934	TRUE	412
ITR2	0	-2.72996	-2.36311	-3.40272	-3.15594	-5.9806	-4.76364	-4.44837	-5.31067	-6.24741	-6.55163	-6.01488	-6.05133	TRUE	TRUE	TRUE	TRUE	TRUE	-3.51745	-4.18853	-2.61217	-2.89539	0.671075	0.905286	1.29314	TRUE	413
NFU1	0	-2.82578	-2.73047	-3.22104	-3.00317	-3.83634	-3.60829	-3.28812	-3.55004	-4.87891	-4.71895	-4.10195	-3.9674	TRUE	TRUE	TRUE	TRUE	TRUE	-2.05313	-1.98848	-0.880901	-0.964233	-0.0646449	1.17222	1.02425	TRUE	414
TYW3	NA	-3.73157	-3.6614	-3.94578	-3.77671	-5.38818	-6.15888	-5.03156	-5.37497	-6.27069	-6.59836	-5.70654	-5.29679	TRUE	TRUE	TRUE	TRUE	TRUE	-2.53913	-2.93696	-1.76076	-1.52008	0.39783	0.778367	1.41687	TRUE	415
TOS1	NA	1.05396	0.963016	0.649846	0.742792	-4.40409	-5.36433	-4.25694	-3.76794	-6.40956	-6.60292	-5.82854	-5.61471	TRUE	TRUE	TRUE	TRUE	TRUE	-7.46352	-7.56594	-6.47838	-6.3575	0.102422	0.985137	1.20844	TRUE	416
TGS1	3	-4.53392	-4.19426	-4.77187	-4.57817	-5.92863	-6.16452	-4.84936	-5.61775	-6.59414	-6.25458	-5.59761	-5.67974	TRUE	TRUE	TRUE	TRUE	TRUE	-2.06023	-2.06031	-0.82574	-1.10157	8.40995e-05	1.23449	0.95874	TRUE	417
DIM1	0	-2.44184	-2.23985	-2.84194	-2.5483	-6.37168	-6.65222	-5.88431	-5.80365	-6.29185	-6.35224	-5.60062	-5.56018	TRUE	TRUE	TRUE	TRUE	TRUE	-3.85001	-4.11239	-2.75868	-3.01188	0.262381	1.09133	1.10051	TRUE	418
BEM3	0	-3.32878	-2.9059	-4.00017	-3.63646	-4.95562	-5.20942	-5.44401	-5.21917	-5.89515	-6.04597	-5.72602	-5.42547	TRUE	TRUE	TRUE	TRUE	TRUE	-2.56636	-3.14008	-1.72586	-1.78901	0.573713	0.840506	1.35107	TRUE	419
IMH1	NA	-4.25681	-4.04884	-4.30511	-3.91061	-5.95835	-6.41135	-4.92512	-5.26723	-6.24213	-6.62804	-5.3914	-5.1983	TRUE	TRUE	TRUE	TRUE	TRUE	-1.98532	-2.5792	-1.08629	-1.28769	0.593881	0.899032	1.29151	TRUE	420
NHP10	1	-4.01858	-4.30819	-4.8547	-4.4242	-4.64927	-5.02703	-4.61226	-3.82388	-6.3354	-5.89627	-5.44395	-5.54977	TRUE	TRUE	TRUE	TRUE	TRUE	-2.31681	-1.58808	-0.58925	-1.12557	-0.728732	1.72756	0.462506	FALSE	421
HOM3	1	-0.734906	-0.64601	-1.7608	-1.45615	-6.54585	-6.50268	-6.05716	-5.96747	-6.61429	-6.57186	-6.43819	-6.39409	TRUE	TRUE	TRUE	TRUE	TRUE	-5.87938	-5.92585	-4.67738	-4.93795	0.0464712	1.202	0.987908	TRUE	422
SIW14	1	-3.96041	-3.91615	-4.35716	-4.10759	-5.159	-5.41117	-4.86365	-5.04629	-6.45034	-6.34608	-5.82495	-5.36978	TRUE	TRUE	TRUE	TRUE	TRUE	-2.48992	-2.42993	-1.46779	-1.2622	-0.0599897	1.02213	1.16774	TRUE	423
COQ10	6	-3.51879	-3.54464	-4.56991	-4.40799	-6.51461	-6.57427	-5.67892	-6.23806	-6.10909	-6.51659	-6.06956	-6.28172	TRUE	TRUE	TRUE	TRUE	TRUE	-2.5903	-2.97195	-1.49965	-1.87373	0.381656	1.09065	1.09822	TRUE	424
SCT1	0	-2.68436	-2.6106	-3.32539	-3.17939	-4.6614	-3.82529	-4.12658	-3.71814	-6.30777	-6.67128	-6.0122	-5.98932	TRUE	TRUE	TRUE	TRUE	TRUE	-3.62341	-4.06068	-2.6868	-2.80993	0.437266	0.936613	1.25075	TRUE	425
CMD1	2	-0.412774	-0.273771	-0.740094	-0.525797	-4.13841	-4.51986	-3.25253	-3.30694	-6.34234	-5.88395	-4.94961	-5.67209	TRUE	TRUE	TRUE	TRUE	TRUE	-5.92957	-5.61018	-4.20951	-5.14629	-0.319389	1.72005	0.463886	FALSE	426
RRP8	NA	-2.9097	-2.70853	-3.7254	-3.39245	-6.61191	-6.53879	-5.44782	-5.7457	-6.462	-6.71199	-6.26676	-6.23135	TRUE	TRUE	TRUE	TRUE	TRUE	-3.5523	-4.00346	-2.54136	-2.8389	0.45116	1.01094	1.16455	TRUE	427
SED5	2	-3.24701	-3.23455	-3.37567	-3.25549	-6.00051	-5.2731	-4.73505	-3.97394	-6.30282	-6.2932	-5.37106	-5.20078	TRUE	TRUE	TRUE	TRUE	TRUE	-3.05581	-3.05866	-1.99539	-1.9453	0.00284975	1.06041	1.11336	TRUE	428
FCY1	1	-1.43428	-1.31934	-2.01194	-1.72362	-5.31413	-6.17759	-5.2959	-5.23909	-6.21517	-6.45476	-5.89476	-5.58358	TRUE	TRUE	TRUE	TRUE	TRUE	-4.78089	-5.13542	-3.88283	-3.85996	0.354528	0.898065	1.27546	TRUE	429
RIM21	1	-3.659	-3.55295	-3.81966	-3.84163	-5.99593	-6.27704	-5.22965	-5.0234	-6.57114	-6.30174	-5.63749	-5.52258	TRUE	TRUE	TRUE	TRUE	TRUE	-2.91214	-2.74879	-1.81783	-1.68096	-0.163348	1.09431	1.06783	TRUE	430
CTP1	0	-3.56573	-3.84818	-4.17194	-4.04616	-4.86544	-5.03147	-4.68441	-3.92675	-6.24844	-6.45182	-5.69226	-5.65098	TRUE	TRUE	TRUE	TRUE	TRUE	-2.68271	-2.60364	-1.52031	-1.60482	-0.0790666	1.16239	0.998816	TRUE	431
VPS29	0	-3.54124	-3.25431	-3.86578	-3.67356	-6.56581	-6.27182	-5.92579	-5.49824	-6.41452	-6.63105	-5.97802	-5.65043	TRUE	TRUE	TRUE	TRUE	TRUE	-2.87328	-3.37674	-2.11224	-1.97687	0.503462	0.761039	1.39987	TRUE	432
CMK2	0	-2.01585	-2.69692	-2.93026	-3.00882	-5.60849	-5.83985	-5.07914	-4.57465	-6.54114	-6.62599	-6.17518	-6.05801	TRUE	TRUE	TRUE	TRUE	TRUE	-4.52529	-3.92907	-3.24492	-3.04919	-0.596224	1.28037	0.879878	TRUE	433
SED4	NA	-1.40166	-1.34868	-1.98176	-1.88442	-6.12273	-6.57355	-6.19178	-6.10378	-6.62012	-6.69694	-5.91879	-6.35839	TRUE	TRUE	TRUE	TRUE	TRUE	-5.21846	-5.34825	-3.93703	-4.47397	0.129792	1.28143	0.874283	TRUE	434
YUH1	1	-3.77959	-3.75881	-3.93456	-3.79664	-6.05014	-5.94831	-5.32736	-4.9138	-6.37678	-6.37576	-5.49628	-5.29431	TRUE	TRUE	TRUE	TRUE	TRUE	-2.5972	-2.61695	-1.56172	-1.49768	0.0197529	1.03547	1.11927	TRUE	435
EST3	2	-3.90575	-3.87781	-4.20408	-3.78806	-6.23288	-6.30347	-5.22555	-5.3013	-6.39304	-6.37921	-5.46505	-5.36163	TRUE	TRUE	TRUE	TRUE	TRUE	-2.48729	-2.5014	-1.26097	-1.57357	0.0141058	1.22632	0.927826	TRUE	436
BUD22	3	-3.38817	-3.18769	-3.80291	-3.40043	-6.15143	-5.91069	-5.67703	-5.40089	-6.60107	-6.27793	-6.01083	-5.34364	TRUE	TRUE	TRUE	TRUE	TRUE	-3.2129	-3.09024	-2.20793	-1.94321	-0.122657	1.00497	1.14703	TRUE	437
KIN1	0	-3.47552	-3.38529	-4.18108	-4.0102	-5.73966	-5.96557	-5.98489	-5.40319	-6.57633	-6.41458	-6.05167	-6.12111	TRUE	TRUE	TRUE	TRUE	TRUE	-3.1008	-3.0293	-1.87059	-2.1109	-0.0715063	1.23021	0.918391	TRUE	438
TRE1	3	-4.31751	-3.93018	-4.79257	-4.60112	-6.48971	-6.33352	-5.85306	-5.8573	-5.95576	-6.31936	-5.6392	-5.63345	TRUE	TRUE	TRUE	TRUE	TRUE	-1.63825	-2.38917	-0.846634	-1.03233	0.750922	0.791615	1.35684	TRUE	439
GCS1	2	-2.49812	-2.15302	-3.0944	-2.91164	-5.25563	-5.15829	-4.83681	-4.66059	-6.12336	-6.04096	-5.93372	-5.43774	TRUE	TRUE	TRUE	TRUE	TRUE	-3.62524	-3.88794	-2.83932	-2.5261	0.262703	0.785916	1.36184	TRUE	440
ADE16	1	-1.7232	-1.66924	-2.81588	-2.50118	-6.3436	-6.71284	-6.51373	-6.71584	-6.35915	-6.53939	-6.18069	-6.49953	TRUE	TRUE	TRUE	TRUE	TRUE	-4.63595	-4.87016	-3.36481	-3.99834	0.234209	1.27114	0.871814	TRUE	441
HIR2	NA	-3.95639	-3.74465	-4.80986	-4.50071	-5.786	-6.01489	-6.26035	-6.21868	-6.09353	-5.98075	-5.82197	-5.72105	TRUE	TRUE	TRUE	TRUE	TRUE	-2.13714	-2.2361	-1.01212	-1.22034	0.0989671	1.12502	1.01576	TRUE	442
FAF1	NA	-4.06831	-3.77125	-4.82174	-4.30094	-5.77249	-5.40932	-5.81132	-4.47754	-6.23975	-6.32243	-6.18382	-5.52235	TRUE	TRUE	TRUE	TRUE	TRUE	-2.17144	-2.55118	-1.36208	-1.22141	0.379745	0.809358	1.32977	TRUE	443
RAD23	0	-2.23165	-2.05487	-3.20839	-2.92018	-6.33981	-6.5516	-6.5538	-6.63851	-6.38799	-6.4984	-6.2755	-6.31651	TRUE	TRUE	TRUE	TRUE	TRUE	-4.15634	-4.44353	-3.06711	-3.39633	0.287191	1.08923	1.04719	TRUE	444
MRD1	0	-3.13037	-2.99777	-3.71456	-3.36343	-5.85905	-5.53003	-5.49807	-5.55183	-6.49302	-6.5862	-6.00638	-5.88702	TRUE	TRUE	TRUE	TRUE	TRUE	-3.36264	-3.58844	-2.29181	-2.5236	0.225791	1.07083	1.06484	TRUE	445
AIF1	1	-3.75566	-3.76071	-4.46108	-4.13553	-4.66575	-4.68798	-3.77477	-4.18316	-6.38086	-6.5462	-5.8732	-6.00131	TRUE	TRUE	TRUE	TRUE	TRUE	-2.6252	-2.78549	-1.41211	-1.86578	0.160291	1.21309	0.919707	TRUE	446
NTH1	1	-2.92803	-2.95273	-3.75281	-3.64245	-5.29161	-4.35271	-4.87064	-4.71382	-6.42421	-6.81609	-6.18542	-6.43682	TRUE	TRUE	TRUE	TRUE	TRUE	-3.49619	-3.86337	-2.43261	-2.79436	0.367178	1.06358	1.069	TRUE	447
ALT1	NA	-1.56539	-1.51049	-2.49064	-2.33621	-6.59747	-6.52382	-5.59912	-5.79686	-6.54803	-6.65309	-6.43234	-6.38738	TRUE	TRUE	TRUE	TRUE	TRUE	-4.98263	-5.1426	-3.94169	-4.05117	0.159967	1.04094	1.09143	TRUE	448
HTB2	5	0.322497	0.374297	-0.269326	-0.183692	-4.7324	-4.40272	-4.68547	-4.21754	-6.43658	-6.48131	-5.91693	-6.02017	TRUE	TRUE	TRUE	TRUE	TRUE	-6.75907	-6.85561	-5.64761	-5.83647	0.0965335	1.11146	1.01913	TRUE	449
MON2	NA	-2.84972	-2.69203	-3.81808	-3.52272	-6.38079	-6.4392	-6.48943	-6.2883	-6.4512	-6.30185	-6.40276	-6.01888	TRUE	TRUE	TRUE	TRUE	TRUE	-3.60148	-3.60983	-2.58468	-2.49616	0.00835162	1.0168	1.11367	TRUE	450
ILM1	0	-2.18167	-1.974	-3.12021	-2.96123	-6.42413	-6.11062	-5.6019	-6.1159	-6.38715	-6.26799	-6.11485	-6.33702	TRUE	TRUE	TRUE	TRUE	TRUE	-4.20548	-4.29398	-2.99464	-3.37579	0.0885031	1.21084	0.918192	TRUE	451
YLR143W	NA	-3.92693	-3.75933	-4.65215	-4.51062	-4.94639	-5.78721	-5.32224	-5.15144	-6.4476	-6.46796	-6.22249	-6.04088	TRUE	TRUE	TRUE	TRUE	TRUE	-2.52067	-2.70863	-1.57034	-1.53026	0.187956	0.950335	1.17837	TRUE	452
NUP120	1	-1.81373	-1.60413	-2.65918	-2.45648	-5.93304	-5.32849	-4.67651	-4.70149	-5.53464	-5.82722	-5.39676	-5.53444	TRUE	TRUE	TRUE	TRUE	TRUE	-3.72091	-4.22309	-2.73758	-3.07796	0.502182	0.983326	1.14513	TRUE	453
RPL3	6	1.73698	1.61607	1.28952	1.31168	-3.78477	-3.19809	-2.60448	-2.52911	-5.21969	-5.03246	-4.38504	-4.49692	TRUE	TRUE	TRUE	TRUE	TRUE	-6.95667	-6.64853	-5.67455	-5.8086	-0.308142	1.28211	0.839927	TRUE	454
FMN1	4	-2.84892	-2.78096	-3.20516	-3.08086	-3.34203	-2.89577	-4.51558	-3.18378	-6.36892	-6.42164	-5.48281	-5.84435	TRUE	TRUE	TRUE	TRUE	TRUE	-3.52	-3.64068	-2.27766	-2.76349	0.120676	1.24234	0.877185	TRUE	455
LST8	NA	-3.05821	-2.96058	-3.54579	-3.48582	-6.08992	-5.6345	-6.17164	-4.89594	-6.47997	-6.43398	-6.05678	-5.75078	TRUE	TRUE	TRUE	TRUE	TRUE	-3.42175	-3.4734	-2.51099	-2.26496	0.0516466	0.910762	1.20844	TRUE	456
BRO1	0	-3.19752	-3.13075	-4.10216	-3.6704	-5.96337	-5.966	-5.91373	-5.49269	-6.40806	-6.65493	-6.0456	-6.34622	TRUE	TRUE	TRUE	TRUE	TRUE	-3.21054	-3.52418	-1.94344	-2.67582	0.313636	1.2671	0.848355	TRUE	457
RPC37	0	-3.38461	-3.3656	-3.84817	-3.66671	-6.75602	-6.70419	-5.78811	-6.40049	-6.54183	-6.61124	-6.05309	-5.75126	TRUE	TRUE	TRUE	TRUE	TRUE	-3.15722	-3.24564	-2.20493	-2.08455	0.0884224	0.952291	1.16109	TRUE	458
HOM6	0	0.459321	0.586863	0.0462731	0.130159	-6.52357	-6.16737	-5.86443	-6.00295	-6.56438	-6.72771	-5.82317	-6.22744	TRUE	TRUE	TRUE	TRUE	TRUE	-7.0237	-7.31458	-5.86944	-6.35759	0.290875	1.15426	0.956982	TRUE	459
OST3	0	-0.36679	-0.322826	-0.754106	-0.825672	-4.06975	-4.64884	-4.82489	-3.94199	-5.57758	-5.53507	-4.71651	-5.17513	TRUE	TRUE	TRUE	TRUE	TRUE	-5.21079	-5.21224	-3.96241	-4.34946	0.0014504	1.24839	0.862786	TRUE	460
VMR1	0	-3.36499	-3.18625	-3.31269	-2.95668	-6.02811	-6.04851	-4.56808	-4.53062	-6.57944	-6.4805	-5.47592	-5.19193	TRUE	TRUE	TRUE	TRUE	TRUE	-3.21444	-3.29425	-2.16323	-2.23525	0.0798035	1.05121	1.059	TRUE	461
RRN6	5	-3.69501	-3.4374	-4.0506	-3.75746	-6.20527	-6.38492	-5.39511	-5.05168	-6.42338	-6.14695	-5.74104	-5.39478	TRUE	TRUE	TRUE	TRUE	TRUE	-2.72837	-2.70954	-1.69044	-1.63732	-0.0188265	1.03793	1.07222	TRUE	462
HSP31	2	-3.19662	-3.0117	-4.1213	-3.70713	-6.18928	-5.72096	-4.77476	-4.58019	-5.86232	-5.85989	-5.47442	-5.76778	TRUE	TRUE	TRUE	TRUE	TRUE	-2.66571	-2.84818	-1.35312	-2.06065	0.182479	1.31259	0.787537	TRUE	463
SGD1	0	-4.04188	-3.75091	-4.52665	-4.36429	-6.41336	-5.80723	-6.01244	-6.3656	-6.58006	-6.63979	-6.01244	-6.20575	TRUE	TRUE	TRUE	TRUE	TRUE	-2.53818	-2.88888	-1.48579	-1.84146	0.350701	1.05239	1.04742	TRUE	464
ADE12	NA	-1.33418	-1.29588	-2.24129	-2.06981	-5.00674	-6.63076	-7.92267	-4.48598	-6.25467	-6.64214	-6.36602	-6.11263	TRUE	TRUE	TRUE	TRUE	TRUE	-4.9205	-5.34626	-4.12473	-4.04282	0.425763	0.795764	1.30344	TRUE	465
YHP1	0	-3.96893	-3.44082	-4.4534	-4.33727	-5.85075	-6.15505	-5.38041	-6.09163	-6.1533	-6.791	-6.22817	-5.99791	TRUE	TRUE	TRUE	TRUE	TRUE	-2.18437	-3.35018	-1.77477	-1.66064	1.16581	0.409593	1.68954	FALSE	466
SSE1	1	0.849304	0.808962	0.268855	0.373669	-4.97884	-3.5344	-4.97129	-4.02963	-5.8806	-6.14864	-5.41524	-5.5324	TRUE	TRUE	TRUE	TRUE	TRUE	-6.7299	-6.9576	-5.6841	-5.90607	0.227699	1.0458	1.05153	TRUE	467
ATG21	2	-4.26586	-4.21624	-4.77679	-4.72794	-4.81757	-4.08667	-5.22787	-3.88572	-5.61541	-5.85724	-5.71783	-4.68071	TRUE	TRUE	TRUE	TRUE	TRUE	-1.34954	-1.641	-0.941047	0.0472329	0.291458	0.408496	1.68823	FALSE	468
LAS17	0	-3.61019	-3.46283	-4.3438	-3.99119	-6.03748	-6.21108	-6.36963	-6.32574	-6.72966	-6.74485	-5.88315	-6.75889	TRUE	TRUE	TRUE	TRUE	TRUE	-3.11946	-3.28202	-1.53935	-2.7677	0.16256	1.58011	0.514325	FALSE	469
ISW2	NA	-4.0727	-3.87834	-4.55236	-4.39544	-5.77321	-6.00576	-5.69866	-5.31443	-6.29675	-6.64074	-5.87151	-5.97081	TRUE	TRUE	TRUE	TRUE	TRUE	-2.22405	-2.7624	-1.31915	-1.57537	0.538357	0.904898	1.18703	TRUE	470
TPI1	9	1.60097	1.48191	1.44442	1.5307	-5.05706	-5.42412	-4.1286	-3.02437	-6.23149	-5.86757	-5.15683	-4.95815	TRUE	TRUE	TRUE	TRUE	TRUE	-7.83246	-7.34949	-6.60125	-6.48886	-0.482976	1.23121	0.860631	TRUE	471
SEC23	NA	0.441258	0.355016	-0.196599	-0.309901	-5.23358	-5.29197	-4.72501	-3.66503	-6.63807	-6.47318	-6.11832	-6.2051	TRUE	TRUE	TRUE	TRUE	TRUE	-7.07933	-6.8282	-5.92172	-5.89519	-0.251134	1.15761	0.933003	TRUE	472
REV1	0	-3.95746	-3.57459	-4.36856	-4.17312	-6.07697	-6.53985	-6.24286	-5.99671	-6.39613	-6.18652	-5.82757	-5.67486	TRUE	TRUE	TRUE	TRUE	TRUE	-2.43866	-2.61193	-1.459	-1.50174	0.17327	0.979659	1.1102	TRUE	473
YNL140C_and_RLR1	1	-3.13618	-2.91502	-3.92637	-3.65363	-5.23461	-4.98555	-4.92115	-4.07503	-5.27301	-5.54944	-5.31806	-4.94375	TRUE	TRUE	TRUE	TRUE	TRUE	-2.13684	-2.63443	-1.39169	-1.29012	0.497588	0.745146	1.3443	TRUE	474
BEM2	1	-1.97126	-1.65936	-2.78028	-2.47355	-5.55819	-5.44067	-4.4401	-5.497	-5.7827	-5.66809	-5.80023	-5.18462	TRUE	TRUE	TRUE	TRUE	TRUE	-3.81145	-4.00873	-3.01995	-2.71107	0.197285	0.791494	1.29766	TRUE	475
SUT205	8	-3.89069	-3.94067	-3.14495	-3.0874	-4.8051	-5.13641	-4.82875	-4.16967	-5.9249	-6.29294	-4.19519	-4.33661	TRUE	TRUE	TRUE	TRUE	TRUE	-2.03421	-2.35227	-1.05023	-1.24922	0.318059	0.98398	1.10306	TRUE	476
SLD5	1	-3.37065	-3.1189	-3.64478	-3.39311	-5.61927	-4.57515	-4.76364	-4.27794	-5.79051	-5.16872	-4.77943	-4.64111	TRUE	TRUE	TRUE	TRUE	TRUE	-2.41986	-2.04982	-1.13465	-1.24801	-0.37003	1.28521	0.801818	TRUE	477
NHA1	0	-2.30079	-2.09643	-3.12347	-3.0853	-6.55022	-6.43986	-6.12709	-6.66797	-6.39708	-6.33224	-6.05946	-6.39844	TRUE	TRUE	TRUE	TRUE	TRUE	-4.09628	-4.23581	-2.93599	-3.31314	0.139527	1.16029	0.922673	TRUE	478
BRR2	1	-3.56783	-3.28611	-4.31813	-4.0005	-6.1889	-6.16973	-6.18784	-6.39202	-6.60519	-6.31773	-6.47415	-5.83104	TRUE	TRUE	TRUE	TRUE	TRUE	-3.03735	-3.03162	-2.15602	-1.83054	-0.0057367	0.881335	1.20107	TRUE	479
ROD1	NA	-4.28268	-4.21498	-4.70875	-4.62739	-5.992	-6.08583	-5.52969	-6.2349	-6.54472	-6.31256	-5.62947	-5.98466	TRUE	TRUE	TRUE	TRUE	TRUE	-2.26205	-2.09758	-0.920724	-1.35727	-0.164461	1.34132	0.740312	TRUE	480
CEM1	3	-4.19346	-4.48323	-4.83082	-4.84715	-4.4063	-3.97329	-4.59752	-4.51132	-4.80728	-5.34725	-4.72886	-4.34545	TRUE	TRUE	TRUE	TRUE	TRUE	-0.613821	-0.864025	0.10196	0.501698	0.250205	0.715781	1.36572	TRUE	481
STE23	0	-2.08496	-2.02239	-2.50005	-2.40109	-6.54812	-6.44639	-5.64584	-6.17974	-6.58259	-6.79874	-6.08329	-6.01208	TRUE	TRUE	TRUE	TRUE	TRUE	-4.49763	-4.77635	-3.58324	-3.61099	0.278724	0.914391	1.16536	TRUE	482
MCM2	NA	-4.16953	-3.92933	-4.84518	-4.75032	-3.68162	-2.57505	-4.95481	-3.84309	-5.80679	-5.99534	-5.79253	-5.42878	TRUE	TRUE	TRUE	TRUE	TRUE	-1.63726	-2.06601	-0.947352	-0.678463	0.428747	0.689912	1.38755	FALSE	483
DDP1	0	-3.45467	-3.27578	-3.95338	-3.49545	-5.87435	-5.43779	-5.18679	-4.53776	-6.64848	-6.21406	-5.94975	-5.555	TRUE	TRUE	TRUE	TRUE	TRUE	-3.19381	-2.93828	-1.99636	-2.05955	-0.255529	1.19745	0.878734	TRUE	484
NAB2	2	-2.11368	-2.079	-2.67931	-2.5659	-5.51261	-5.30819	-5.92019	-4.96607	-6.25585	-6.30369	-5.85458	-5.68341	TRUE	TRUE	TRUE	TRUE	TRUE	-4.14217	-4.22469	-3.17526	-3.11751	0.082523	0.966905	1.10718	TRUE	485
RTG3	NA	-3.89571	-3.92527	-4.0215	-3.94471	-4.0238	-4.04124	-4.97108	-4.62015	-6.50621	-6.07467	-5.65305	-4.99917	TRUE	TRUE	TRUE	TRUE	TRUE	-2.61049	-2.14941	-1.63156	-1.05446	-0.46109	0.978938	1.09495	TRUE	486
RFA2	NA	-2.41791	-2.29675	-3.14816	-3.09954	-6.77841	-6.56883	-6.34237	-6.41137	-6.53516	-6.71227	-6.41675	-6.29299	TRUE	TRUE	TRUE	TRUE	TRUE	-4.11725	-4.41552	-3.2686	-3.19344	0.298264	0.848655	1.22207	TRUE	487
HHT1	5	0.451155	0.472957	-0.288084	-0.261521	-6.5101	-6.46007	-6.65525	-6.43665	-6.35713	-6.40487	-6.16486	-6.00412	TRUE	TRUE	TRUE	TRUE	TRUE	-6.80828	-6.87782	-5.87678	-5.7426	0.0695447	0.931502	1.13522	TRUE	488
ACB1	0	-0.0400813	0.23095	-0.469329	-0.370418	-3.88118	-3.10247	-2.84835	-2.33371	-6.01781	-5.74932	-5.21571	-5.51681	TRUE	TRUE	TRUE	TRUE	TRUE	-5.97773	-5.98027	-4.74638	-5.1464	0.00254135	1.23135	0.833878	TRUE	489
RSC4	5	-3.02155	-2.76644	-3.7013	-3.25937	-6.40853	-6.39395	-5.48283	-6.15983	-6.42114	-6.22794	-5.51891	-6.2398	TRUE	TRUE	TRUE	TRUE	TRUE	-3.39958	-3.4615	-1.81761	-2.98043	0.061921	1.58197	0.481071	FALSE	490
YDJ1	0	-0.35778	-0.234249	-1.32821	-1.20393	-4.51504	-4.14514	-3.16031	-2.83162	-5.85255	-5.97681	-5.70962	-5.99755	TRUE	TRUE	TRUE	TRUE	TRUE	-5.49477	-5.74256	-4.38141	-4.79362	0.247781	1.11337	0.948938	TRUE	491
YMC2	0	-3.56861	-3.19453	-4.15129	-4.03421	-5.81366	-6.66223	-6.08596	-5.68281	-6.52258	-6.59057	-6.43756	-6.03722	TRUE	TRUE	TRUE	TRUE	TRUE	-2.95396	-3.39604	-2.28627	-2.00301	0.442075	0.667692	1.39303	FALSE	492
ACK1	NA	-3.97294	-3.90028	-4.43645	-4.32671	-5.04895	-5.77271	-5.73579	-4.7558	-5.63723	-5.2041	-5.19293	-4.48537	TRUE	TRUE	TRUE	TRUE	TRUE	-1.66429	-1.30382	-0.756479	-0.158665	-0.360469	0.907812	1.14516	TRUE	493
HAA1	0	-3.11937	-2.97968	-3.64716	-3.46136	-6.30713	-6.32924	-5.80357	-6.34627	-6.16855	-6.43483	-5.71032	-5.84958	TRUE	TRUE	TRUE	TRUE	TRUE	-3.04918	-3.45515	-2.06316	-2.38823	0.405976	0.986016	1.06692	TRUE	494
YMR209C	0	-3.20366	-2.91083	-3.8686	-3.62513	-4.9778	-4.07423	-4.68199	-4.35228	-6.09931	-6.38601	-6.0022	-5.81077	TRUE	TRUE	TRUE	TRUE	TRUE	-2.89566	-3.47518	-2.1336	-2.18565	0.579529	0.762055	1.28954	TRUE	495
RFC3	1	-3.5549	-3.38472	-4.47313	-4.34689	-6.65462	-6.79298	-6.13741	-5.98067	-6.43697	-6.59904	-6.29955	-6.56588	TRUE	TRUE	TRUE	TRUE	TRUE	-2.88208	-3.21432	-1.82642	-2.21899	0.332244	1.05566	0.995337	TRUE	496
YPL199C	NA	-2.58193	-2.53273	-3.04956	-2.9226	-6.45821	-6.0834	-5.35919	-5.69191	-6.11249	-6.42198	-5.8255	-5.51562	TRUE	TRUE	TRUE	TRUE	TRUE	-3.53056	-3.88925	-2.77593	-2.59302	0.358689	0.75463	1.29623	TRUE	497
LDB17	0	-3.4708	-3.30969	-4.19581	-4.02966	-6.63063	-5.55513	-5.16048	-4.70295	-6.31566	-6.47028	-6.15259	-6.02756	TRUE	TRUE	TRUE	TRUE	TRUE	-2.84486	-3.16059	-1.95678	-1.9979	0.315729	0.888085	1.16269	TRUE	498
MBF1	4	-0.279472	-0.167148	-0.917985	-0.761152	-2.96096	-2.41079	-3.10383	-2.71867	-4.25032	-4.47904	-4.16475	-3.74697	TRUE	TRUE	TRUE	TRUE	TRUE	-3.97085	-4.3119	-3.24676	-2.98582	0.341047	0.724086	1.32608	TRUE	499
ERB1	NA	-1.94376	-1.78821	-2.55326	-2.23064	-4.70412	-5.04531	-3.48103	-2.98597	-6.66154	-6.58814	-6.21609	-6.0363	TRUE	TRUE	TRUE	TRUE	TRUE	-4.71778	-4.79993	-3.66283	-3.80565	0.0821434	1.05495	0.994275	TRUE	500
YBP1	NA	-3.84433	-3.75896	-4.25925	-4.01562	-5.49635	-4.71658	-4.24485	-3.51733	-5.3328	-5.84285	-4.81294	-4.98558	TRUE	TRUE	TRUE	TRUE	TRUE	-1.48847	-2.08389	-0.553696	-0.969953	0.595414	0.934778	1.11393	TRUE	501
MCM6	0	-3.58362	-3.42064	-4.50417	-4.24524	-6.49651	-6.54297	-6.17372	-6.12223	-6.42978	-6.40568	-6.38641	-6.14661	TRUE	TRUE	TRUE	TRUE	TRUE	-2.84616	-2.98503	-1.88224	-1.90137	0.138871	0.963919	1.08366	TRUE	502
NUP85	NA	-3.40014	-3.10807	-4.03911	-3.84901	-6.46783	-6.14404	-5.46847	-6.71982	-6.20084	-6.27078	-6.01698	-5.78941	TRUE	TRUE	TRUE	TRUE	TRUE	-2.8007	-3.1627	-1.97787	-1.9404	0.361999	0.822836	1.2223	TRUE	503
AQR1	NA	-1.19009	-0.972799	-1.94722	-1.72763	-4.20649	-3.475	-3.88929	-2.87454	-5.82958	-5.62555	-5.53428	-5.38948	TRUE	TRUE	TRUE	TRUE	TRUE	-4.63949	-4.65275	-3.58706	-3.66185	0.013252	1.05244	0.990893	TRUE	504
BRE5	4	-1.75617	-1.53742	-2.77694	-2.30055	-5.99446	-5.70115	-6.12775	-5.27253	-6.34765	-6.53589	-6.4717	-6.15314	TRUE	TRUE	TRUE	TRUE	TRUE	-4.59148	-4.99847	-3.69476	-3.85259	0.40699	0.896715	1.14587	TRUE	505
YNL100W	0	-3.12525	-3.30729	-3.96316	-3.96669	-5.9407	-5.9506	-6.52712	-6.08451	-6.26682	-6.58505	-6.25783	-6.04931	TRUE	TRUE	TRUE	TRUE	TRUE	-3.14156	-3.27776	-2.29467	-2.08262	0.1362	0.846897	1.19514	TRUE	506
SER2	1	-2.77744	-2.69697	-3.39651	-3.30507	-5.52447	-5.53744	-6.01875	-6.22477	-6.62399	-6.65669	-6.02903	-6.43695	TRUE	TRUE	TRUE	TRUE	TRUE	-3.84655	-3.95972	-2.63252	-3.13188	0.113175	1.21402	0.827841	TRUE	507
NGL2	NA	-4.00619	-3.90538	-4.31156	-4.00415	-5.48713	-4.97153	-3.70697	-4.13482	-6.56897	-6.67003	-5.28777	-6.31855	TRUE	TRUE	TRUE	TRUE	TRUE	-2.56278	-2.76466	-0.976217	-2.31439	0.201872	1.58657	0.450261	FALSE	508
YOR164C	1	-1.66472	-1.43372	-2.28897	-2.2101	-6.47802	-6.51685	-5.98032	-6.06336	-6.32174	-6.42586	-6.13458	-5.97688	TRUE	TRUE	TRUE	TRUE	TRUE	-4.65702	-4.99215	-3.84561	-3.76678	0.335127	0.81141	1.22537	TRUE	509
PHO87	0	-2.94473	-2.84295	-3.70561	-3.52959	-6.46986	-6.37837	-5.93703	-6.43242	-6.44986	-6.51138	-5.97058	-6.40301	TRUE	TRUE	TRUE	TRUE	TRUE	-3.50513	-3.66843	-2.26497	-2.87342	0.163305	1.24016	0.795012	TRUE	510
TBF1	0	-1.94429	-1.86056	-2.64539	-2.54398	-3.95772	-2.57347	-5.34878	-3.78978	-6.32478	-6.26591	-6.07314	-5.86925	TRUE	TRUE	TRUE	TRUE	TRUE	-4.3805	-4.40535	-3.42776	-3.32527	0.0248527	0.95274	1.08008	TRUE	511
YHR045W	0	-3.26086	-2.87201	-3.46436	-3.37156	-6.46035	-6.06612	-5.05643	-5.28082	-6.49291	-6.28988	-5.91488	-5.53839	TRUE	TRUE	TRUE	TRUE	TRUE	-3.23205	-3.41787	-2.45052	-2.16683	0.185821	0.781537	1.25105	TRUE	512
YLR414C_and_YLR415C	0	-1.61149	-1.87754	-1.54426	-1.48212	-6.02605	-5.88614	-5.61949	-4.49824	-6.01984	-6.43914	-5.0124	-4.95173	TRUE	TRUE	TRUE	TRUE	TRUE	-4.40835	-4.5616	-3.46814	-3.4696	0.153248	0.940214	1.092	TRUE	513
YPR158W	7	-3.08629	-3.49738	-3.75444	-3.93085	-5.57729	-5.94429	-5.55229	-4.90395	-5.63568	-5.68723	-5.3316	-5.06259	TRUE	TRUE	TRUE	TRUE	TRUE	-2.54939	-2.18984	-1.57717	-1.13174	-0.359546	0.972222	1.0581	TRUE	514
RIM2	2	-4.30533	-3.96818	-4.74656	-4.70308	-6.13798	-6.5643	-6.19089	-6.06581	-6.36988	-6.63955	-6.19089	-5.96455	TRUE	TRUE	TRUE	TRUE	TRUE	-2.06455	-2.67137	-1.44433	-1.26147	0.60682	0.620226	1.4099	FALSE	515
DBP5	1	-1.96602	-1.87733	-2.41512	-2.17348	-5.18135	-5.73278	-5.81048	-6.30425	-6.61085	-6.56867	-6.29354	-5.60147	TRUE	TRUE	TRUE	TRUE	TRUE	-4.64483	-4.69133	-3.87841	-3.42799	0.0465034	0.766414	1.26334	TRUE	516
PMT5	1	-3.0427	-2.70977	-3.59862	-3.61394	-6.72245	-5.34068	-5.50838	-5.02171	-6.7525	-6.64543	-6.31301	-6.526	TRUE	TRUE	TRUE	TRUE	TRUE	-3.70981	-3.93566	-2.71438	-2.91206	0.225859	0.995423	1.0236	TRUE	517
TNA1	NA	-0.641041	-0.496797	-1.12469	-1.13553	-5.30415	-5.96467	-6.12159	-4.38617	-6.64426	-6.37325	-5.96508	-6.15711	TRUE	TRUE	TRUE	TRUE	TRUE	-6.00322	-5.87646	-4.84039	-5.02158	-0.126765	1.16283	0.854881	TRUE	518
SUT711	0	-4.20653	-4.105	-3.9442	-3.8285	-5.93143	-6.10319	-4.327	-3.95402	-6.01523	-5.77148	-4.74341	-4.49318	TRUE	TRUE	TRUE	TRUE	TRUE	-1.8087	-1.66648	-0.799209	-0.664686	-0.142219	1.00949	1.00179	TRUE	519
MSA1	0	-3.20586	-3.02755	-3.77051	-3.49773	-3.51445	-4.21805	-5.54566	-5.14352	-6.16883	-6.49175	-5.81717	-5.86744	TRUE	TRUE	TRUE	TRUE	TRUE	-2.96297	-3.4642	-2.04666	-2.3697	0.501231	0.916309	1.0945	TRUE	520
GRX5	1	-1.66941	-1.61192	-2.13623	-2.02515	-6.14773	-5.18199	-4.94716	-4.55826	-6.11046	-6.34907	-5.19455	-6.13508	TRUE	TRUE	TRUE	TRUE	TRUE	-4.44105	-4.73715	-3.05832	-4.10993	0.296098	1.38273	0.627225	FALSE	521
RAD16	0	-4.62442	-4.61008	-4.92376	-4.80458	-5.12679	-5.01916	-6.34796	-5.22349	-6.09498	-6.31556	-5.16928	-5.72522	TRUE	TRUE	TRUE	TRUE	TRUE	-1.47056	-1.70547	-0.245519	-0.920633	0.234913	1.22504	0.784842	TRUE	522
MRPL9	1	-3.11973	-3.08993	-3.44901	-3.31848	-5.44171	-4.91749	-4.76278	-4.9481	-6.5003	-6.62838	-5.60242	-6.07565	TRUE	TRUE	TRUE	TRUE	TRUE	-3.38057	-3.53845	-2.15341	-2.75717	0.157878	1.22716	0.78128	TRUE	523
RRP9	NA	-3.00751	-2.84391	-3.64128	-3.23989	-6.91109	-6.26143	-5.93045	-6.78658	-6.83131	-6.24006	-5.85349	-6.23993	TRUE	TRUE	TRUE	TRUE	TRUE	-3.8238	-3.39615	-2.21222	-3.00004	-0.427653	1.61159	0.396112	FALSE	524
CUT836	0	-4.27382	-4.41293	-3.56396	-3.94949	-6.06854	-5.39954	-4.02733	-4.46356	-6.08855	-6.12083	-4.22566	-4.80489	TRUE	TRUE	TRUE	TRUE	TRUE	-1.81473	-1.7079	-0.661699	-0.855405	-0.106828	1.15303	0.852498	TRUE	525
MTM1	2	-3.173	-3.05209	-3.42313	-3.32629	-6.07232	-6.38639	-5.48379	-4.88294	-6.34556	-6.61465	-5.8615	-5.62167	TRUE	TRUE	TRUE	TRUE	TRUE	-3.17256	-3.56256	-2.43837	-2.29538	0.389994	0.734198	1.26718	TRUE	526
FAR8	NA	-3.8304	-3.83718	-4.42707	-4.34501	-6.00722	-5.89372	-5.99694	-5.51302	-6.56773	-6.40357	-6.03262	-6.04413	TRUE	TRUE	TRUE	TRUE	TRUE	-2.73733	-2.56639	-1.60555	-1.69912	-0.170943	1.13179	0.867275	TRUE	527
SUT280	NA	-3.91141	-3.51939	-3.89651	-3.97347	-5.71575	-5.72246	-5.16866	-4.25557	-6.49025	-6.33123	-5.77022	-5.49266	TRUE	TRUE	TRUE	TRUE	TRUE	-2.57884	-2.81184	-1.87371	-1.5192	0.233003	0.705126	1.29264	TRUE	528
RPC17	0	-3.6566	-3.60607	-3.89018	-3.75057	-6.09566	-6.25647	-4.95609	-4.98669	-6.13222	-6.43408	-5.44814	-5.50098	TRUE	TRUE	TRUE	TRUE	TRUE	-2.47562	-2.82801	-1.55796	-1.75042	0.352396	0.917659	1.0776	TRUE	529
HAS1	0	-1.44844	-1.20284	-2.07827	-1.7717	-5.69122	-3.78146	-4.14327	-2.76423	-6.7605	-6.71671	-6.34102	-6.34042	TRUE	TRUE	TRUE	TRUE	TRUE	-5.31206	-5.51386	-4.26275	-4.56872	0.201804	1.04931	0.945147	TRUE	530
YLR049C	0	-4.02579	-3.83706	-4.54943	-4.40969	-6.57444	-6.70698	-7.07335	-5.68742	-6.85563	-6.71593	-6.66114	-6.01346	TRUE	TRUE	TRUE	TRUE	TRUE	-2.82984	-2.87887	-2.11171	-1.60377	0.0490232	0.718131	1.27509	TRUE	531
ELP3	1	-3.08291	-2.83253	-3.61949	-3.53457	-5.308	-4.72472	-5.60961	-5.12455	-6.47861	-6.4833	-6.12575	-6.08187	TRUE	TRUE	TRUE	TRUE	TRUE	-3.3957	-3.65077	-2.50626	-2.5473	0.25507	0.889441	1.10347	TRUE	532
PUP2	NA	-1.87545	-1.83032	-2.45121	-2.24518	-5.36943	-4.84794	-4.65235	-5.09088	-6.27601	-5.4895	-5.32685	-5.43711	TRUE	TRUE	TRUE	TRUE	TRUE	-4.40055	-3.65919	-2.87564	-3.19193	-0.741367	1.52491	0.467257	FALSE	533
NOP6	NA	-2.85115	-3.02361	-3.49372	-3.13383	-6.0424	-5.71678	-5.89635	-5.57122	-6.26453	-6.28996	-5.62811	-5.68819	TRUE	TRUE	TRUE	TRUE	TRUE	-3.41338	-3.26635	-2.13439	-2.55436	-0.147029	1.27899	0.711991	FALSE	534
YLL032C	0	-4.12733	-3.78741	-4.6866	-4.1822	-5.42195	-6.38061	-5.67974	-5.37058	-5.94798	-6.16749	-5.89166	-5.192	TRUE	TRUE	TRUE	TRUE	TRUE	-1.82065	-2.38008	-1.20506	-1.0098	0.559434	0.615591	1.37028	FALSE	535
YDL121C	0	-2.10278	-1.91624	-2.54983	-2.1663	-4.92577	-4.23902	-5.37492	-5.12817	-6.51121	-5.96398	-5.56589	-5.62203	TRUE	TRUE	TRUE	TRUE	TRUE	-4.40843	-4.04775	-3.01607	-3.45573	-0.360679	1.39236	0.592018	FALSE	536
LAG1	0	-1.83683	-1.5028	-2.54271	-2.22165	-6.21803	-6.3178	-6.00351	-6.53225	-6.66125	-6.26568	-6.25043	-6.1171	TRUE	TRUE	TRUE	TRUE	TRUE	-4.82442	-4.76288	-3.70773	-3.89545	-0.0615421	1.11669	0.867425	TRUE	537
LYS2	NA	-2.07785	-1.97343	-3.01601	-2.81315	-5.97387	-6.28716	-5.57939	-6.13518	-6.69665	-6.45065	-6.42279	-6.51982	TRUE	TRUE	TRUE	TRUE	TRUE	-4.6188	-4.47722	-3.40678	-3.70667	-0.141579	1.21202	0.770553	TRUE	538
SIT1	NA	-1.11154	-0.959123	-1.43282	-1.27634	-5.84301	-3.60847	-3.12833	-2.19274	-6.21114	-6.18994	-5.77147	-5.28629	TRUE	TRUE	TRUE	TRUE	TRUE	-5.0996	-5.23081	-4.33865	-4.00995	0.131212	0.76095	1.22087	TRUE	539
INP52	0	-4.30718	-4.18462	-4.71773	-4.54962	-5.73603	-4.40223	-5.16713	-5.13247	-6.10373	-6.17779	-5.87084	-5.20443	TRUE	TRUE	TRUE	TRUE	TRUE	-1.79656	-1.99317	-1.15311	-0.654808	0.196611	0.643446	1.33836	FALSE	540
RBG2	1	-3.09099	-2.72327	-3.33663	-3.13245	-4.24646	-4.07243	-3.91105	-3.66519	-6.47763	-6.72432	-6.21966	-5.65789	TRUE	TRUE	TRUE	TRUE	TRUE	-3.38663	-4.00105	-2.88302	-2.52544	0.61442	0.503606	1.47561	FALSE	541
TVP15	0	-1.47155	-1.42965	-1.83282	-1.71488	-2.50418	-2.4082	-2.98627	-2.55844	-5.9561	-6.23287	-5.24166	-5.61847	TRUE	TRUE	TRUE	TRUE	TRUE	-4.48455	-4.80322	-3.40884	-3.90359	0.318667	1.07571	0.899627	TRUE	542
CSF1	NA	-3.89899	-3.62017	-4.85335	-4.66404	-5.82896	-4.6794	-5.67689	-6.52585	-5.93556	-5.96955	-5.46689	-6.46165	TRUE	TRUE	TRUE	TRUE	TRUE	-2.03657	-2.34938	-0.613541	-1.79761	0.312817	1.42303	0.551777	FALSE	543
MCH4	NA	-3.79463	-3.7421	-4.17708	-4.23158	-4.16594	-3.91413	-4.03338	-3.33465	-6.42198	-6.31086	-5.84717	-5.78421	TRUE	TRUE	TRUE	TRUE	TRUE	-2.62735	-2.56876	-1.67009	-1.55262	-0.0585844	0.957261	1.01614	TRUE	544
PRE2	4	-1.3935	-1.1537	-1.63512	-1.5419	-6.40949	-6.44873	-5.32859	-4.734	-6.43365	-6.57288	-5.54632	-6.12175	TRUE	TRUE	TRUE	TRUE	TRUE	-5.04015	-5.41918	-3.91119	-4.57985	0.379028	1.12896	0.839326	TRUE	545
ELO1	NA	-0.818664	-0.625623	-1.76941	-1.56154	-6.19404	-6.58881	-5.9262	-6.5364	-6.39459	-6.42038	-6.23251	-6.50168	TRUE	TRUE	TRUE	TRUE	TRUE	-5.57593	-5.79476	-4.4631	-4.94015	0.218829	1.11283	0.854609	TRUE	546
VAC17	NA	-3.11468	-2.93315	-3.62122	-3.57019	-5.87455	-5.3562	-6.0265	-4.76626	-6.48614	-6.35788	-6.34522	-5.67847	TRUE	TRUE	TRUE	TRUE	TRUE	-3.37146	-3.42472	-2.724	-2.10828	0.0532625	0.647464	1.31644	FALSE	547
MSI1	1	-3.96987	-3.6831	-4.8623	-4.74024	-5.83349	-6.20191	-5.44799	-6.42046	-6.00616	-6.53696	-6.39548	-6.1333	TRUE	TRUE	TRUE	TRUE	TRUE	-2.03628	-2.85386	-1.53318	-1.39307	0.817574	0.503101	1.46079	FALSE	548
DYS1	NA	-0.141779	-0.0064171	-1.05512	-0.860057	-5.55054	-6.06509	-5.11133	-4.45974	-6.45133	-6.61162	-6.36153	-6.50719	TRUE	TRUE	TRUE	TRUE	TRUE	-6.30955	-6.6052	-5.3064	-5.64713	0.295657	1.00315	0.958076	TRUE	549
FAU1	2	-3.08925	-2.85141	-3.64851	-3.48067	-5.98115	-6.0675	-6.51854	-6.08271	-6.6	-6.33945	-6.01162	-6.1552	TRUE	TRUE	TRUE	TRUE	TRUE	-3.51074	-3.48803	-2.3631	-2.67453	-0.0227105	1.14764	0.813502	TRUE	550
CSH1	2	-3.86173	-3.60494	-4.62339	-4.4316	-5.96423	-5.74955	-5.40104	-5.41162	-6.548	-6.59252	-6.21801	-6.55229	TRUE	TRUE	TRUE	TRUE	TRUE	-2.68626	-2.98757	-1.59462	-2.1207	0.301312	1.09165	0.866878	TRUE	551
YPL236C	0	-3.77028	-3.80439	-4.05798	-4.02591	-5.35485	-5.11356	-4.70383	-5.04617	-6.38013	-6.05996	-5.67688	-5.3173	TRUE	TRUE	TRUE	TRUE	TRUE	-2.60985	-2.25557	-1.6189	-1.29139	-0.354285	0.990954	0.964179	TRUE	552
DSE1	NA	-1.49788	-1.36002	-2.39518	-2.1745	-6.14022	-5.55364	-4.53279	-3.95488	-6.0601	-6.11153	-6.08346	-5.84649	TRUE	TRUE	TRUE	TRUE	TRUE	-4.56223	-4.75151	-3.68828	-3.67199	0.189281	0.873943	1.07952	TRUE	553
GLO3	5	-1.81017	-1.6781	-2.26684	-2.02155	-5.86796	-5.47093	-5.25332	-4.77808	-6.02804	-6.34072	-5.71307	-5.50267	TRUE	TRUE	TRUE	TRUE	TRUE	-4.21787	-4.66262	-3.44623	-3.48112	0.444748	0.771643	1.1815	TRUE	554
PPA2	1	-3.67406	-3.48157	-4.0633	-3.82877	-6.12441	-5.83118	-5.33232	-4.73401	-6.45742	-6.55466	-6.10138	-5.69612	TRUE	TRUE	TRUE	TRUE	TRUE	-2.78337	-3.07309	-2.03808	-1.86736	0.28972	0.74529	1.20573	TRUE	555
RPS0B	NA	0.619926	0.685432	-0.270477	0.193102	-4.20349	-3.98909	-5.35456	-3.37015	-6.60639	-6.58842	-6.34461	-6.28548	TRUE	TRUE	TRUE	TRUE	TRUE	-7.22632	-7.27385	-6.07413	-6.47858	0.0475295	1.15219	0.795271	TRUE	556
SSU72	1	-3.90144	-3.797	-3.61809	-3.61865	-5.3223	-5.03037	-5.18285	-3.66934	-6.4229	-6.56797	-5.97421	-4.61001	TRUE	TRUE	TRUE	TRUE	TRUE	-2.52146	-2.77097	-2.35612	-0.991361	0.249511	0.165341	1.77961	FALSE	557
TIM18	3	-2.83241	-2.6351	-2.86126	-2.77309	-6.64464	-6.0884	-4.88351	-5.23452	-5.71473	-6.34319	-5.00698	-5.27361	TRUE	TRUE	TRUE	TRUE	TRUE	-2.88232	-3.70809	-2.14572	-2.50052	0.825776	0.736598	1.20757	TRUE	558
DLT1	0	-4.06726	-3.95287	-4.76619	-4.51748	-7.2246	-6.56405	-6.30917	-6.74486	-6.34411	-6.57862	-5.81046	-6.43433	TRUE	TRUE	TRUE	TRUE	TRUE	-2.27685	-2.62576	-1.04426	-1.91686	0.348905	1.23259	0.7089	FALSE	559
DNM1	0	-3.69387	-3.35727	-4.26349	-4.00215	-6.05024	-5.63492	-5.72157	-5.99961	-6.58606	-6.55895	-6.09656	-6.32542	TRUE	TRUE	TRUE	TRUE	TRUE	-2.89219	-3.20167	-1.83307	-2.32327	0.309479	1.05912	0.878398	TRUE	560
CUT607	0	-4.65304	-4.50365	-3.46316	-3.73237	-5.68854	-6.27018	-3.86694	-3.98162	-5.75098	-5.62246	-3.66585	-3.81179	TRUE	TRUE	TRUE	TRUE	TRUE	-1.09794	-1.1188	-0.202685	-0.0794234	0.0208616	0.895255	1.03938	TRUE	561
MRT4	6	-1.12004	-0.971999	-1.54629	-1.54531	-6.20921	-6.51626	-6.04005	-5.71637	-6.6297	-6.28451	-5.86854	-6.11228	TRUE	TRUE	TRUE	TRUE	TRUE	-5.50966	-5.31251	-4.32225	-4.56698	-0.197149	1.18741	0.745535	TRUE	562
TIS11	0	-4.01192	-4.03558	-3.42046	-3.37135	-6.0182	-5.78546	-4.78457	-4.93654	-6.17687	-6.09218	-4.53387	-4.54988	TRUE	TRUE	TRUE	TRUE	TRUE	-2.16495	-2.0566	-1.11341	-1.17853	-0.108346	1.05154	0.878067	TRUE	563
ARC1	2	-0.237739	-0.119953	-0.843157	-0.654755	-6.0494	-6.63915	-5.7069	-6.5692	-6.32422	-6.62241	-6.27859	-5.87896	TRUE	TRUE	TRUE	TRUE	TRUE	-6.08649	-6.50246	-5.43544	-5.2242	0.415972	0.65105	1.27825	FALSE	564
LAS1	0	-4.67943	-4.30543	-4.82582	-4.30545	-5.34419	-5.37372	-4.55279	-3.88857	-5.74573	-5.41396	-4.68327	-4.69457	TRUE	TRUE	TRUE	TRUE	TRUE	-1.06631	-1.10853	0.142557	-0.389121	0.0422214	1.20886	0.719407	FALSE	565
MEU1	0	-1.40675	-1.27277	-2.07225	-2.02541	-6.18835	-5.73209	-5.91883	-5.26839	-6.03548	-6.45642	-6.15205	-5.83387	TRUE	TRUE	TRUE	TRUE	TRUE	-4.62873	-5.18365	-4.0798	-3.80846	0.554917	0.548927	1.37518	FALSE	566
PPX1	0	-3.1858	-3.05834	-3.67562	-3.41213	-6.32377	-6.50695	-5.84741	-5.67211	-6.29518	-6.34605	-5.87464	-5.68711	TRUE	TRUE	TRUE	TRUE	TRUE	-3.10938	-3.28771	-2.19902	-2.27499	0.178326	0.910359	1.01272	TRUE	567
RSP5	2	-0.862647	-0.820729	-1.63491	-1.49115	-6.42758	-6.60805	-6.14593	-6.12925	-6.49617	-6.65142	-6.26502	-6.40238	TRUE	TRUE	TRUE	TRUE	TRUE	-5.63353	-5.83069	-4.63011	-4.91123	0.197169	1.00341	0.919467	TRUE	568
FOL3	1	-4.45652	-4.08116	-4.85545	-4.83013	-5.40736	-6.73109	-6.2156	-5.63503	-6.55747	-6.74218	-5.95855	-6.56619	TRUE	TRUE	TRUE	TRUE	TRUE	-2.10096	-2.66102	-1.1031	-1.73606	0.560058	0.997856	0.924953	TRUE	569
PCP1	0	-2.57764	-2.53451	-2.92992	-2.99581	-5.99238	-4.69319	-5.80898	-3.91311	-6.23046	-6.28185	-5.61457	-5.7892	TRUE	TRUE	TRUE	TRUE	TRUE	-3.65282	-3.74734	-2.68465	-2.7934	0.0945185	0.968166	0.953942	TRUE	570
CHS2	0	-1.8843	-1.84417	-2.60794	-2.4766	-6.56775	-6.353	-6.34061	-5.82916	-6.76762	-6.63521	-6.4793	-6.35773	TRUE	TRUE	TRUE	TRUE	TRUE	-4.88332	-4.79104	-3.87136	-3.88113	-0.0922762	1.01196	0.909914	TRUE	571
RPN2	0	-1.16266	-1.08789	-1.75006	-1.6426	-3.93916	-4.21147	-4.76074	-4.11883	-6.59393	-6.34486	-6.1564	-6.00315	TRUE	TRUE	TRUE	TRUE	TRUE	-5.43127	-5.25696	-4.40633	-4.36055	-0.174307	1.02494	0.896414	TRUE	572
VPS4	3	-3.46882	-3.10906	-3.70837	-3.32172	-5.61601	-5.35894	-5.36921	-4.20794	-6.06847	-5.83699	-4.94273	-5.49474	TRUE	TRUE	TRUE	TRUE	TRUE	-2.59965	-2.72793	-1.23436	-2.17303	0.128283	1.36529	0.554905	FALSE	573
YGR117C	NA	-3.38512	-3.30814	-3.71277	-3.65267	-6.63945	-6.41465	-5.75334	-6.42034	-6.66157	-6.52205	-5.78051	-6.15561	TRUE	TRUE	TRUE	TRUE	TRUE	-3.27644	-3.21391	-2.06774	-2.50295	-0.0625331	1.2087	0.710964	FALSE	574
SPC1	9	-2.47795	-2.42725	-2.79542	-2.63452	-4.86257	-6.2258	-5.00892	-5.28497	-6.57619	-6.43863	-5.80134	-5.81864	TRUE	TRUE	TRUE	TRUE	TRUE	-4.09824	-4.01138	-3.00591	-3.18412	-0.086859	1.09232	0.82726	TRUE	575
SKS1	1	-2.38991	-2.62524	-3.15677	-3.09052	-6.28426	-6.40085	-5.90099	-5.99724	-6.29114	-6.61868	-5.95399	-6.26983	TRUE	TRUE	TRUE	TRUE	TRUE	-3.90122	-3.99343	-2.79722	-3.17931	0.0922117	1.10401	0.81413	TRUE	576
SEN15	1	-3.87851	-3.83014	-3.89251	-3.51683	-4.96167	-5.90118	-4.91125	-4.9933	-6.15072	-6.21394	-5.34209	-4.80524	TRUE	TRUE	TRUE	TRUE	TRUE	-2.2722	-2.38381	-1.44959	-1.28841	0.111603	0.822614	1.0954	TRUE	577
INO2	NA	-4.39918	-4.28379	-4.67533	-4.3753	-5.29234	-5.13409	-5.20204	-4.62895	-6.43354	-6.32777	-5.71494	-5.49717	TRUE	TRUE	TRUE	TRUE	TRUE	-2.03436	-2.04398	-1.0396	-1.12186	0.00962495	0.994753	0.922119	TRUE	578
RPS20	1	1.72486	1.56369	1.47988	1.48471	-3.99922	-3.83078	-2.82971	-2.71542	-4.00004	-3.99029	-3.14726	-3.25285	TRUE	TRUE	TRUE	TRUE	TRUE	-5.72491	-5.55398	-4.62714	-4.73756	-0.170925	1.09777	0.816419	TRUE	579
COQ1	NA	-3.13252	-3.08281	-3.92042	-3.70758	-6.61603	-6.50107	-5.84762	-6.46979	-6.59347	-6.64805	-6.21589	-6.52426	TRUE	TRUE	TRUE	TRUE	TRUE	-3.46095	-3.56524	-2.29547	-2.81668	0.104287	1.16548	0.748558	TRUE	580
NSE3	0	-3.98454	-3.8815	-4.59374	-4.42236	-6.14042	-6.31199	-6.1918	-6.30793	-6.5134	-6.61374	-5.9512	-6.41631	TRUE	TRUE	TRUE	TRUE	TRUE	-2.52886	-2.73224	-1.35746	-1.99395	0.203386	1.1714	0.738291	TRUE	581
IRA1	0	-2.35391	-2.13999	-3.2056	-2.84605	-6.46671	-6.52187	-6.42642	-6.51021	-6.41105	-6.52143	-6.42642	-6.1571	TRUE	TRUE	TRUE	TRUE	TRUE	-4.05715	-4.38144	-3.22082	-3.31105	0.324288	0.836327	1.07038	TRUE	582
IRC9_and_YAK1	0	-2.71286	-3.04771	-3.68438	-3.63225	-6.25688	-6.03729	-6.10579	-6.2246	-6.10485	-6.5564	-5.9664	-6.34527	TRUE	TRUE	TRUE	TRUE	TRUE	-3.39199	-3.50869	-2.28202	-2.71302	0.116701	1.10997	0.795668	TRUE	583
SUT005	3	-4.04583	-3.73614	-3.98054	-4.21208	-4.16881	-4.07139	-4.68628	-4.09975	-5.52025	-5.57969	-4.51429	-5.092	TRUE	TRUE	TRUE	TRUE	TRUE	-1.47443	-1.84355	-0.533756	-0.879914	0.369121	0.94067	0.963632	TRUE	584
HEM3	NA	-2.27434	-2.01979	-3.03418	-2.57952	-6.17856	-6.39232	-5.50727	-4.55886	-6.81424	-6.70484	-6.18878	-6.74933	TRUE	TRUE	TRUE	TRUE	TRUE	-4.53989	-4.68506	-3.1546	-4.16981	0.145163	1.38529	0.515246	FALSE	585
NCA3	1	-3.43128	-3.12392	-3.72085	-3.61892	-6.38899	-5.97412	-5.98011	-5.36741	-6.03195	-6.12612	-5.34011	-5.70238	TRUE	TRUE	TRUE	TRUE	TRUE	-2.60067	-3.0022	-1.61926	-2.08345	0.401527	0.981414	0.918747	TRUE	586
YDR338C	0	-3.96419	-3.80277	-4.75207	-4.61527	-4.98119	-5.36862	-6.17444	-4.69853	-6.50014	-6.7115	-6.42276	-6.49099	TRUE	TRUE	TRUE	TRUE	TRUE	-2.53595	-2.90873	-1.6707	-1.87571	0.372778	0.865255	1.03302	TRUE	587
YGR071C	NA	-3.95482	-3.65083	-4.70291	-4.2279	-5.34161	-3.5174	-5.77694	-6.45661	-6.69449	-6.62307	-6.45215	-6.29647	TRUE	TRUE	TRUE	TRUE	TRUE	-2.73967	-2.97224	-1.74924	-2.06857	0.232576	0.990427	0.903675	TRUE	588
snR46	3	-2.18322	-2.04318	-0.217608	0.0182944	-5.37554	-5.36279	-1.92871	-1.82332	-6.1534	-6.29855	-3.23473	-3.29608	TRUE	TRUE	TRUE	TRUE	TRUE	-3.97018	-4.25537	-3.01712	-3.31438	0.285197	0.953054	0.940995	TRUE	589
APL6	0	-2.17848	-2.01604	-2.93009	-2.69289	-5.22118	-5.62281	-5.60427	-5.85999	-6.53279	-6.39813	-6.25594	-6.21002	TRUE	TRUE	TRUE	TRUE	TRUE	-4.3543	-4.38209	-3.32585	-3.51714	0.0277865	1.02845	0.864952	TRUE	590
GAT2	1	-2.93705	-2.85586	-3.95515	-3.66206	-6.39229	-6.71241	-6.21285	-6.82937	-6.28968	-6.50809	-6.39747	-6.33186	TRUE	TRUE	TRUE	TRUE	TRUE	-3.35263	-3.65223	-2.44232	-2.6698	0.299604	0.910314	0.982433	TRUE	591
MGM1	0	-4.2523	-4.11174	-4.93051	-4.7775	-6.02074	-6.77714	-6.1768	-5.71057	-6.38143	-6.81493	-6.46609	-6.18356	TRUE	TRUE	TRUE	TRUE	TRUE	-2.12913	-2.70319	-1.53558	-1.40605	0.574064	0.593552	1.29714	FALSE	592
TED1	0	-1.97418	-1.70734	-2.64861	-2.50875	-6.47448	-6.04811	-5.28122	-6.45421	-6.49775	-6.69638	-6.39433	-6.38773	TRUE	TRUE	TRUE	TRUE	TRUE	-4.52357	-4.98904	-3.74572	-3.87897	0.465471	0.777853	1.11007	TRUE	593
RIM15	0	-3.19561	-3.15985	-4.16803	-3.87431	-5.90661	-7.04235	-5.4571	-5.89922	-6.41396	-6.4833	-6.4699	-6.22759	TRUE	TRUE	TRUE	TRUE	TRUE	-3.21835	-3.32345	-2.30187	-2.35328	0.105104	0.916477	0.970172	TRUE	594
YLR241W	1	-2.31547	-2.1333	-2.82585	-2.69878	-6.93016	-6.07159	-6.30632	-5.3575	-6.69114	-6.79049	-6.10871	-6.56738	TRUE	TRUE	TRUE	TRUE	TRUE	-4.37567	-4.65719	-3.28286	-3.86861	0.281515	1.09281	0.78858	TRUE	595
YML119W	4	-4.08253	-3.75936	-4.29145	-4.0693	-6.30432	-5.91822	-5.56679	-5.89005	-5.89881	-6.05725	-5.17186	-5.42633	TRUE	TRUE	TRUE	TRUE	TRUE	-1.81628	-2.29789	-0.880416	-1.35703	0.481611	0.935859	0.940859	TRUE	596
DPB2	1	-4.2924	-4.0285	-4.66878	-4.25305	-5.45729	-5.63287	-5.5176	-4.91883	-6.06221	-5.99484	-5.58558	-5.19772	TRUE	TRUE	TRUE	TRUE	TRUE	-1.76981	-1.96634	-0.9168	-0.944666	0.19653	0.853007	1.02167	TRUE	597
TPC1	1	-3.8175	-3.89329	-4.08069	-4.07153	-5.64749	-5.14575	-5.16795	-5.72237	-5.68633	-5.70138	-5.05056	-4.9041	TRUE	TRUE	TRUE	TRUE	TRUE	-1.86883	-1.8081	-0.969866	-0.832571	-0.0607364	0.898967	0.975526	TRUE	598
TYW1	2	-2.75458	-2.31038	-3.45572	-3.14545	-6.33295	-4.84553	-5.44281	-5.44087	-6.19044	-5.86502	-5.81682	-5.90086	TRUE	TRUE	TRUE	TRUE	TRUE	-3.43586	-3.55463	-2.36111	-2.75541	0.118776	1.07475	0.799226	TRUE	599
MTR10	3	-2.78208	-2.66788	-3.62826	-3.42906	-6.20194	-6.65601	-6.2362	-6.06387	-6.75963	-6.45306	-6.40133	-6.5448	TRUE	TRUE	TRUE	TRUE	TRUE	-3.97755	-3.78518	-2.77308	-3.11574	-0.192376	1.20447	0.66944	FALSE	600
TOR2	NA	-3.64447	-3.48101	-4.63129	-4.33386	-6.48289	-6.34423	-6.14578	-6.62437	-6.19188	-6.54333	-6.07301	-6.62981	TRUE	TRUE	TRUE	TRUE	TRUE	-2.54741	-3.06232	-1.44172	-2.29596	0.514913	1.10568	0.766363	TRUE	601
SGO1	NA	-4.45769	-4.36259	-4.72682	-4.63575	-5.0078	-4.09938	-4.94552	-4.22285	-5.75609	-6.23872	-5.03401	-5.63472	TRUE	TRUE	TRUE	TRUE	TRUE	-1.2984	-1.87613	-0.307191	-0.998971	0.57773	0.991211	0.87716	TRUE	602
IMD4_and_SNR54	0	0.200298	0.313921	-0.430955	-0.445651	-5.04635	-5.05421	-5.46411	-5.13159	-6.29856	-6.63048	-6.18011	-6.27163	TRUE	TRUE	TRUE	TRUE	TRUE	-6.49886	-6.9444	-5.74916	-5.82597	0.44554	0.749705	1.11843	TRUE	603
SRP54	1	-2.21746	-2.03313	-2.94795	-2.88981	-2.18503	-1.42258	-2.43793	-2.55694	-6.37291	-6.48797	-6.34729	-6.23399	TRUE	TRUE	TRUE	TRUE	TRUE	-4.15545	-4.45484	-3.39933	-3.34418	0.299382	0.756118	1.11065	TRUE	604
BPL1	0	-2.54514	-2.39261	-3.2344	-3.12891	-5.98264	-4.73275	-5.70629	-5.47563	-6.20839	-6.00144	-6.01804	-5.7509	TRUE	TRUE	TRUE	TRUE	TRUE	-3.66325	-3.60883	-2.78364	-2.62199	-0.054417	0.879611	0.986841	TRUE	605
LEU1	6	-1.08588	-0.898474	-1.25106	-1.04949	-4.9493	-5.85253	-3.9938	-3.82234	-6.2652	-6.6098	-5.52109	-5.80392	TRUE	TRUE	TRUE	TRUE	TRUE	-5.17932	-5.71133	-4.27003	-4.75443	0.532009	0.909292	0.956898	TRUE	606
RAD1	2	-3.76291	-3.6487	-4.26558	-4.0634	-5.56506	-5.472	-4.97187	-5.39308	-6.16951	-5.46978	-5.20607	-5.4856	TRUE	TRUE	TRUE	TRUE	TRUE	-2.4066	-1.82108	-0.94049	-1.4222	-0.585522	1.46611	0.398882	FALSE	607
DBP7	NA	-3.50043	-3.35154	-4.21115	-4.2239	-6.40631	-6.22247	-6.42938	-6.56751	-6.72701	-6.65879	-6.57502	-6.52916	TRUE	TRUE	TRUE	TRUE	TRUE	-3.22657	-3.30725	-2.36387	-2.30526	0.0806807	0.862701	1.00199	TRUE	608
PHO80	0	-3.68086	-3.76453	-4.40648	-4.52246	-6.22718	-6.45532	-5.94127	-6.30418	-6.75515	-6.50097	-6.09667	-6.78006	TRUE	TRUE	TRUE	TRUE	TRUE	-3.07429	-2.73643	-1.69019	-2.25761	-0.337857	1.3841	0.478828	FALSE	609
ELC1	2	-4.62095	-4.57479	-4.97632	-4.78155	-5.24954	-4.90559	-4.64756	-4.97483	-6.2795	-6.07829	-5.7307	-5.32955	TRUE	TRUE	TRUE	TRUE	TRUE	-1.65854	-1.50349	-0.754385	-0.547996	-0.155048	0.904157	0.955499	TRUE	610
GLE2	1	-2.87325	-2.70811	-3.6156	-3.52416	-6.23478	-6.75387	-5.01026	-5.26868	-6.46396	-6.68989	-6.20537	-6.6474	TRUE	TRUE	TRUE	TRUE	TRUE	-3.59071	-3.98178	-2.58977	-3.12324	0.391066	1.00094	0.858538	TRUE	611
SOF1	NA	-2.78886	-2.6706	-3.26159	-3.04172	-5.99976	-5.58412	-5.44309	-5.76005	-6.15038	-6.40012	-5.80783	-5.72786	TRUE	TRUE	TRUE	TRUE	TRUE	-3.36151	-3.72952	-2.54624	-2.68613	0.36801	0.81527	1.04339	TRUE	612
ARG4	0	-3.31331	-2.93705	-3.63798	-3.35226	-6.15379	-6.15047	-5.76532	-5.44844	-6.50111	-6.45732	-5.78925	-6.05193	TRUE	TRUE	TRUE	TRUE	TRUE	-3.1878	-3.52027	-2.15127	-2.69968	0.33247	1.03653	0.820592	TRUE	613
SUT472	0	-4.87796	-4.88439	-4.20315	-4.30532	-5.21338	-5.70109	-4.75612	-4.34653	-5.6131	-5.85498	-4.26888	-4.09079	TRUE	TRUE	TRUE	TRUE	TRUE	-0.73514	-0.970588	-0.0657219	0.214525	0.235448	0.669418	1.18511	FALSE	614
YTM1	0	-2.01815	-1.85399	-2.77314	-2.71118	-6.28431	-6.48003	-5.41046	-5.2484	-6.50273	-6.41909	-6.28809	-6.39301	TRUE	TRUE	TRUE	TRUE	TRUE	-4.48458	-4.5651	-3.51495	-3.68183	0.0805171	0.969634	0.883263	TRUE	615
SGF11	1	-2.54511	-2.50645	-3.44541	-3.3442	-5.93986	-5.14962	-5.41112	-5.87847	-6.5088	-6.07066	-6.323	-6.14197	TRUE	TRUE	TRUE	TRUE	TRUE	-3.96368	-3.5642	-2.87758	-2.79777	-0.399478	1.0861	0.766438	TRUE	616
ERG12	NA	-2.32305	-2.29248	-3.01921	-2.98349	-6.09609	-5.72717	-5.83574	-5.89266	-6.31647	-6.23606	-5.85282	-6.23541	TRUE	TRUE	TRUE	TRUE	TRUE	-3.99341	-3.94357	-2.83361	-3.25193	-0.0498388	1.1598	0.691649	FALSE	617
CEG1	0	-3.35427	-3.27651	-3.86404	-3.68543	-6.52046	-6.29978	-5.97564	-5.55464	-6.76556	-6.37042	-6.20062	-6.00403	TRUE	TRUE	TRUE	TRUE	TRUE	-3.41129	-3.09391	-2.33659	-2.3186	-0.317384	1.0747	0.775306	TRUE	618
NTH2	0	-4.36702	-4.22567	-5.00114	-4.77275	-6.01912	-5.96165	-6.46845	-6.79613	-6.46927	-6.60394	-6.17765	-6.22675	TRUE	TRUE	TRUE	TRUE	TRUE	-2.10225	-2.37827	-1.17652	-1.454	0.276013	0.925738	0.924263	TRUE	619
MUM2	1	-4.42505	-4.19197	-4.6368	-4.37071	-5.78729	-6.64693	-5.00878	-4.53305	-6.23211	-6.32574	-5.68614	-5.41256	TRUE	TRUE	TRUE	TRUE	TRUE	-1.80706	-2.13377	-1.04933	-1.04185	0.326712	0.757723	1.09191	TRUE	620
YDR333C	NA	-3.53152	-3.29173	-3.74586	-3.53098	-5.88533	-6.037	-5.27474	-4.51112	-6.2911	-6.67019	-6.06814	-5.49774	TRUE	TRUE	TRUE	TRUE	TRUE	-2.75957	-3.37847	-2.32228	-1.96676	0.618895	0.437293	1.41171	FALSE	621
YDR262W	3	-2.28246	-2.20487	-2.28779	-2.11595	-4.69545	-5.10983	-4.86653	-5.0429	-5.77338	-6.24929	-5.10478	-4.9873	TRUE	TRUE	TRUE	TRUE	TRUE	-3.49092	-4.04442	-2.81699	-2.87136	0.553498	0.673936	1.17306	FALSE	622
YSC84	1	-3.86153	-3.8003	-4.50673	-4.65527	-6.52828	-6.38	-6.26953	-5.49976	-6.71214	-6.68241	-6.56151	-6.4876	TRUE	TRUE	TRUE	TRUE	TRUE	-2.85061	-2.88211	-2.05478	-1.83234	0.0315048	0.795824	1.04978	TRUE	623
FOB1	1	-4.33333	-4.1554	-4.53769	-4.57376	-5.85539	-5.95847	-5.94578	-5.8585	-6.59447	-6.429	-5.9866	-5.81517	TRUE	TRUE	TRUE	TRUE	TRUE	-2.26113	-2.2736	-1.44891	-1.24141	0.0124654	0.81222	1.03219	TRUE	624
SWT1	0	-3.71469	-3.5634	-4.66896	-4.19561	-6.43304	-6.73306	-6.61165	-6.57982	-6.64625	-6.70009	-6.6005	-6.48867	TRUE	TRUE	TRUE	TRUE	TRUE	-2.93155	-3.13669	-1.93155	-2.29307	0.205137	1.00001	0.843626	TRUE	625
LRG1	NA	-3.97551	-3.6084	-4.52483	-4.09285	-6.22517	-6.23166	-5.76656	-6.13296	-6.49839	-6.528	-6.0114	-6.20581	TRUE	TRUE	TRUE	TRUE	TRUE	-2.52288	-2.9196	-1.48657	-2.11296	0.396719	1.03631	0.806635	TRUE	626
VMA13	2	-0.935807	-0.793921	-1.66672	-1.55233	-5.15633	-5.10708	-5.73868	-6.04272	-5.75578	-5.74044	-5.42578	-5.71764	TRUE	TRUE	TRUE	TRUE	TRUE	-4.81998	-4.94651	-3.75906	-4.16531	0.126539	1.06091	0.781204	TRUE	627
SAC1	1	-1.64047	-1.38468	-2.22847	-1.97462	-5.65081	-5.40253	-4.56719	-4.8379	-6.58363	-6.11511	-6.07246	-5.96265	TRUE	TRUE	TRUE	TRUE	TRUE	-4.94316	-4.73042	-3.844	-3.98803	-0.212734	1.09916	0.742397	TRUE	628
SAS3	NA	-4.08188	-3.76436	-4.69648	-4.24744	-5.00184	-4.99398	-5.00727	-5.25984	-6.64903	-6.61536	-6.39517	-6.12552	TRUE	TRUE	TRUE	TRUE	TRUE	-2.56715	-2.85099	-1.69869	-1.87808	0.283843	0.868462	0.972917	TRUE	629
YNL190W	0	0.947165	1.02507	0.705563	0.859821	-3.52545	-3.44017	-2.88947	-1.78491	-6.48439	-6.51742	-5.63233	-5.94427	TRUE	TRUE	TRUE	TRUE	TRUE	-7.43155	-7.54249	-6.33789	-6.80409	0.110938	1.09366	0.738403	TRUE	630
HTB1	1	0.425479	0.581062	-0.376082	-0.366124	-5.37432	-6.03286	-6.26881	-5.96455	-6.75765	-6.68814	-6.6973	-6.66529	TRUE	TRUE	TRUE	TRUE	TRUE	-7.18313	-7.2692	-6.32122	-6.29917	0.086076	0.861907	0.970033	TRUE	631
PTC1	NA	-3.73272	-3.57711	-4.20039	-4.33222	-4.03148	-3.99335	-4.98785	-4.47541	-6.46577	-6.49764	-6.26855	-6.08599	TRUE	TRUE	TRUE	TRUE	TRUE	-2.73305	-2.92053	-2.06816	-1.75377	0.187483	0.664892	1.16676	FALSE	632
IST2	0	-0.118562	-0.0364416	-0.973546	-0.836998	-6.18058	-6.266	-6.53883	-6.72471	-6.4436	-6.49096	-6.14825	-6.61073	TRUE	TRUE	TRUE	TRUE	TRUE	-6.32504	-6.45452	-5.1747	-5.77374	0.129477	1.15034	0.680784	FALSE	633
SPC3	NA	-1.75675	-1.68014	-2.08525	-1.89536	-4.96569	-5.01364	-4.32294	-4.01191	-6.06911	-6.67268	-5.67453	-5.78265	TRUE	TRUE	TRUE	TRUE	TRUE	-4.31236	-4.99253	-3.58928	-3.88729	0.680176	0.72308	1.10525	TRUE	634
LPD1	1	-1.82703	-1.6617	-2.32787	-2.15496	-4.47913	-6.52741	-4.23033	-5.44884	-6.27766	-6.66511	-5.84844	-6.26384	TRUE	TRUE	TRUE	TRUE	TRUE	-4.45063	-5.0034	-3.52057	-4.10888	0.552775	0.930053	0.894524	TRUE	635
AHP1	3	1.42008	1.26078	1.35367	1.31187	-4.46197	-4.8882	-4.30537	-3.93922	-6.325	-6.55432	-5.66133	-5.41008	TRUE	TRUE	TRUE	TRUE	TRUE	-7.74508	-7.81511	-7.015	-6.72195	0.070028	0.73008	1.09315	TRUE	636
SRP72	NA	-2.55973	-2.42187	-3.39615	-2.95475	-5.95962	-5.35025	-6.71602	-5.83906	-6.47573	-6.46862	-6.26176	-6.22957	TRUE	TRUE	TRUE	TRUE	TRUE	-3.916	-4.04675	-2.86561	-3.27482	0.130742	1.05039	0.771924	TRUE	637
YFR016C	0	-4.33881	-4.17763	-4.68562	-4.31803	-5.39836	-5.99322	-6.00472	-4.71756	-6.02116	-6.32174	-5.41272	-5.59709	TRUE	TRUE	TRUE	TRUE	TRUE	-1.68235	-2.1441	-0.727105	-1.27906	0.461753	0.955246	0.865044	TRUE	638
SLX9	1	-3.66854	-3.50332	-3.87445	-3.67675	-5.87829	-5.62627	-6.1586	-5.44937	-6.48618	-6.38772	-5.87312	-5.56004	TRUE	TRUE	TRUE	TRUE	TRUE	-2.81764	-2.8844	-1.99867	-1.88329	0.0667576	0.818966	1.00111	TRUE	639
YOR342C	0	-2.0186	-1.92685	-2.43016	-2.30981	-5.16532	-5.59646	-5.46257	-4.78226	-6.55656	-6.57327	-6.15774	-5.94692	TRUE	TRUE	TRUE	TRUE	TRUE	-4.53795	-4.64642	-3.72758	-3.6371	0.108472	0.810372	1.00932	TRUE	640
ERG13	0	0.232864	0.182497	-0.569074	-0.479778	-6.40778	-6.6991	-6.55039	-6.66655	-6.43563	-6.59998	-6.54061	-6.1401	TRUE	TRUE	TRUE	TRUE	TRUE	-6.66849	-6.78248	-5.97154	-5.66032	0.113982	0.696953	1.12216	TRUE	641
TSR1	0	-2.9499	-2.72384	-3.64559	-3.3361	-6.499	-6.30996	-4.63187	-5.28336	-6.6203	-6.21281	-5.80006	-6.5272	TRUE	TRUE	TRUE	TRUE	TRUE	-3.6704	-3.48897	-2.15446	-3.1911	-0.181428	1.51594	0.29787	FALSE	642
TIM23	1	-1.71517	-1.5009	-2.19463	-2.05452	-4.01716	-3.10279	-3.25134	-3.73025	-5.79724	-5.92246	-5.5913	-5.34794	TRUE	TRUE	TRUE	TRUE	TRUE	-4.08206	-4.42155	-3.39667	-3.29342	0.339491	0.685397	1.12814	FALSE	643
TAN1	0	-3.31462	-3.16583	-4.06036	-3.84734	-6.37287	-6.30291	-6.34808	-6.28027	-6.58433	-6.67133	-6.27257	-6.59732	TRUE	TRUE	TRUE	TRUE	TRUE	-3.2697	-3.5055	-2.21221	-2.74999	0.235797	1.0575	0.755513	TRUE	644
PEX7	0	-3.59855	-3.4336	-4.20471	-4.04392	-3.7415	-3.69174	-4.72446	-3.87267	-6.42571	-6.60901	-6.45476	-5.98354	TRUE	TRUE	TRUE	TRUE	TRUE	-2.82715	-3.17541	-2.25005	-1.93963	0.34826	0.577102	1.23578	FALSE	645
YNL313C	2	-2.65479	-2.41665	-3.48253	-3.3817	-6.20715	-6.77503	-6.35286	-6.79926	-6.12099	-6.28688	-6.14023	-6.24764	TRUE	TRUE	TRUE	TRUE	TRUE	-3.4662	-3.87023	-2.6577	-2.86594	0.404037	0.808501	1.0043	TRUE	646
SSK2	0	-4.1653	-3.96262	-4.83207	-4.67312	-6.66486	-6.15865	-6.57725	-5.7458	-6.52996	-6.78001	-6.32942	-6.54562	TRUE	TRUE	TRUE	TRUE	TRUE	-2.36466	-2.81739	-1.49734	-1.8725	0.452733	0.867311	0.944887	TRUE	647
STE2	0	0.249036	0.37926	-0.0927514	0.084641	-0.910778	-0.607609	-1.17727	-0.938146	-3.03866	-3.20975	-2.41205	-2.66171	TRUE	TRUE	TRUE	TRUE	TRUE	-3.2877	-3.58901	-2.3193	-2.74635	0.301312	0.9684	0.842659	TRUE	648
MRPL17	0	-3.75384	-3.98766	-4.31258	-3.96433	-6.68443	-6.61798	-5.08958	-5.14119	-6.40901	-6.73883	-5.50886	-6.36595	TRUE	TRUE	TRUE	TRUE	TRUE	-2.65517	-2.75118	-1.19628	-2.40163	0.0960016	1.45889	0.349549	FALSE	649
ECM40	NA	-3.19468	-3.00024	-3.74605	-3.63893	-6.45069	-5.26834	-5.02179	-4.46904	-6.60523	-6.7066	-6.44155	-6.25242	TRUE	TRUE	TRUE	TRUE	TRUE	-3.41055	-3.70636	-2.69549	-2.61349	0.295808	0.71506	1.09287	TRUE	650
TUP1	7	-0.509753	-0.397061	-1.2641	-1.02733	-5.89921	-6.2103	-6.4579	-5.54901	-6.09464	-6.49582	-6.16977	-5.99976	TRUE	TRUE	TRUE	TRUE	TRUE	-5.58488	-6.09876	-4.90568	-4.97244	0.513874	0.679206	1.12632	FALSE	651
HMF1	2	-0.96772	-0.694924	-1.76665	-1.44829	-4.02901	-3.52783	-4.31243	-5.22543	-5.76501	-5.8671	-5.48555	-5.89463	TRUE	TRUE	TRUE	TRUE	TRUE	-4.79729	-5.17218	-3.7189	-4.44635	0.374891	1.07838	0.725831	FALSE	652
HAL9	0	-4.23231	-4.08063	-4.56091	-4.45183	-5.81796	-4.86856	-6.22129	-5.91964	-6.65956	-6.91508	-6.0955	-6.37476	TRUE	TRUE	TRUE	TRUE	TRUE	-2.42725	-2.83445	-1.53459	-1.92293	0.407201	0.892657	0.91152	TRUE	653
APL1	NA	-3.37759	-3.29202	-3.89181	-3.77117	-6.52791	-6.59801	-6.56973	-5.49433	-6.37118	-6.61496	-6.12187	-6.05383	TRUE	TRUE	TRUE	TRUE	TRUE	-2.99359	-3.32294	-2.23005	-2.28266	0.329355	0.763538	1.04028	TRUE	654
HHF2	0	0.880572	0.881125	-0.144335	0.424067	-4.92825	-4.2436	-5.2022	-5.28718	-6.33554	-6.12716	-6.22841	-5.91352	TRUE	TRUE	TRUE	TRUE	TRUE	-7.21612	-7.00829	-6.08407	-6.33759	-0.207829	1.13204	0.670695	FALSE	655
RRP42	NA	-1.36434	-1.26456	-1.85963	-1.71335	-6.09538	-4.8845	-4.43798	-4.40525	-6.52358	-6.40499	-6.20697	-5.86329	TRUE	TRUE	TRUE	TRUE	TRUE	-5.15924	-5.14044	-4.34734	-4.14994	-0.0188043	0.811898	0.990496	TRUE	656
RPC40	0	-0.980302	-0.847276	-1.7053	-1.47862	-5.03574	-5.42916	-4.94901	-4.63317	-6.64475	-6.65605	-6.43759	-6.41763	TRUE	TRUE	TRUE	TRUE	TRUE	-5.66445	-5.80877	-4.73228	-4.93901	0.144324	0.932164	0.869765	TRUE	657
CWH43	1	-1.32596	-1.23455	-2.10372	-2.18985	-6.58015	-6.28771	-6.23619	-5.84206	-6.57721	-6.67218	-6.47392	-6.70982	TRUE	TRUE	TRUE	TRUE	TRUE	-5.25125	-5.43763	-4.3702	-4.51997	0.186382	0.881045	0.917658	TRUE	658
PIR1	8	0.821708	0.679481	0.323045	0.43662	-6.22627	-6.12841	-5.04367	-4.99736	-6.24067	-5.81811	-6.12856	-4.87615	TRUE	TRUE	TRUE	TRUE	TRUE	-7.06238	-6.49759	-6.4516	-5.31277	-0.564793	0.610777	1.18482	FALSE	659
YLL029W	2	-3.23368	-3.06332	-3.81034	-3.69239	-6.73959	-6.62737	-6.31649	-6.04509	-6.60526	-6.62882	-6.21595	-6.43061	TRUE	TRUE	TRUE	TRUE	TRUE	-3.37157	-3.5655	-2.40561	-2.73822	0.193926	0.965964	0.827285	TRUE	660
SSH1	NA	0.512308	0.589337	0.0696779	0.224027	-4.16627	-3.7827	-2.53117	-2.00753	-6.44456	-6.17598	-5.9843	-5.65095	TRUE	TRUE	TRUE	TRUE	TRUE	-6.95686	-6.76531	-6.05398	-5.87498	-0.191552	0.902888	0.890335	TRUE	661
DMA2	NA	-3.84302	-3.60963	-4.35352	-4.24088	-3.86195	-3.50489	-4.49643	-4.43599	-6.43726	-6.39344	-6.15671	-6.02821	TRUE	TRUE	TRUE	TRUE	TRUE	-2.59424	-2.7838	-1.80319	-1.78732	0.189559	0.791051	0.996481	TRUE	662
CUE1	0	-2.40469	-2.09107	-2.78692	-2.7809	-6.26737	-5.87389	-5.24876	-5.09435	-5.57408	-6.17609	-5.35678	-5.67886	TRUE	TRUE	TRUE	TRUE	TRUE	-3.16939	-4.08502	-2.56986	-2.89795	0.915634	0.599528	1.18707	FALSE	663
SEC6	2	-4.02223	-3.8909	-4.48224	-4.19042	-6.30702	-6.89843	-5.66583	-6.53099	-6.46571	-6.56545	-6.13902	-5.86513	TRUE	TRUE	TRUE	TRUE	TRUE	-2.44348	-2.67455	-1.65678	-1.67472	0.23107	0.786702	0.999837	TRUE	664
YSC83	0	-2.88128	-2.97542	-3.78599	-3.80458	-5.45643	-5.5839	-5.84496	-5.57032	-6.42779	-6.70545	-6.46376	-6.61934	TRUE	TRUE	TRUE	TRUE	TRUE	-3.54651	-3.73003	-2.67777	-2.81476	0.183518	0.86874	0.91527	TRUE	665
YGR266W	0	-3.49819	-3.43883	-4.24315	-4.12015	-4.55481	-3.8624	-4.40309	-3.56381	-6.45574	-6.26874	-6.26944	-6.0984	TRUE	TRUE	TRUE	TRUE	TRUE	-2.95754	-2.82991	-2.02628	-1.97825	-0.127635	0.931265	0.85166	TRUE	666
NIP7	1	-1.44699	-1.21235	-2.07362	-1.78148	-5.81336	-6.32143	-6.07915	-5.05124	-6.46084	-6.57071	-6.02016	-6.42453	TRUE	TRUE	TRUE	TRUE	TRUE	-5.01385	-5.35836	-3.94655	-4.64304	0.344508	1.06731	0.715316	FALSE	667
PEX29	0	-3.79729	-3.83606	-4.21631	-4.15031	-5.49832	-5.74737	-6.13415	-5.82116	-6.06444	-6.39666	-5.46567	-5.94692	TRUE	TRUE	TRUE	TRUE	TRUE	-2.26714	-2.5606	-1.24936	-1.79661	0.293453	1.01778	0.763987	TRUE	668
PTH2	0	-2.95265	-2.62764	-3.22538	-3.20092	-6.09324	-6.05868	-5.81752	-6.09278	-6.18429	-6.16482	-5.66028	-5.75359	TRUE	TRUE	TRUE	TRUE	TRUE	-3.23164	-3.53718	-2.4349	-2.55267	0.305546	0.796738	0.984517	TRUE	669
SUT142	1	-4.34819	-4.56339	-4.29078	-4.26942	-5.51828	-6.13461	-3.86248	-3.62881	-6.39001	-6.49598	-5.53551	-5.21829	TRUE	TRUE	TRUE	TRUE	TRUE	-2.04182	-1.93259	-1.24473	-0.94887	-0.109226	0.797083	0.98372	TRUE	670
YMR171C	2	-2.7789	-2.59515	-3.75651	-3.50285	-5.97346	-5.98488	-5.49213	-6.31162	-6.52241	-6.48875	-6.61566	-6.50039	TRUE	TRUE	TRUE	TRUE	TRUE	-3.74351	-3.8936	-2.85915	-2.99754	0.150093	0.884366	0.896067	TRUE	671
COQ2	0	-2.94816	-2.93983	-3.56818	-3.59119	-4.4707	-6.10337	-5.19225	-4.91838	-6.43014	-6.54838	-6.26392	-6.20567	TRUE	TRUE	TRUE	TRUE	TRUE	-3.48198	-3.60855	-2.69574	-2.61449	0.126567	0.786242	0.994061	TRUE	672
YDR531W	NA	-2.55375	-2.16578	-3.34927	-3.08955	-6.38968	-6.13647	-5.80304	-6.22812	-6.61398	-6.60861	-6.54604	-6.61581	TRUE	TRUE	TRUE	TRUE	TRUE	-4.06023	-4.44284	-3.19677	-3.52625	0.382605	0.863459	0.916583	TRUE	673
SLA1	NA	-2.01051	-1.92089	-2.95368	-2.78852	-6.42895	-6.23342	-6.23354	-6.37215	-6.71929	-6.39842	-6.50348	-6.64552	TRUE	TRUE	TRUE	TRUE	TRUE	-4.70878	-4.47752	-3.5498	-3.857	-0.231252	1.15898	0.620524	FALSE	674
QNS1	0	-1.55501	-1.45805	-2.13872	-2.16326	-6.18628	-5.96376	-5.04783	-5.92951	-6.5272	-6.5724	-6.22637	-6.38313	TRUE	TRUE	TRUE	TRUE	TRUE	-4.97219	-5.11435	-4.08764	-4.21987	0.142167	0.884542	0.894484	TRUE	675
SAP190	NA	-3.04128	-2.7906	-3.82476	-3.52107	-6.55565	-6.17591	-6.72436	-5.6096	-6.59818	-6.53131	-6.38546	-6.48111	TRUE	TRUE	TRUE	TRUE	TRUE	-3.5569	-3.74071	-2.56071	-2.96004	0.183803	0.996197	0.780668	TRUE	676
PUS4	NA	-3.38851	-3.25044	-4.14087	-3.81136	-6.0787	-6.29357	-5.24097	-3.96458	-6.4588	-6.8048	-6.0372	-6.76501	TRUE	TRUE	TRUE	TRUE	TRUE	-3.07029	-3.55436	-1.89633	-2.95365	0.484066	1.17396	0.600714	FALSE	677
YPR109W	NA	-3.26946	-3.15249	-3.64966	-3.62457	-4.93374	-5.46547	-4.71411	-4.06504	-6.65788	-6.56127	-6.71174	-5.58546	TRUE	TRUE	TRUE	TRUE	TRUE	-3.38842	-3.40878	-3.06208	-1.96089	0.0203625	0.326336	1.44789	FALSE	678
RET3	NA	-1.09653	-0.7297	-1.2638	-1.07537	-4.46571	-5.67944	-4.2511	-4.71496	-6.64958	-6.69343	-5.99039	-6.09236	TRUE	TRUE	TRUE	TRUE	TRUE	-5.55305	-5.96373	-4.72659	-5.017	0.410675	0.826465	0.946735	TRUE	679
PDC2	1	-3.81262	-3.57283	-4.06067	-3.97474	-6.59423	-5.97971	-5.65327	-6.85136	-6.69151	-6.81084	-5.94004	-6.44019	TRUE	TRUE	TRUE	TRUE	TRUE	-2.87889	-3.23801	-1.87937	-2.46546	0.359121	0.999517	0.772553	TRUE	680
SFT2	0	-2.16433	-1.94025	-2.91384	-2.49405	-6.01697	-6.38902	-5.38701	-5.32491	-6.55658	-6.45331	-6.13827	-6.40355	TRUE	TRUE	TRUE	TRUE	TRUE	-4.39225	-4.51305	-3.22443	-3.90949	0.120799	1.16782	0.603559	FALSE	681
YCS4	2	-4.25917	-4.15279	-4.69755	-4.49436	-5.54635	-5.55979	-4.65323	-4.7395	-5.42154	-5.76881	-5.34248	-4.85653	TRUE	TRUE	TRUE	TRUE	TRUE	-1.16237	-1.61603	-0.644926	-0.362173	0.45366	0.517442	1.25386	FALSE	682
CPR4	0	-1.43492	-1.20295	-1.63266	-1.45512	-4.88523	-5.2643	-4.32761	-3.88615	-6.49681	-6.55958	-5.8511	-5.88462	TRUE	TRUE	TRUE	TRUE	TRUE	-5.06188	-5.35664	-4.21844	-4.4295	0.294753	0.843444	0.927139	TRUE	683
NSP1	0	-2.26503	-2.17193	-2.94897	-2.78554	-6.44977	-6.31048	-5.72144	-6.1653	-6.73023	-6.73565	-6.47267	-6.5209	TRUE	TRUE	TRUE	TRUE	TRUE	-4.4652	-4.56372	-3.52369	-3.73537	0.0985177	0.941508	0.828352	TRUE	684
LUG1	6	-3.081	-2.9281	-3.42998	-3.19446	-4.68625	-3.88977	-5.89524	-5.32275	-6.01767	-6.17728	-5.64069	-5.40116	TRUE	TRUE	TRUE	TRUE	TRUE	-2.93667	-3.24918	-2.21071	-2.2067	0.312512	0.725964	1.04248	TRUE	685
GRX2	2	-0.987343	-1.01333	-1.38659	-1.09152	-6.10041	-6.1401	-5.0738	-4.65601	-6.56212	-6.59151	-6.36889	-5.49392	TRUE	TRUE	TRUE	TRUE	TRUE	-5.57478	-5.57818	-4.98229	-4.4024	0.00340327	0.592482	1.17578	FALSE	686
YBR201C-A	2	-3.47951	-3.81471	-4.01659	-4.11658	-6.56961	-6.60198	-5.74008	-6.03251	-6.61949	-6.67603	-6.05826	-6.30833	TRUE	TRUE	TRUE	TRUE	TRUE	-3.13998	-2.86132	-2.04167	-2.19175	-0.278654	1.0983	0.669573	FALSE	687
RPO21	NA	-0.281226	-0.142294	-1.04814	-0.893077	-6.60512	-5.97029	-5.99576	-6.1636	-6.64338	-6.72217	-6.40442	-6.71193	TRUE	TRUE	TRUE	TRUE	TRUE	-6.36215	-6.57987	-5.35627	-5.81885	0.217724	1.00588	0.761026	TRUE	688
YLR108C	0	-3.36873	-3.33675	-4.41275	-3.80026	-6.40758	-6.35639	-6.51325	-6.4633	-6.59249	-6.8167	-6.53167	-6.6192	TRUE	TRUE	TRUE	TRUE	TRUE	-3.22376	-3.47996	-2.11892	-2.81894	0.256195	1.10484	0.661016	FALSE	689
ACH1	NA	-3.55972	-3.41482	-4.46511	-4.21743	-4.50971	-4.54074	-5.32784	-5.41073	-6.49171	-6.55107	-6.42228	-6.56452	TRUE	TRUE	TRUE	TRUE	TRUE	-2.93199	-3.13625	-1.95717	-2.34708	0.204261	0.974824	0.78917	TRUE	690
FPR2	1	-1.86847	-1.56355	-2.20651	-1.95745	-3.18799	-2.59642	-4.11195	-2.59576	-4.87846	-5.08421	-4.57248	-4.35886	TRUE	TRUE	TRUE	TRUE	TRUE	-3.00999	-3.52065	-2.36597	-2.4014	0.510668	0.644016	1.11925	FALSE	691
NAM9	0	-3.07339	-2.9267	-3.42827	-3.36207	-6.48862	-6.13259	-6.1562	-5.58782	-6.49544	-6.57051	-6.02135	-6.07225	TRUE	TRUE	TRUE	TRUE	TRUE	-3.42204	-3.64381	-2.59308	-2.71018	0.221766	0.828963	0.933632	TRUE	692
YLH47	0	-3.66252	-3.44106	-4.19797	-3.83777	-6.44095	-5.86134	-6.178	-4.97754	-6.30534	-6.67784	-5.93607	-6.21827	TRUE	TRUE	TRUE	TRUE	TRUE	-2.64282	-3.23679	-1.7381	-2.3805	0.593967	0.904715	0.85629	TRUE	693
FRE3	NA	-4.15326	-4.33592	-4.41617	-4.41476	-4.69201	-4.89039	-4.50784	-4.46465	-5.38994	-5.94129	-5.08806	-4.82398	TRUE	TRUE	TRUE	TRUE	TRUE	-1.23668	-1.60536	-0.671889	-0.409216	0.368679	0.564794	1.19615	FALSE	694
MAL31	NA	-3.5913	-3.9776	-4.61369	-4.60969	-5.83224	-6.76659	-7.04553	-6.85027	-6.61557	-6.70203	-6.67381	-6.53908	TRUE	TRUE	TRUE	TRUE	TRUE	-3.02427	-2.72443	-2.06012	-1.9294	-0.299839	0.964152	0.795031	TRUE	695
UBX3	0	-4.46714	-4.39858	-4.99343	-4.6962	-5.84176	-5.8494	-5.62164	-5.54417	-6.52829	-6.71764	-5.95299	-6.35908	TRUE	TRUE	TRUE	TRUE	TRUE	-2.06116	-2.31906	-0.959561	-1.66288	0.257898	1.1016	0.656174	FALSE	696
MUP3	NA	-3.74525	-4.15685	-4.65803	-4.92908	-6.43001	-6.49135	-6.25338	-6.68551	-6.82684	-6.60109	-6.62688	-6.72868	TRUE	TRUE	TRUE	TRUE	TRUE	-3.08159	-2.44424	-1.96885	-1.7996	-0.637352	1.11273	0.644636	FALSE	697
FMP22	1	-3.146	-3.24171	-4.0115	-3.76382	-6.21475	-6.31117	-5.27293	-5.7527	-6.01511	-6.50925	-6.00643	-6.15078	TRUE	TRUE	TRUE	TRUE	TRUE	-2.86911	-3.26753	-1.99493	-2.38696	0.398423	0.874184	0.880572	TRUE	698
NUP2	1	-2.63997	-2.53185	-3.43916	-3.02979	-6.63209	-6.57132	-4.74417	-5.95504	-6.54612	-6.3413	-6.06323	-6.37048	TRUE	TRUE	TRUE	TRUE	TRUE	-3.90615	-3.80946	-2.62406	-3.34068	-0.0966984	1.28209	0.468771	FALSE	699
OSH3_and_YHR073W-A	4	-2.94481	-2.80849	-3.41771	-3.14563	-4.33606	-5.73506	-4.96857	-4.47995	-6.87843	-6.68432	-6.34148	-6.28109	TRUE	TRUE	TRUE	TRUE	TRUE	-3.93362	-3.87584	-2.92378	-3.13545	-0.0577852	1.00985	0.740381	TRUE	700
SWH1	NA	-3.49939	-3.32714	-3.64137	-3.47524	-3.98044	-4.22826	-3.27794	-3.53627	-3.94942	-4.28782	-3.52992	-3.24753	TRUE	TRUE	TRUE	TRUE	TRUE	-0.450031	-0.960674	0.111452	0.227711	0.510643	0.561483	1.18838	FALSE	701
HGH1	0	-2.88177	-2.69051	-3.87351	-3.25666	-6.45524	-6.96257	-6.10634	-5.31079	-6.60063	-6.63249	-6.47812	-6.56355	TRUE	TRUE	TRUE	TRUE	TRUE	-3.71886	-3.94198	-2.60461	-3.30689	0.223116	1.11425	0.635087	FALSE	702
MRPL38	0	-3.19883	-3.05004	-3.66167	-3.53476	-6.21703	-6.31637	-6.24195	-6.11184	-6.52445	-6.66993	-5.88584	-6.50759	TRUE	TRUE	TRUE	TRUE	TRUE	-3.32562	-3.6199	-2.22417	-2.97283	0.29428	1.10144	0.64707	FALSE	703
ACO2	0	-2.95365	-2.73837	-3.95816	-3.71063	-6.53863	-6.63101	-6.51186	-6.71533	-6.44339	-6.4757	-6.46472	-6.68389	TRUE	TRUE	TRUE	TRUE	TRUE	-3.48974	-3.73733	-2.50656	-2.97326	0.247591	0.983175	0.764063	TRUE	704
PSR2	NA	-2.50626	-2.32971	-3.26056	-3.08912	-6.80303	-6.81073	-5.5647	-6.39481	-6.57786	-6.87463	-6.55288	-6.66623	TRUE	TRUE	TRUE	TRUE	TRUE	-4.0716	-4.54492	-3.29232	-3.57711	0.473322	0.779279	0.967808	TRUE	705
YML018C	0	-1.37551	-1.19185	-1.93647	-1.85462	-5.93496	-6.58879	-6.37804	-6.14364	-6.8949	-6.78983	-6.57348	-6.5914	TRUE	TRUE	TRUE	TRUE	TRUE	-5.51939	-5.59798	-4.63701	-4.73678	0.078591	0.882385	0.861204	TRUE	706
CLB1	3	-3.70733	-3.21976	-4.11842	-3.90377	-5.57607	-4.211	-3.64737	-3.81153	-6.54217	-6.53992	-6.02411	-6.40973	TRUE	TRUE	TRUE	TRUE	TRUE	-2.83485	-3.32016	-1.90569	-2.50596	0.48531	0.929157	0.814196	TRUE	707
ABF2	1	-1.22447	-1.10826	-1.55624	-1.31121	-4.65693	-4.50241	-3.0394	-3.41535	-6.48533	-6.7049	-5.65009	-6.33254	TRUE	TRUE	TRUE	TRUE	TRUE	-5.26086	-5.59664	-4.09385	-5.02133	0.335782	1.16701	0.575311	FALSE	708
SPC19	0	-4.07958	-3.96528	-4.55257	-3.95701	-6.30147	-6.63984	-5.65935	-4.87747	-6.50661	-6.77484	-5.66087	-6.34512	TRUE	TRUE	TRUE	TRUE	TRUE	-2.42704	-2.80956	-1.10831	-2.38811	0.382524	1.31873	0.421452	FALSE	709
DIS3	0	-2.44311	-2.26974	-3.3335	-3.08033	-4.28596	-4.76298	-5.00324	-5.08952	-6.58696	-6.51719	-6.4236	-6.6416	TRUE	TRUE	TRUE	TRUE	TRUE	-4.14385	-4.24744	-3.0901	-3.56126	0.103592	1.05375	0.686177	FALSE	710
YPR091C	NA	-3.00888	-2.79431	-3.90566	-3.50113	-6.33243	-6.41886	-6.40897	-6.3059	-6.36023	-6.49951	-6.47977	-6.24918	TRUE	TRUE	TRUE	TRUE	TRUE	-3.35135	-3.7052	-2.57411	-2.74805	0.353845	0.777238	0.957142	TRUE	711
SNA2_and_RBA50	5	-2.88413	-2.83998	-3.40594	-3.21358	-5.47464	-5.79838	-5.20481	-4.53635	-5.93341	-5.95631	-5.60269	-5.44808	TRUE	TRUE	TRUE	TRUE	TRUE	-3.04927	-3.11633	-2.19675	-2.23449	0.0670523	0.852525	0.881834	TRUE	712
VPS8	NA	-3.66534	-3.46665	-4.18753	-3.96638	-6.5165	-6.41493	-5.86772	-5.05376	-6.74541	-6.67855	-6.39038	-6.3218	TRUE	TRUE	TRUE	TRUE	TRUE	-3.08007	-3.2119	-2.20286	-2.35542	0.131828	0.877214	0.856477	TRUE	713
RPN1	0	-1.40452	-1.30118	-2.29112	-1.98304	-6.04609	-6.53798	-6.30677	-6.49418	-6.56814	-6.53098	-6.47677	-6.45857	TRUE	TRUE	TRUE	TRUE	TRUE	-5.16363	-5.2298	-4.18565	-4.47552	0.0661716	0.977975	0.754275	TRUE	714
YGR127W	0	-3.8982	-3.70666	-4.69602	-4.12775	-6.30876	-5.8146	-5.6757	-5.6428	-6.52998	-6.64926	-6.07104	-6.59521	TRUE	TRUE	TRUE	TRUE	TRUE	-2.63178	-2.9426	-1.37502	-2.46746	0.310822	1.25675	0.475139	FALSE	715
IRE1	0	-3.24018	-3.02584	-4.02264	-3.7957	-6.63393	-6.41637	-6.25443	-6.71334	-6.61348	-6.763	-6.43443	-6.76298	TRUE	TRUE	TRUE	TRUE	TRUE	-3.3733	-3.73716	-2.41179	-2.96728	0.36386	0.961509	0.769884	TRUE	716
BUD3	3	-3.354	-3.15774	-3.93147	-3.54836	-5.84965	-6.3292	-6.30141	-5.79688	-6.37048	-6.56538	-5.85243	-6.32028	TRUE	TRUE	TRUE	TRUE	TRUE	-3.01648	-3.40764	-1.92096	-2.77192	0.39116	1.09552	0.635723	FALSE	717
NOP12	2	-2.54659	-2.34097	-3.15602	-2.79401	-5.98289	-3.23562	-3.79572	-2.10397	-6.41096	-6.1929	-5.97715	-5.9589	TRUE	TRUE	TRUE	TRUE	TRUE	-3.86437	-3.85193	-2.82113	-3.16488	-0.0124444	1.04324	0.687045	FALSE	718
TIR1	9	-1.23741	-0.277267	-1.06747	-0.794935	-5.43006	-5.05438	-4.54092	-3.62192	-6.57476	-6.34058	-5.4764	-6.05664	TRUE	TRUE	TRUE	TRUE	TRUE	-5.33735	-6.06331	-4.40893	-5.26171	0.725956	0.928421	0.801601	TRUE	719
MHR1	1	-3.94655	-3.71128	-4.06846	-3.81389	-5.43898	-5.78801	-4.46633	-4.56784	-6.08635	-5.94427	-5.25885	-5.26651	TRUE	TRUE	TRUE	TRUE	TRUE	-2.13979	-2.23299	-1.19039	-1.45262	0.0931981	0.949398	0.780369	TRUE	720
RIO1	0	-3.60249	-3.37875	-4.18463	-3.71942	-5.66578	-5.61994	-4.78923	-4.62069	-6.49705	-6.41605	-5.89392	-6.21248	TRUE	TRUE	TRUE	TRUE	TRUE	-2.89456	-3.0373	-1.70929	-2.49307	0.142742	1.18527	0.544232	FALSE	721
TPD3	2	-1.71619	-1.58705	-2.36029	-2.11507	-6.18852	-6.59295	-5.39547	-6.31248	-6.07321	-6.44186	-5.74726	-6.21195	TRUE	TRUE	TRUE	TRUE	TRUE	-4.35703	-4.85481	-3.38698	-4.09688	0.497782	0.970049	0.757934	TRUE	722
BRX1	3	-1.38337	-1.10614	-1.76965	-1.60184	-4.14467	-4.02724	-3.41852	-2.68457	-6.46491	-6.47806	-5.89897	-6.19857	TRUE	TRUE	TRUE	TRUE	TRUE	-5.08155	-5.37191	-4.12931	-4.59673	0.290369	0.952231	0.775187	TRUE	723
PXR1	0	-3.03481	-2.76483	-3.53888	-3.21031	-5.41835	-5.68857	-4.75509	-4.82031	-6.58538	-6.54547	-5.95848	-6.39479	TRUE	TRUE	TRUE	TRUE	TRUE	-3.55058	-3.78065	-2.4196	-3.18448	0.230068	1.13098	0.596166	FALSE	724
ARP3	0	-1.02018	-0.836072	-1.56438	-1.38888	-5.62638	-6.36833	-5.69784	-4.75729	-6.65677	-6.72307	-6.40149	-6.35106	TRUE	TRUE	TRUE	TRUE	TRUE	-5.63659	-5.887	-4.8371	-4.96219	0.250411	0.79948	0.92481	TRUE	725
ALG2	NA	-3.09321	-2.88099	-3.8602	-3.52647	-6.64882	-5.92815	-6.3839	-5.93443	-6.07269	-6.50098	-6.1217	-6.14079	TRUE	TRUE	TRUE	TRUE	TRUE	-2.97948	-3.61998	-2.2615	-2.61431	0.640504	0.717984	1.00567	TRUE	726
YBL095W	0	-4.31464	-3.99182	-5.03286	-4.64451	-5.69571	-5.70865	-5.10757	-5.12238	-6.31145	-6.43287	-6.16476	-6.22898	TRUE	TRUE	TRUE	TRUE	TRUE	-1.99681	-2.44105	-1.1319	-1.58447	0.44424	0.864911	0.856582	TRUE	727
GRC3	NA	-3.04922	-3.06229	-3.56342	-3.36387	-5.87703	-5.49731	-4.8309	-5.15192	-5.96698	-6.27453	-5.70962	-5.62785	TRUE	TRUE	TRUE	TRUE	TRUE	-2.91776	-3.21225	-2.1462	-2.26399	0.294486	0.771561	0.948261	TRUE	728
THI71	0	-3.59126	-3.39575	-4.60234	-4.36489	-6.40593	-5.88573	-6.09178	-5.50893	-6.02639	-6.00361	-6.20353	-6.09138	TRUE	TRUE	TRUE	TRUE	TRUE	-2.43513	-2.60787	-1.60118	-1.72649	0.172741	0.833944	0.881374	TRUE	729
SUM1	1	-3.32178	-3.14459	-4.19255	-3.76314	-5.56673	-6.06791	-5.28424	-6.06017	-6.5739	-6.29072	-6.25219	-6.38925	TRUE	TRUE	TRUE	TRUE	TRUE	-3.25213	-3.14613	-2.05965	-2.62611	-0.105992	1.19248	0.520022	FALSE	730
SPC98	3	-3.91052	-3.56938	-4.45644	-4.29455	-4.97955	-5.06494	-5.13777	-5.50002	-6.56809	-6.69138	-6.47414	-6.34761	TRUE	TRUE	TRUE	TRUE	TRUE	-2.65757	-3.122	-2.0177	-2.05306	0.46443	0.639867	1.06894	FALSE	731
MTL1	0	-2.17885	-2.37139	-2.85346	-2.84093	-6.36417	-6.34736	-6.14535	-6.87382	-6.685	-6.64063	-6.1404	-6.62317	TRUE	TRUE	TRUE	TRUE	TRUE	-4.50615	-4.26924	-3.28695	-3.78223	-0.236911	1.21921	0.487009	FALSE	732
SCH9	0	-1.54348	-1.45235	-2.1609	-1.86696	-4.57124	-3.20018	-5.23629	-3.24316	-6.6201	-6.70143	-6.1003	-6.54709	TRUE	TRUE	TRUE	TRUE	TRUE	-5.07662	-5.24908	-3.9394	-4.68014	0.172462	1.13722	0.568946	FALSE	733
SMI1	NA	-2.15482	-2.06043	-2.96433	-2.74191	-6.28184	-6.29549	-6.46327	-5.40546	-6.36292	-6.55815	-6.45388	-6.25482	TRUE	TRUE	TRUE	TRUE	TRUE	-4.2081	-4.49772	-3.48955	-3.51291	0.289614	0.718553	0.984808	TRUE	734
BET2	0	-2.48396	-2.41049	-2.8492	-2.81835	-5.99456	-6.36125	-5.51518	-5.46576	-6.25132	-6.23452	-5.79942	-5.75656	TRUE	TRUE	TRUE	TRUE	TRUE	-3.76736	-3.82403	-2.95022	-2.9382	0.0566679	0.817138	0.885829	TRUE	735
TOA1	0	-3.55113	-3.34882	-3.54441	-3.14322	-5.20858	-4.34962	-4.31557	-3.91943	-6.44762	-6.24405	-5.36015	-5.41816	TRUE	TRUE	TRUE	TRUE	TRUE	-2.89649	-2.89523	-1.81574	-2.27495	-0.00126419	1.08075	0.620281	FALSE	736
CTR86	1	-3.75232	-3.56132	-4.27246	-4.07685	-5.40398	-5.65733	-5.26147	-5.29672	-6.11933	-6.23171	-5.66211	-6.02737	TRUE	TRUE	TRUE	TRUE	TRUE	-2.36701	-2.67039	-1.38965	-1.95052	0.303376	0.977359	0.719866	FALSE	737
PHO91	NA	-1.38152	-1.24463	-2.04072	-1.85674	-5.6411	-5.42671	-5.49517	-5.79065	-6.38483	-6.5688	-6.2813	-6.24664	TRUE	TRUE	TRUE	TRUE	TRUE	-5.00331	-5.32416	-4.24058	-4.3899	0.320852	0.762734	0.934267	TRUE	738
SEN54	NA	-4.27508	-4.07413	-4.59772	-4.46867	-5.09163	-4.95947	-4.61893	-4.80475	-5.0939	-5.3565	-5.23492	-4.2369	TRUE	TRUE	TRUE	TRUE	TRUE	-0.818814	-1.28238	-0.637203	0.231773	0.463562	0.181611	1.51415	FALSE	739
PDE2	NA	-1.54146	-1.48291	-2.29969	-2.16521	-4.52935	-4.08009	-4.54524	-3.60408	-6.62685	-6.84417	-6.52612	-6.6898	TRUE	TRUE	TRUE	TRUE	TRUE	-5.08539	-5.36126	-4.22643	-4.5246	0.275872	0.858956	0.836666	TRUE	740
HPR1	5	-3.73671	-3.58661	-4.33956	-3.94835	-6.49559	-5.80046	-5.16256	-4.94281	-5.95169	-6.10423	-5.97756	-5.34761	TRUE	TRUE	TRUE	TRUE	TRUE	-2.21499	-2.51762	-1.638	-1.39926	0.30263	0.576991	1.11836	FALSE	741
YGL010W	0	-3.55126	-3.60516	-4.11763	-3.91916	-6.1756	-6.35188	-6.33924	-5.93446	-6.57913	-6.45241	-6.05615	-6.16153	TRUE	TRUE	TRUE	TRUE	TRUE	-3.02787	-2.84726	-1.93852	-2.24237	-0.180613	1.08935	0.604886	FALSE	742
GAR1	2	-0.124893	0.189612	-0.691379	-0.448995	-5.8777	-5.73615	-5.9171	-5.20377	-6.68959	-6.56449	-6.16362	-6.60282	TRUE	TRUE	TRUE	TRUE	TRUE	-6.5647	-6.7541	-5.47224	-6.15382	0.189408	1.09246	0.600282	FALSE	743
YFR006W	0	-2.43221	-2.22529	-3.37649	-3.21104	-6.05134	-6.0075	-5.66988	-6.34468	-6.55289	-6.62024	-6.96182	-6.45166	TRUE	TRUE	TRUE	TRUE	TRUE	-4.12068	-4.39495	-3.58533	-3.24062	0.274263	0.535351	1.15433	FALSE	744
SKY1	NA	-3.01917	-2.73821	-3.77858	-3.27838	-4.70149	-4.28264	-4.85504	-4.23683	-5.97836	-6.1554	-5.46855	-6.28088	TRUE	TRUE	TRUE	TRUE	TRUE	-2.95919	-3.41718	-1.68997	-3.0025	0.457997	1.26922	0.414686	FALSE	745
NPT1	NA	-1.31226	-1.27294	-1.81288	-1.74589	-7.09876	-6.55228	-6.14029	-6.1346	-6.63131	-6.67839	-6.36716	-6.23315	TRUE	TRUE	TRUE	TRUE	TRUE	-5.31906	-5.40545	-4.55428	-4.48726	0.0863967	0.764772	0.91819	TRUE	746
YBL059C-A	0	-3.88188	-3.73405	-3.99309	-3.81606	-4.7975	-4.47653	-4.16395	-4.51256	-6.13695	-6.25523	-4.82366	-6.07974	TRUE	TRUE	TRUE	TRUE	TRUE	-2.25507	-2.52118	-0.830565	-2.26368	0.266111	1.4245	0.257496	FALSE	747
SAD1	0	-3.1983	-2.97911	-4.04109	-3.79521	-5.97838	-5.96498	-5.74875	-6.05369	-6.26942	-6.64338	-6.22453	-6.66576	TRUE	TRUE	TRUE	TRUE	TRUE	-3.07112	-3.66427	-2.18343	-2.87056	0.59315	0.887682	0.79371	TRUE	748
MKT1	1	-0.983442	-0.79106	-1.96737	-1.56111	-5.37499	-5.50652	-3.74151	-3.88707	-6.19112	-6.22025	-5.90764	-6.5781	TRUE	TRUE	TRUE	TRUE	TRUE	-5.20767	-5.42919	-3.94027	-5.017	0.221513	1.26741	0.412191	FALSE	749
SWP1	0	-0.491516	-0.459688	-0.961132	-0.702543	-6.40842	-6.10168	-5.34816	-5.26257	-6.48916	-6.49434	-6.00019	-6.01861	TRUE	TRUE	TRUE	TRUE	TRUE	-5.99765	-6.03465	-5.03906	-5.31607	0.0370014	0.958588	0.718582	FALSE	750
YKL100C	NA	-1.23174	-1.27621	-1.87759	-1.7269	-4.15977	-4.63222	-4.78589	-3.05892	-6.06217	-6.57663	-5.96715	-6.09114	TRUE	TRUE	TRUE	TRUE	TRUE	-4.83043	-5.30042	-4.08957	-4.36425	0.46999	0.740862	0.936173	TRUE	751
SIK1	1	-0.0763903	0.0939443	-0.582189	-0.489119	-6.41076	-6.31739	-5.57886	-6.15462	-6.48938	-6.49926	-6.11887	-6.28195	TRUE	TRUE	TRUE	TRUE	TRUE	-6.41299	-6.59321	-5.53668	-5.79283	0.180222	0.876302	0.80038	TRUE	752
ECM31	0	-4.37968	-4.10796	-4.5809	-4.94904	-5.81443	-6.1965	-5.2824	-6.05298	-6.0978	-6.25006	-5.71966	-5.99483	TRUE	TRUE	TRUE	TRUE	TRUE	-1.71812	-2.14211	-1.13876	-1.04578	0.42399	0.579359	1.09633	FALSE	753
PUT3	0	-3.65479	-3.58094	-4.40823	-4.13347	-6.16543	-6.28707	-5.27481	-5.21517	-6.3242	-6.36559	-6.14944	-6.17194	TRUE	TRUE	TRUE	TRUE	TRUE	-2.6694	-2.78465	-1.74121	-2.03847	0.115244	0.928192	0.746174	FALSE	754
PAC1	NA	-3.69943	-3.4859	-4.49405	-4.22617	-6.44434	-6.28855	-5.97891	-5.87173	-6.54535	-6.61132	-6.42981	-6.59006	TRUE	TRUE	TRUE	TRUE	TRUE	-2.84592	-3.12542	-1.93576	-2.36389	0.279508	0.91016	0.761531	TRUE	755
APL4	0	-2.92237	-2.7636	-3.807	-3.53555	-6.03807	-6.57541	-6.28143	-6.50754	-6.62429	-6.53084	-6.47847	-6.6619	TRUE	TRUE	TRUE	TRUE	TRUE	-3.70192	-3.76724	-2.67147	-3.12635	0.0653274	1.03044	0.640893	FALSE	756
ISC10_and_SLO1	1	-4.72498	-4.4607	-4.92994	-4.76706	-6.62599	-5.95758	-5.05907	-5.66614	-6.49231	-6.83176	-5.9017	-6.26323	TRUE	TRUE	TRUE	TRUE	TRUE	-1.76733	-2.37106	-0.971765	-1.49617	0.603727	0.795569	0.874887	TRUE	757
TAZ1	0	-4.08216	-4.03397	-4.07665	-3.97259	-5.07696	-4.72386	-4.74366	-4.16304	-6.41474	-6.31098	-5.40604	-5.58339	TRUE	TRUE	TRUE	TRUE	TRUE	-2.33258	-2.27701	-1.32939	-1.61081	-0.0555649	1.00319	0.666208	FALSE	758
VPS75	0	-3.96366	-3.54679	-4.79344	-4.35363	-4.67607	-4.58525	-5.30014	-4.90552	-5.38716	-5.0638	-5.2829	-5.13561	TRUE	TRUE	TRUE	TRUE	TRUE	-1.4235	-1.51701	-0.489454	-0.781977	0.0935057	0.934049	0.735032	FALSE	759
HTS1	1	-1.24378	-1.04581	-1.95428	-1.79153	-5.99568	-6.60436	-6.19339	-5.57433	-6.57279	-6.6191	-6.3735	-6.60627	TRUE	TRUE	TRUE	TRUE	TRUE	-5.32901	-5.57329	-4.41922	-4.81474	0.244277	0.909786	0.758542	TRUE	760
NUP53	NA	-3.62738	-3.45565	-4.00605	-3.82411	-5.20358	-5.54036	-3.87712	-4.16254	-5.9459	-6.12257	-6.03333	-5.11458	TRUE	TRUE	TRUE	TRUE	TRUE	-2.31852	-2.66692	-2.02729	-1.29047	0.348403	0.291228	1.37645	FALSE	761
TPO5	NA	-2.99359	-2.79863	-3.61487	-3.2748	-6.27241	-6.49235	-5.3058	-5.1	-6.61303	-6.624	-6.33046	-6.33676	TRUE	TRUE	TRUE	TRUE	TRUE	-3.61944	-3.82537	-2.71559	-3.06196	0.205933	0.903849	0.763411	TRUE	762
GAS5	NA	0.0201214	0.00606531	-0.365502	-0.340502	-6.06368	-5.91025	-6.10163	-6.01579	-6.46337	-6.53241	-5.79329	-6.26746	TRUE	TRUE	TRUE	TRUE	TRUE	-6.48349	-6.53848	-5.42779	-5.92696	0.0549896	1.0557	0.611513	FALSE	763
RNA15	0	-4.05952	-3.94375	-4.23726	-4.08151	-6.65636	-6.26278	-5.5423	-5.67757	-6.39617	-6.51239	-5.69236	-5.86506	TRUE	TRUE	TRUE	TRUE	TRUE	-2.33665	-2.56864	-1.4551	-1.78355	0.231982	0.881555	0.785085	TRUE	764
YOR227W	1	-3.12278	-2.98776	-3.57155	-3.29923	-5.41374	-4.26639	-4.66782	-4.08124	-6.2704	-6.40555	-5.95049	-5.81914	TRUE	TRUE	TRUE	TRUE	TRUE	-3.14762	-3.41779	-2.37894	-2.51991	0.270172	0.76868	0.897884	TRUE	765
PRO1	0	-2.78893	-2.48011	-3.59331	-3.16631	-5.32765	-4.23269	-4.23555	-5.35085	-6.16094	-6.05559	-6.13777	-5.90586	TRUE	TRUE	TRUE	TRUE	TRUE	-3.37201	-3.57548	-2.54446	-2.73955	0.203473	0.827549	0.835937	TRUE	766
MPT5_and_YGL177W	1	-1.46631	-1.42233	-2.16691	-1.96818	-5.30713	-4.64745	-6.64426	-6.59313	-6.41118	-6.53994	-6.19964	-6.33536	TRUE	TRUE	TRUE	TRUE	TRUE	-4.94487	-5.11761	-4.03273	-4.36719	0.17274	0.912137	0.75042	TRUE	767
TRM7	NA	-2.82761	-2.6372	-3.15716	-3.19635	-6.29039	-6.0967	-6.05645	-6.01357	-6.51269	-6.45418	-6.02648	-6.16688	TRUE	TRUE	TRUE	TRUE	TRUE	-3.68508	-3.81698	-2.86931	-2.97053	0.131902	0.815771	0.846456	TRUE	768
ERG8	1	-2.67706	-2.60664	-3.40825	-3.18145	-5.99483	-5.86393	-5.28574	-5.40927	-6.55719	-6.54106	-6.27149	-6.47155	TRUE	TRUE	TRUE	TRUE	TRUE	-3.88013	-3.93441	-2.86324	-3.2901	0.0542857	1.01688	0.644311	FALSE	769
TIM22	0	-3.67619	-3.61588	-4.38224	-4.10594	-5.17007	-5.74674	-5.95799	-5.10552	-6.04849	-6.15041	-5.84074	-5.89456	TRUE	TRUE	TRUE	TRUE	TRUE	-2.37229	-2.53452	-1.4585	-1.78863	0.162233	0.913796	0.745894	FALSE	770
GLR1	0	-1.79175	-1.61897	-2.90601	-2.42499	-6.00023	-5.31269	-4.15295	-3.34521	-5.94691	-6.16141	-6.90466	-5.46486	TRUE	TRUE	TRUE	TRUE	TRUE	-4.15516	-4.54244	-3.99864	-3.03987	0.387279	0.15652	1.50257	FALSE	771
MAS2	0	-2.5161	-2.38264	-3.36629	-3.23507	-6.53353	-6.56311	-6.21752	-5.99997	-6.47474	-6.36813	-6.5615	-6.32686	TRUE	TRUE	TRUE	TRUE	TRUE	-3.95865	-3.98549	-3.19521	-3.09178	0.0268385	0.763433	0.893701	TRUE	772
MNI1	0	-3.06039	-2.66167	-3.43961	-3.41673	-6.14908	-5.90379	-6.10447	-5.44227	-6.75026	-6.60791	-6.23062	-6.60552	TRUE	TRUE	TRUE	TRUE	TRUE	-3.68987	-3.94624	-2.79101	-3.18879	0.256366	0.898862	0.757451	TRUE	773
ODC1	1	-4.11015	-3.78675	-4.86854	-4.71533	-5.91365	-6.3227	-5.84734	-5.61778	-6.44016	-5.94277	-6.00937	-6.40494	TRUE	TRUE	TRUE	TRUE	TRUE	-2.33001	-2.15601	-1.14083	-1.68961	-0.173999	1.18918	0.466405	FALSE	774
HMO1	0	-0.739996	-0.597045	-1.42122	-1.43094	-4.3425	-5.24127	-4.73701	-3.73146	-6.4494	-6.23133	-6.37293	-6.16845	TRUE	TRUE	TRUE	TRUE	TRUE	-5.7094	-5.63428	-4.95172	-4.73751	-0.075116	0.757684	0.896776	TRUE	775
RRP12	NA	-1.50633	-1.34948	-2.4101	-2.18081	-6.95253	-6.46456	-6.39685	-6.26575	-6.61864	-6.65493	-6.59638	-6.76004	TRUE	TRUE	TRUE	TRUE	TRUE	-5.11231	-5.30545	-4.18628	-4.57923	0.193141	0.926033	0.726223	FALSE	776
CDC73	NA	-3.57413	-3.26529	-3.76229	-3.62425	-6.59426	-6.35625	-6.55206	-5.82026	-6.67783	-6.73752	-6.21994	-6.09028	TRUE	TRUE	TRUE	TRUE	TRUE	-3.1037	-3.47222	-2.45764	-2.46604	0.368523	0.646057	1.00618	FALSE	777
NAM7	0	-2.12428	-1.90501	-2.79233	-2.41511	-4.12581	-4.40785	-5.38651	-2.93463	-6.5583	-6.41787	-6.58427	-5.91913	TRUE	TRUE	TRUE	TRUE	TRUE	-4.43402	-4.51287	-3.79194	-3.50403	0.0788449	0.642081	1.00884	FALSE	778
SWD1	0	-3.9654	-3.57701	-4.24557	-4.1451	-5.94648	-5.94686	-5.27764	-3.82451	-6.26084	-6.47899	-5.9592	-5.97863	TRUE	TRUE	TRUE	TRUE	TRUE	-2.29544	-2.90198	-1.71364	-1.83353	0.606538	0.581801	1.06844	FALSE	779
UTP14	0	-2.9583	-2.86721	-3.59299	-3.29404	-5.31592	-4.30828	-4.64598	-3.8013	-6.65961	-6.65077	-6.23812	-6.48439	TRUE	TRUE	TRUE	TRUE	TRUE	-3.70131	-3.78356	-2.64513	-3.19035	0.0822523	1.05618	0.593208	FALSE	780
MCH5	0	-3.199	-3.1275	-3.90858	-3.71989	-6.38335	-6.09363	-6.17546	-6.41776	-6.61681	-6.37307	-6.20577	-6.4382	TRUE	TRUE	TRUE	TRUE	TRUE	-3.41781	-3.24557	-2.29719	-2.71831	-0.172238	1.12062	0.527258	FALSE	781
SUR4	NA	0.16014	0.373162	-0.337426	0.0703214	-5.74998	-6.0087	-5.24894	-5.10828	-6.58887	-6.67716	-6.10485	-6.31402	TRUE	TRUE	TRUE	TRUE	TRUE	-6.74901	-7.05033	-5.76742	-6.38434	0.30132	0.981582	0.665986	FALSE	782
YOR356W	1	-3.72302	-3.69202	-4.53682	-4.49191	-6.51853	-6.50622	-6.18658	-6.50658	-6.70195	-6.72018	-6.63615	-6.75305	TRUE	TRUE	TRUE	TRUE	TRUE	-2.97893	-3.02816	-2.09933	-2.26113	0.0492276	0.879602	0.767024	TRUE	783
YDL180W	0	-3.18329	-3.0425	-3.90821	-3.99356	-5.91624	-4.262	-5.77594	-6.91706	-6.73507	-6.61627	-6.50665	-6.87614	TRUE	TRUE	TRUE	TRUE	TRUE	-3.55178	-3.57377	-2.59844	-2.88258	0.0219891	0.953337	0.691186	FALSE	784
ATP16	2	-1.28907	-1.05133	-1.63237	-1.47702	-6.63912	-6.39208	-5.74438	-5.44986	-6.49511	-6.53044	-5.91631	-6.23425	TRUE	TRUE	TRUE	TRUE	TRUE	-5.20604	-5.4791	-4.28394	-4.75723	0.27306	0.922105	0.72187	FALSE	785
ATP17	2	-1.285	-1.10429	-2.0629	-1.9542	-4.9802	-5.65361	-4.76134	-4.1527	-6.32612	-6.4836	-6.45292	-6.34106	TRUE	TRUE	TRUE	TRUE	TRUE	-5.04111	-5.37931	-4.39002	-4.38686	0.338191	0.65109	0.992446	FALSE	786
BSC6	NA	-3.61219	-3.39134	-3.93764	-3.77124	-4.54879	-3.95711	-4.62225	-3.70916	-5.99195	-6.29769	-5.65709	-5.69452	TRUE	TRUE	TRUE	TRUE	TRUE	-2.37976	-2.90636	-1.71945	-1.92328	0.526594	0.660318	0.98308	FALSE	787
GAB1	1	-1.96348	-1.75387	-2.51602	-2.19398	-6.47344	-5.87712	-5.59703	-5.4845	-6.52054	-6.03599	-5.67318	-6.23278	TRUE	TRUE	TRUE	TRUE	TRUE	-4.55706	-4.28212	-3.15716	-4.0388	-0.274938	1.3999	0.243326	FALSE	788
NET1	8	-2.41127	-2.20818	-3.07951	-2.76676	-6.41721	-6.76431	-6.76164	-6.1454	-6.57824	-6.59746	-6.49727	-6.26287	TRUE	TRUE	TRUE	TRUE	TRUE	-4.16697	-4.38929	-3.41776	-3.49611	0.22232	0.749206	0.893179	TRUE	789
RET1	NA	-2.3197	-2.09096	-3.0099	-2.71363	-6.46955	-6.55357	-5.65973	-5.78617	-6.5153	-6.44415	-6.25363	-6.37781	TRUE	TRUE	TRUE	TRUE	TRUE	-4.1956	-4.35319	-3.24374	-3.66418	0.157588	0.951866	0.689009	FALSE	790
ARG81	NA	-4.29346	-4.0896	-4.54516	-4.42151	-6.07337	-5.08383	-5.09603	-4.56172	-5.95175	-5.6203	-5.53037	-4.98464	TRUE	TRUE	TRUE	TRUE	TRUE	-1.65829	-1.5307	-0.985211	-0.563126	-0.127587	0.67308	0.967577	FALSE	791
AMD1	2	-2.23128	-2.0855	-2.99853	-2.72728	-5.87276	-5.54041	-5.73079	-4.99398	-6.09282	-6.35414	-6.22938	-5.987	TRUE	TRUE	TRUE	TRUE	TRUE	-3.86153	-4.26864	-3.23085	-3.25972	0.40711	0.630678	1.00892	FALSE	792
PUS1	0	-2.8388	-2.77674	-3.57629	-3.29875	-6.09378	-6.42578	-6.14726	-6.51879	-6.57047	-6.80116	-6.47692	-6.51554	TRUE	TRUE	TRUE	TRUE	TRUE	-3.73168	-4.02442	-2.90062	-3.21679	0.292744	0.831055	0.807635	TRUE	793
ARP4	0	-3.17462	-2.86951	-3.78128	-3.54162	-6.44178	-6.27046	-5.98174	-6.07815	-6.32376	-6.29568	-6.28509	-5.97519	TRUE	TRUE	TRUE	TRUE	TRUE	-3.14915	-3.42617	-2.5038	-2.43357	0.277026	0.645343	0.992603	FALSE	794
PKH3	2	-3.76667	-3.72501	-4.36232	-4.05794	-5.91141	-5.88731	-5.36478	-4.9905	-6.32587	-6.21888	-5.67271	-6.16349	TRUE	TRUE	TRUE	TRUE	TRUE	-2.55921	-2.49387	-1.31039	-2.10555	-0.0653354	1.24881	0.388316	FALSE	795
YNR048W	0	-3.9039	-3.64095	-4.3543	-4.19415	-5.97734	-6.10332	-5.41416	-5.75996	-6.42678	-6.37281	-6.0964	-6.06985	TRUE	TRUE	TRUE	TRUE	TRUE	-2.52288	-2.73186	-1.7421	-1.8757	0.208985	0.780775	0.856165	TRUE	796
MSH2	NA	-3.52719	-3.35167	-4.17464	-4.12493	-6.61126	-5.46409	-6.28011	-6.62309	-6.68693	-6.59574	-6.6165	-6.45179	TRUE	TRUE	TRUE	TRUE	TRUE	-3.15974	-3.24407	-2.44186	-2.32686	0.0843249	0.717881	0.917204	TRUE	797
ALK1	0	-3.48359	-3.08248	-4.00414	-3.64562	-6.41434	-6.46433	-6.05058	-6.36648	-6.65692	-6.69557	-6.35195	-6.45201	TRUE	TRUE	TRUE	TRUE	TRUE	-3.17333	-3.61308	-2.34781	-2.80639	0.43975	0.825522	0.806692	TRUE	798
NYV1	NA	-2.81197	-2.86344	-3.68642	-3.37464	-6.77662	-6.72198	-6.68196	-6.6634	-6.54768	-6.65847	-6.55627	-6.40486	TRUE	TRUE	TRUE	TRUE	TRUE	-3.73571	-3.79504	-2.86986	-3.03022	0.0593244	0.865855	0.764815	TRUE	799
TOM40	0	0.267884	0.27408	-0.0660814	-0.0117578	-5.03893	-5.1843	-4.30756	-4.71431	-6.54715	-6.57249	-6.1487	-5.96366	TRUE	TRUE	TRUE	TRUE	TRUE	-6.81503	-6.84658	-6.08262	-5.9519	0.031544	0.732414	0.894674	TRUE	800
RAD33	0	-4.00549	-3.99555	-4.96757	-4.71084	-6.29318	-6.44012	-5.91739	-6.60784	-6.37825	-6.54762	-6.38834	-6.59495	TRUE	TRUE	TRUE	TRUE	TRUE	-2.37276	-2.55208	-1.42077	-1.88411	0.179319	0.951992	0.66797	FALSE	801
CUP9	0	-2.03298	-1.98034	-2.66653	-2.61368	-4.06169	-3.46441	-5.38379	-5.3729	-6.13223	-6.38116	-5.81836	-6.343	TRUE	TRUE	TRUE	TRUE	TRUE	-4.09925	-4.40082	-3.15183	-3.72932	0.301572	0.947419	0.671497	FALSE	802
PHO13	1	-1.92777	-1.75191	-2.57181	-2.43311	-6.27026	-5.76855	-6.26064	-5.33877	-6.52072	-6.48406	-6.51317	-6.19904	TRUE	TRUE	TRUE	TRUE	TRUE	-4.59295	-4.73215	-3.94136	-3.76594	0.139203	0.651588	0.966214	FALSE	803
NCA2	0	-4.28784	-4.45363	-4.93312	-4.82734	-6.42971	-6.33472	-6.40963	-5.91791	-6.46036	-6.65038	-6.35768	-6.1547	TRUE	TRUE	TRUE	TRUE	TRUE	-2.17252	-2.19675	-1.42456	-1.32736	0.0242334	0.747952	0.869385	TRUE	804
FPS1	2	-2.82371	-2.81411	-3.34604	-3.27296	-6.46701	-6.46608	-5.15104	-6.02747	-6.11492	-5.92366	-5.78471	-5.61797	TRUE	TRUE	TRUE	TRUE	TRUE	-3.29121	-3.10955	-2.43867	-2.34501	-0.18166	0.852533	0.764539	TRUE	805
YDR049W	2	-4.55315	-4.26462	-4.77115	-4.49969	-7.13013	-5.91741	-6.40562	-5.38397	-6.72236	-6.87622	-6.12773	-6.30808	TRUE	TRUE	TRUE	TRUE	TRUE	-2.1692	-2.61161	-1.35658	-1.8084	0.442405	0.812618	0.803211	TRUE	806
GCN4	0	0.906496	0.890584	-0.149178	0.0265868	-4.6473	-5.3421	-4.95495	-6.21689	-6.24629	-6.43389	-6.50212	-6.48348	TRUE	TRUE	TRUE	TRUE	TRUE	-7.15278	-7.32448	-6.35294	-6.51007	0.171694	0.799844	0.814406	TRUE	807
HAM1	0	-2.55223	-2.15426	-2.87904	-2.73042	-6.06869	-5.98337	-5.09597	-4.87891	-6.64318	-6.58794	-6.41144	-6.11069	TRUE	TRUE	TRUE	TRUE	TRUE	-4.09095	-4.43368	-3.5324	-3.38027	0.342731	0.558552	1.05341	FALSE	808
DIP5	6	-1.66435	-1.59848	-2.73364	-2.39978	-6.26406	-5.54479	-4.7422	-6.08178	-6.19121	-6.04802	-6.13258	-6.36633	TRUE	TRUE	TRUE	TRUE	TRUE	-4.52686	-4.44954	-3.39894	-3.96656	-0.0773212	1.12792	0.482977	FALSE	809
ARD1	0	-2.56983	-2.37602	-2.94726	-2.84174	-5.8748	-6.60266	-4.86858	-5.26442	-6.46718	-6.60653	-6.42761	-5.87858	TRUE	TRUE	TRUE	TRUE	TRUE	-3.89735	-4.23051	-3.48035	-3.03684	0.333161	0.417002	1.19368	FALSE	810
SUT587	0	-4.40156	-4.28428	-4.74516	-4.88889	-6.20108	-5.4526	-5.74038	-5.58816	-6.56899	-6.49311	-6.28707	-6.1132	TRUE	TRUE	TRUE	TRUE	TRUE	-2.16743	-2.20884	-1.54191	-1.22431	0.0414069	0.625524	0.984527	FALSE	811
NNF2	6	-2.5197	-2.41267	-3.27167	-3.06461	-3.67488	-3.81736	-4.26514	-4.35123	-5.85163	-5.85906	-5.55917	-5.94609	TRUE	TRUE	TRUE	TRUE	TRUE	-3.33194	-3.44639	-2.2875	-2.88148	0.11445	1.04444	0.564907	FALSE	812
STT4	2	-1.99752	-1.89827	-2.66952	-2.435	-6.33594	-6.18856	-6.45387	-6.01093	-6.61012	-6.67429	-6.54702	-6.33746	TRUE	TRUE	TRUE	TRUE	TRUE	-4.6126	-4.77602	-3.8775	-3.90246	0.163415	0.735102	0.873558	TRUE	813
AGA2	4	-0.348252	-0.384664	0.0159806	0.0737678	-1.4702	-1.20472	-0.497829	-0.223555	-5.80949	-6.22731	-4.98836	-4.61772	TRUE	TRUE	TRUE	TRUE	TRUE	-5.46124	-5.84265	-5.00434	-4.69148	0.381407	0.456899	1.15117	FALSE	814
YOR291W	1	-2.91589	-2.74457	-3.63084	-3.37994	-5.1304	-6.07457	-5.79393	-4.80515	-6.40542	-6.22835	-5.96622	-6.41093	TRUE	TRUE	TRUE	TRUE	TRUE	-3.48953	-3.48378	-2.33538	-3.03099	-0.00574999	1.15415	0.452787	FALSE	815
CYB5	9	-2.02569	-1.81243	-2.58747	-2.27765	-6.09212	-6.13664	-5.94636	-6.05302	-6.57278	-6.59847	-6.32228	-6.26938	TRUE	TRUE	TRUE	TRUE	TRUE	-4.54709	-4.78603	-3.73481	-3.99172	0.238942	0.812282	0.794312	TRUE	816
YKR043C	1	-0.978339	-0.910305	-1.50036	-1.31239	-6.60727	-6.3686	-6.18191	-5.79703	-6.40636	-6.33402	-6.11272	-5.94523	TRUE	TRUE	TRUE	TRUE	TRUE	-5.42802	-5.42372	-4.61236	-4.63285	-0.00429683	0.815658	0.790872	TRUE	817
ARO2	1	-0.925276	-0.732034	-1.70412	-1.56676	-5.09897	-3.50866	-4.43762	-4.09153	-6.62992	-6.56021	-6.61691	-6.5839	TRUE	TRUE	TRUE	TRUE	TRUE	-5.70464	-5.82817	-4.91279	-5.01714	0.123531	0.791848	0.811029	TRUE	818
HFD1	0	-2.86949	-2.88204	-3.53237	-3.39045	-5.99004	-5.97175	-5.34142	-5.60908	-6.35718	-6.22738	-6.21375	-5.9398	TRUE	TRUE	TRUE	TRUE	TRUE	-3.48769	-3.34534	-2.68138	-2.54935	-0.142347	0.806309	0.795997	TRUE	819
RPS11B	3	-2.65441	-2.57859	-2.26346	-1.98028	-5.89555	-5.70115	-4.12358	-4.61188	-6.54678	-6.62313	-5.61522	-4.96356	TRUE	TRUE	TRUE	TRUE	TRUE	-3.89238	-4.04454	-3.35176	-2.98327	0.152166	0.540611	1.06127	FALSE	820
PFA4	NA	-3.01476	-3.03289	-3.94659	-3.76858	-6.63609	-5.64595	-6.09222	-5.87793	-6.24803	-6.5365	-6.3781	-6.47215	TRUE	TRUE	TRUE	TRUE	TRUE	-3.23327	-3.50362	-2.43151	-2.70357	0.270346	0.801758	0.80005	TRUE	821
SUT350	3	-3.18851	-2.9922	-2.36615	-2.06758	-4.44959	-4.31415	-2.45325	-2.51625	-4.58472	-4.12787	-2.9613	-2.40275	TRUE	TRUE	TRUE	TRUE	TRUE	-1.39621	-1.13567	-0.595152	-0.335166	-0.260543	0.801057	0.8005	TRUE	822
YDR307W	0	-2.679	-2.55638	-3.43309	-3.26366	-5.77739	-5.1912	-5.32492	-4.44807	-6.35552	-6.37019	-6.15673	-6.42979	TRUE	TRUE	TRUE	TRUE	TRUE	-3.67653	-3.81381	-2.72364	-3.16614	0.137284	0.95289	0.647675	FALSE	823
VPS9	3	-3.96891	-3.87284	-4.71145	-4.37961	-6.22594	-6.63435	-6.66803	-6.21801	-6.28432	-6.67903	-6.06378	-6.55	TRUE	TRUE	TRUE	TRUE	TRUE	-2.31541	-2.80619	-1.35233	-2.17039	0.490779	0.963081	0.6358	FALSE	824
PMP3	0	0.82021	0.664881	0.257238	0.615632	-4.58488	-4.36826	-4.62278	-4.22787	-6.24176	-6.3389	-5.91492	-5.67928	TRUE	TRUE	TRUE	TRUE	TRUE	-7.06197	-7.00378	-6.17216	-6.29491	-0.0581879	0.889817	0.70887	FALSE	825
THR4	NA	-0.00420226	0.0949263	-0.531397	-0.395767	-2.54137	-2.3032	-2.51832	-2.36386	-6.29543	-6.55205	-5.86847	-6.39879	TRUE	TRUE	TRUE	TRUE	TRUE	-6.29122	-6.64698	-5.33707	-6.00302	0.355754	0.954154	0.643956	FALSE	826
CDC40	1	-4.1473	-3.89479	-4.71902	-4.37444	-5.15275	-5.24264	-4.84523	-4.97982	-5.90634	-5.81178	-5.58023	-5.59177	TRUE	TRUE	TRUE	TRUE	TRUE	-1.75904	-1.91699	-0.861208	-1.21733	0.157946	0.897837	0.69966	FALSE	827
SYC1	NA	-4.49486	-4.40835	-4.91094	-4.85378	-4.90269	-4.80628	-5.92994	-5.15169	-6.43308	-6.21733	-6.02521	-5.88997	TRUE	TRUE	TRUE	TRUE	TRUE	-1.93821	-1.80898	-1.11426	-1.0362	-0.129234	0.823946	0.772782	TRUE	828
VPS28	1	-4.01528	-4.00061	-4.74837	-4.76205	-6.63173	-6.17257	-5.92265	-6.26272	-6.42891	-6.56342	-6.2252	-6.66592	TRUE	TRUE	TRUE	TRUE	TRUE	-2.41362	-2.5628	-1.47683	-1.90387	0.149182	0.936791	0.658936	FALSE	829
SCM4	0	-3.71545	-3.66954	-4.06315	-4.24105	-5.71694	-6.0401	-5.8812	-6.35663	-6.188	-6.08989	-5.70996	-5.89181	TRUE	TRUE	TRUE	TRUE	TRUE	-2.47255	-2.42035	-1.64681	-1.65077	-0.0521978	0.825736	0.769584	TRUE	830
CUT790	5	-4.37599	-4.84524	-4.39305	-4.66519	-5.45125	-5.50346	-4.52705	-4.15851	-5.65085	-6.19849	-4.90323	-5.18844	TRUE	TRUE	TRUE	TRUE	TRUE	-1.27485	-1.35325	-0.510178	-0.523252	0.0783969	0.764673	0.829996	TRUE	831
YMR295C	1	-0.955027	-0.863887	-1.34377	-1.25523	-6.40818	-5.54846	-5.72432	-5.69924	-6.23029	-6.58579	-5.97563	-6.02846	TRUE	TRUE	TRUE	TRUE	TRUE	-5.27526	-5.7219	-4.63186	-4.77324	0.446643	0.643399	0.948666	FALSE	832
IRC25	0	-3.61978	-3.39795	-3.66183	-3.90606	-5.29333	-5.74755	-5.65496	-4.48409	-5.92669	-6.17973	-5.69794	-5.36722	TRUE	TRUE	TRUE	TRUE	TRUE	-2.30691	-2.78178	-2.03612	-1.46116	0.474868	0.270792	1.32062	FALSE	833
PIC2	0	-3.02162	-2.96441	-3.64648	-3.74409	-5.74138	-5.82889	-5.70484	-4.97481	-5.58591	-5.32022	-5.59521	-5.12415	TRUE	TRUE	TRUE	TRUE	TRUE	-2.56429	-2.35581	-1.94873	-1.38006	-0.208479	0.615553	0.975749	FALSE	834
RSM27	NA	-3.512	-3.2692	-3.92852	-3.60211	-5.74497	-5.71158	-5.82305	-5.39448	-6.48406	-6.43987	-6.04998	-6.03253	TRUE	TRUE	TRUE	TRUE	TRUE	-2.97206	-3.17067	-2.12146	-2.43042	0.198617	0.850591	0.740254	TRUE	835
YML096W	0	-3.84378	-3.56446	-4.46414	-4.27538	-5.08666	-5.13125	-5.29202	-5.02938	-6.24427	-5.57527	-6.10316	-5.45858	TRUE	TRUE	TRUE	TRUE	TRUE	-2.40049	-2.01081	-1.63902	-1.1832	-0.389687	0.761473	0.827602	TRUE	836
MET18	0	-3.35813	-3.06823	-4.20825	-3.90554	-6.27171	-5.89138	-5.78995	-5.991	-6.25222	-6.61531	-6.37473	-6.59302	TRUE	TRUE	TRUE	TRUE	TRUE	-2.8941	-3.54707	-2.16648	-2.68747	0.652977	0.727616	0.859597	TRUE	837
GCN3	1	-2.63572	-2.29612	-3.16495	-2.8988	-5.18885	-5.97932	-6.21691	-5.06907	-6.37246	-6.44637	-6.1659	-6.19797	TRUE	TRUE	TRUE	TRUE	TRUE	-3.73674	-4.15025	-3.00096	-3.29917	0.413517	0.73578	0.851088	TRUE	838
VPS45	0	-3.84709	-3.56268	-4.24301	-3.84228	-6.60599	-6.72325	-6.61686	-6.38261	-6.92918	-6.84425	-6.42001	-6.44254	TRUE	TRUE	TRUE	TRUE	TRUE	-3.08209	-3.28157	-2.17701	-2.60026	0.199486	0.905081	0.681312	FALSE	839
UTP23	NA	-2.41089	-2.2849	-2.90643	-2.68295	-5.92557	-5.87822	-5.03193	-4.73516	-6.49268	-6.35974	-6.20084	-5.96005	TRUE	TRUE	TRUE	TRUE	TRUE	-4.08179	-4.07485	-3.29441	-3.27709	-0.0069428	0.787383	0.797751	TRUE	840
EAP1	NA	-3.2774	-3.1523	-3.69734	-3.4127	-5.94356	-5.66604	-4.99201	-5.67031	-6.54739	-6.50153	-6.12345	-6.02084	TRUE	TRUE	TRUE	TRUE	TRUE	-3.26998	-3.34923	-2.42611	-2.60813	0.0792508	0.843875	0.741098	TRUE	841
CUT705	0	-4.48561	-4.65502	-3.67016	-3.96185	-5.18667	-5.21797	-4.75624	-4.21887	-6.16767	-6.21419	-4.47167	-4.81826	TRUE	TRUE	TRUE	TRUE	TRUE	-1.68206	-1.55917	-0.801504	-0.856408	-0.122887	0.880553	0.702762	FALSE	842
YFH1	1	-2.52622	-2.28389	-2.42684	-2.43258	-5.84913	-6.11524	-5.11182	-4.50546	-6.06578	-6.3006	-5.50001	-5.33456	TRUE	TRUE	TRUE	TRUE	TRUE	-3.53956	-4.01671	-3.07318	-2.90198	0.477152	0.466385	1.11473	FALSE	843
NUC1	NA	-3.10565	-2.9559	-4.02798	-3.79794	-5.28918	-5.16484	-6.47373	-6.87537	-5.90696	-6.29829	-6.47034	-5.91943	TRUE	TRUE	TRUE	TRUE	TRUE	-2.80131	-3.34239	-2.44236	-2.1215	0.541079	0.358951	1.2209	FALSE	844
YOS9	NA	-4.14207	-4.22073	-4.33042	-4.3132	-5.28768	-5.3532	-4.11285	-3.78167	-6.42964	-6.59128	-5.99156	-5.73165	TRUE	TRUE	TRUE	TRUE	TRUE	-2.28757	-2.37055	-1.66114	-1.41846	0.0829713	0.626431	0.95209	FALSE	845
MYO1	0	-3.84506	-3.62256	-4.24	-3.91965	-6.11436	-5.69671	-5.08011	-4.70525	-5.96541	-5.87897	-5.74035	-5.21759	TRUE	TRUE	TRUE	TRUE	TRUE	-2.12035	-2.25641	-1.50036	-1.29794	0.136063	0.619994	0.958477	FALSE	846
BRE4	0	-3.33014	-3.13779	-3.96496	-3.84014	-6.51755	-6.0877	-5.88646	-5.38088	-6.40553	-6.6062	-6.40309	-6.36851	TRUE	TRUE	TRUE	TRUE	TRUE	-3.07538	-3.46841	-2.43812	-2.52837	0.393029	0.637261	0.940047	FALSE	847
YPR089W	NA	-3.14926	-2.93325	-3.74456	-3.40026	-5.937	-5.10042	-4.92095	-4.58373	-6.60299	-6.46071	-6.3922	-6.15747	TRUE	TRUE	TRUE	TRUE	TRUE	-3.45374	-3.52747	-2.64764	-2.75721	0.0737274	0.806095	0.770253	TRUE	848
YNR021W	0	-0.813105	-0.492067	-1.41026	-1.24802	-4.32302	-5.13472	-4.20888	-5.09961	-6.19549	-6.4068	-5.93594	-6.44619	TRUE	TRUE	TRUE	TRUE	TRUE	-5.38239	-5.91474	-4.52568	-5.19817	0.532352	0.856706	0.716567	FALSE	849
RSA3	0	-3.17434	-2.99679	-3.78255	-3.06766	-6.66794	-6.28503	-5.14172	-5.28058	-6.41579	-6.56512	-6.16183	-5.92539	TRUE	TRUE	TRUE	TRUE	TRUE	-3.24145	-3.56833	-2.37928	-2.85773	0.326876	0.862171	0.710595	FALSE	850
SWS2	NA	-2.65456	-2.81597	-3.17751	-2.8172	-5.22618	-5.51069	-5.07228	-4.54882	-6.67986	-6.80607	-6.03009	-6.40823	TRUE	TRUE	TRUE	TRUE	TRUE	-4.0253	-3.9901	-2.85258	-3.59103	-0.0351967	1.17272	0.399071	FALSE	851
MYO2	3	-2.15306	-1.99331	-2.98616	-2.74898	-4.9614	-5.56848	-4.98311	-4.19585	-5.84719	-6.20287	-5.73254	-6.33542	TRUE	TRUE	TRUE	TRUE	TRUE	-3.69413	-4.20956	-2.74638	-3.58643	0.51543	0.947747	0.623126	FALSE	852
RPF1	1	-3.13865	-3.11436	-3.66622	-3.18597	-5.64248	-6.27847	-7.0766	-5.16741	-6.35092	-6.34914	-5.78299	-5.94829	TRUE	TRUE	TRUE	TRUE	TRUE	-3.21227	-3.23478	-2.11676	-2.76231	0.0225083	1.09551	0.472468	FALSE	853
MSH6	NA	-3.84655	-3.70966	-4.53331	-4.27835	-3.09862	-2.79706	-4.33338	-2.67848	-6.6192	-6.8903	-6.36398	-6.83804	TRUE	TRUE	TRUE	TRUE	TRUE	-2.77265	-3.18064	-1.83067	-2.5597	0.407992	0.941979	0.620941	FALSE	854
RNH1	0	-4.42372	-4.02951	-4.91419	-4.66575	-4.82132	-4.78614	-4.28256	-5.9569	-6.39592	-6.54978	-6.11165	-6.40198	TRUE	TRUE	TRUE	TRUE	TRUE	-1.97221	-2.52027	-1.19745	-1.73623	0.54806	0.774756	0.784037	TRUE	855
GIS2	0	-0.226845	-0.178563	-0.732806	-0.645341	-6.05338	-6.26095	-5.07255	-5.38849	-5.94455	-5.89457	-5.68537	-5.5678	TRUE	TRUE	TRUE	TRUE	TRUE	-5.71771	-5.71601	-4.95256	-4.92246	-0.00170012	0.765146	0.793543	TRUE	856
PHO81	0	-3.99563	-3.97052	-4.72249	-4.29793	-6.6722	-6.48797	-6.38201	-6.21375	-6.4619	-6.64549	-6.33472	-6.26909	TRUE	TRUE	TRUE	TRUE	TRUE	-2.46627	-2.67497	-1.61223	-1.97116	0.208702	0.854033	0.703807	FALSE	857
UBC7	NA	-1.69892	-1.55322	-2.11914	-1.76273	-5.30046	-5.29594	-4.44408	-4.87728	-6.66702	-6.69469	-5.93325	-6.5006	TRUE	TRUE	TRUE	TRUE	TRUE	-4.9681	-5.14147	-3.81411	-4.73787	0.173373	1.15399	0.403598	FALSE	858
PRP42	1	-4.20325	-4.0344	-4.72042	-4.43474	-6.69775	-6.5862	-6.2538	-6.31249	-6.65449	-6.64069	-6.08934	-6.56588	TRUE	TRUE	TRUE	TRUE	TRUE	-2.45124	-2.60629	-1.36892	-2.13114	0.155051	1.08232	0.475148	FALSE	859
LST4	2	-2.10453	-1.93107	-2.42126	-2.22724	-5.86054	-5.57797	-6.22871	-3.93624	-6.64924	-6.47811	-6.16569	-6.01715	TRUE	TRUE	TRUE	TRUE	TRUE	-4.54472	-4.54704	-3.74443	-3.78991	0.00232197	0.800283	0.757128	TRUE	860
DEM1	0	-3.74179	-3.76348	-3.70583	-3.48158	-6.04416	-6.77419	-5.99988	-4.39419	-6.46968	-6.47916	-5.9409	-5.13288	TRUE	TRUE	TRUE	TRUE	TRUE	-2.7279	-2.71568	-2.23507	-1.6513	-0.0122137	0.492826	1.06439	FALSE	861
PDR16	0	-2.34359	-1.96375	-3.10161	-2.66473	-5.72985	-5.86839	-5.95542	-6.10637	-6.33392	-6.24953	-5.943	-6.54378	TRUE	TRUE	TRUE	TRUE	TRUE	-3.99033	-4.28578	-2.84139	-3.87905	0.295455	1.14894	0.40673	FALSE	862
GNA1	7	-3.88361	-3.24223	-4.14106	-3.91494	-5.78332	-6.35339	-5.91533	-6.7366	-6.48526	-6.68481	-5.98564	-6.5618	TRUE	TRUE	TRUE	TRUE	TRUE	-2.60165	-3.44258	-1.84458	-2.64686	0.840934	0.75707	0.795723	TRUE	863
EMP24	1	-0.0597949	-0.0856032	-0.471569	-0.404481	-3.43563	-2.51831	-2.48599	-1.77895	-5.97254	-6.30484	-5.67694	-5.7783	TRUE	TRUE	TRUE	TRUE	TRUE	-5.91274	-6.21924	-5.20537	-5.37381	0.306495	0.707369	0.845424	TRUE	864
MSC7	1	-1.19964	-1.06379	-1.74717	-1.5824	-6.46167	-6.33396	-5.57621	-5.34817	-6.63397	-6.43313	-6.02694	-6.55907	TRUE	TRUE	TRUE	TRUE	TRUE	-5.43433	-5.36933	-4.27976	-4.97666	-0.0649966	1.15456	0.392668	FALSE	865
MRPL37	7	-2.64964	-2.32022	-2.86359	-2.80042	-6.63415	-6.60449	-6.36769	-6.34121	-6.47615	-6.20548	-5.92149	-5.90986	TRUE	TRUE	TRUE	TRUE	TRUE	-3.82651	-3.88526	-3.0579	-3.10944	0.0587482	0.768613	0.775819	TRUE	866
UBC9	1	-2.28627	-2.05432	-3.07132	-2.82134	-5.78609	-5.53498	-6.1786	-6.28264	-6.54641	-6.7128	-6.51627	-6.75389	TRUE	TRUE	TRUE	TRUE	TRUE	-4.26015	-4.65848	-3.44495	-3.93255	0.398334	0.815196	0.725931	FALSE	867
MRP1	0	-2.6828	-2.54228	-3.05416	-3.14566	-5.01243	-5.14801	-5.37774	-5.35502	-6.53821	-6.51204	-6.10621	-6.37792	TRUE	TRUE	TRUE	TRUE	TRUE	-3.85542	-3.96976	-3.05205	-3.23226	0.114342	0.80337	0.737499	TRUE	868
MSN2	0	-2.34627	-2.26719	-3.2945	-2.91209	-6.76688	-6.6291	-6.16196	-6.62699	-6.68613	-6.35711	-6.51587	-6.5798	TRUE	TRUE	TRUE	TRUE	TRUE	-4.33986	-4.08992	-3.22137	-3.66771	-0.249939	1.11849	0.422213	FALSE	869
NUP116	0	-2.70599	-2.6249	-3.53055	-3.25413	-6.30705	-6.68032	-5.8398	-6.22048	-6.41272	-6.65622	-6.35005	-6.63432	TRUE	TRUE	TRUE	TRUE	TRUE	-3.70673	-4.03132	-2.8195	-3.38019	0.324582	0.887238	0.651122	FALSE	870
GCV2	NA	-3.01343	-2.88026	-3.49897	-3.22504	-6.28908	-6.5695	-6.04227	-6.50604	-6.45441	-6.51328	-6.03429	-6.22559	TRUE	TRUE	TRUE	TRUE	TRUE	-3.44097	-3.63302	-2.53533	-3.00055	0.192049	0.905646	0.632474	FALSE	871
HRP1	0	-1.56577	-1.53877	-2.31661	-2.1439	-6.84132	-6.41917	-6.63992	-5.37292	-6.68714	-6.71784	-6.61601	-6.60725	TRUE	TRUE	TRUE	TRUE	TRUE	-5.12137	-5.17907	-4.2994	-4.46335	0.0576984	0.821965	0.715711	FALSE	872
SCC2	NA	-3.86089	-3.52866	-4.44168	-4.17645	-6.11784	-6.17969	-6.52601	-6.51648	-6.30092	-6.61826	-6.21697	-6.39323	TRUE	TRUE	TRUE	TRUE	TRUE	-2.44003	-3.0896	-1.77529	-2.21678	0.649571	0.664739	0.872819	FALSE	873
GTT3	6	-2.16928	-2.16618	-3.01136	-3.08731	-5.8478	-6.84002	-6.27344	-5.62521	-5.80558	-5.92465	-5.87545	-6.0812	TRUE	TRUE	TRUE	TRUE	TRUE	-3.6363	-3.75848	-2.86409	-2.99389	0.122174	0.772214	0.764587	TRUE	874
FYV8	1	-4.8778	-4.66215	-4.97665	-4.65034	-5.97968	-6.43148	-5.22275	-4.50378	-5.88569	-5.76168	-4.91325	-5.28617	TRUE	TRUE	TRUE	TRUE	TRUE	-1.00789	-1.09954	0.0634021	-0.635829	0.091649	1.07129	0.463709	FALSE	875
TRM1	2	-2.7631	-2.62913	-3.42643	-3.36558	-5.8261	-5.35697	-5.17662	-5.28248	-6.57219	-6.62971	-6.48503	-6.5824	TRUE	TRUE	TRUE	TRUE	TRUE	-3.80909	-4.00058	-3.0586	-3.21682	0.19149	0.750486	0.783754	TRUE	876
RCK2	0	-2.83419	-2.57977	-3.45657	-3.23937	-5.68633	-5.35989	-5.14508	-4.98362	-6.62436	-6.59306	-6.53764	-6.42881	TRUE	TRUE	TRUE	TRUE	TRUE	-3.79018	-4.01329	-3.08106	-3.18944	0.223114	0.709114	0.823854	TRUE	877
APT2	0	-1.6658	-1.54732	-1.61936	-1.33889	-5.80195	-6.20622	-3.98658	-3.96679	-6.55077	-6.59448	-5.67824	-5.67923	TRUE	TRUE	TRUE	TRUE	TRUE	-4.88496	-5.04716	-4.05888	-4.34034	0.162199	0.826085	0.70682	FALSE	878
PEX13	0	-4.4601	-4.28811	-4.77219	-4.62315	-6.28256	-6.03078	-6.48105	-5.87522	-6.7698	-6.6277	-6.24955	-6.26258	TRUE	TRUE	TRUE	TRUE	TRUE	-2.3097	-2.33959	-1.47736	-1.63944	0.0298946	0.832335	0.700154	FALSE	879
UME6	1	-3.67117	-3.63773	-4.31405	-4.11124	-6.21535	-5.36814	-7.0063	-6.01716	-6.45645	-6.55587	-6.21285	-6.38382	TRUE	TRUE	TRUE	TRUE	TRUE	-2.78528	-2.91814	-1.8988	-2.27258	0.13286	0.886479	0.645557	FALSE	880
PLP1	NA	-4.28853	-4.32158	-4.98107	-4.77456	-6.26873	-5.78158	-5.08721	-5.36589	-6.87766	-6.13065	-6.03308	-6.59016	TRUE	TRUE	TRUE	TRUE	TRUE	-2.58912	-1.80907	-1.052	-1.8156	-0.780054	1.53712	-0.00653076	FALSE	881
MSS4	2	-2.35218	-2.23802	-3.17435	-2.8136	-3.06303	-2.53364	-3.3498	-4.00351	-6.47576	-6.52659	-6.29095	-6.58152	TRUE	TRUE	TRUE	TRUE	TRUE	-4.12358	-4.28857	-3.1166	-3.76792	0.164985	1.00698	0.520649	FALSE	882
ADE2	0	-2.67596	-2.53466	-3.17618	-3.11165	-6.35553	-6.31637	-5.31083	-5.19113	-6.61174	-6.63783	-6.29722	-6.50445	TRUE	TRUE	TRUE	TRUE	TRUE	-3.93578	-4.10317	-3.12104	-3.39279	0.167387	0.814739	0.710374	FALSE	883
DOM34	NA	-3.47268	-3.39678	-3.73253	-3.59411	-6.01013	-5.09789	-5.00344	-5.4062	-6.6149	-6.82518	-6.139	-6.23487	TRUE	TRUE	TRUE	TRUE	TRUE	-3.14222	-3.42841	-2.40648	-2.64075	0.286187	0.735744	0.787654	TRUE	884
SLG1	1	-2.03984	-1.83503	-2.82847	-2.56326	-5.62133	-6.22946	-6.56093	-5.39107	-6.29597	-6.29772	-6.52258	-6.06532	TRUE	TRUE	TRUE	TRUE	TRUE	-4.25613	-4.46269	-3.69411	-3.50206	0.206558	0.562019	0.960625	FALSE	885
SMY2	0	-2.6022	-2.5732	-3.23065	-3.15989	-6.24292	-6.56603	-6.30491	-5.95543	-6.73503	-6.61711	-6.62877	-6.41588	TRUE	TRUE	TRUE	TRUE	TRUE	-4.13283	-4.04391	-3.39812	-3.25599	-0.0889225	0.734716	0.787916	TRUE	886
CUT091	2	-4.2364	-4.23342	-5.0539	-4.69941	-5.90385	-6.54439	-5.49734	-5.66581	-6.6435	-6.4524	-6.39819	-6.46294	TRUE	TRUE	TRUE	TRUE	TRUE	-2.4071	-2.21899	-1.3443	-1.76352	-0.18811	1.0628	0.455466	FALSE	887
RPL16B	3	0.219481	0.19918	-0.00178247	0.429842	-3.68671	-3.44484	-2.62369	-1.53244	-6.30386	-6.05235	-5.5391	-5.29001	TRUE	TRUE	TRUE	TRUE	TRUE	-6.52334	-6.25153	-5.53732	-5.71985	-0.271804	0.98602	0.531685	FALSE	888
ESP1	NA	-3.83567	-3.51223	-4.51618	-4.11821	-5.11897	-5.03561	-4.80418	-5.09384	-6.36162	-6.44708	-6.08368	-6.49494	TRUE	TRUE	TRUE	TRUE	TRUE	-2.52595	-2.93485	-1.56749	-2.37673	0.408903	0.958456	0.558121	FALSE	889
BNI5	NA	-4.03303	-3.94764	-4.69127	-4.20368	-6.76577	-6.33578	-6.4718	-6.16208	-6.33428	-6.64682	-6.22159	-6.15787	TRUE	TRUE	TRUE	TRUE	TRUE	-2.30125	-2.69918	-1.53032	-1.95419	0.397931	0.770932	0.744991	TRUE	890
UGA1	5	-3.29551	-3.06214	-4.03845	-4.07347	-3.98053	-4.72643	-3.96813	-4.49361	-6.16052	-5.44261	-6.12814	-5.7138	TRUE	TRUE	TRUE	TRUE	TRUE	-2.86501	-2.38047	-2.0897	-1.64033	-0.484534	0.775311	0.740145	TRUE	891
BYE1	1	-4.14874	-4.03553	-4.0207	-3.72638	-6.4253	-6.34134	-4.71328	-6.27272	-6.55322	-6.78695	-6.07661	-5.31202	TRUE	TRUE	TRUE	TRUE	TRUE	-2.40448	-2.75142	-2.05591	-1.58564	0.346946	0.348568	1.16578	FALSE	892
HEM13	0	-1.34611	-1.1308	-1.85171	-1.72457	-6.03314	-6.01657	-5.93784	-5.58985	-6.60006	-6.65074	-6.22954	-6.60726	TRUE	TRUE	TRUE	TRUE	TRUE	-5.25395	-5.51995	-4.37784	-4.88269	0.266002	0.876112	0.637257	FALSE	893
DML1	0	-4.25026	-4.10433	-4.63685	-4.83921	-6.34715	-6.42885	-5.053	-5.8905	-6.39123	-6.47284	-6.35098	-6.12147	TRUE	TRUE	TRUE	TRUE	TRUE	-2.14098	-2.3685	-1.71414	-1.28226	0.227527	0.426838	1.08625	FALSE	894
SGS1	NA	-4.5687	-4.40764	-4.89611	-4.59719	-5.66884	-5.98915	-5.32998	-6.76171	-6.59322	-6.78854	-6.14256	-6.24406	TRUE	TRUE	TRUE	TRUE	TRUE	-2.02452	-2.3809	-1.24645	-1.64687	0.356381	0.778069	0.734034	FALSE	895
NIT3	1	-2.15041	-1.98209	-2.76227	-2.60515	-6.12463	-6.04346	-6.2965	-6.20536	-6.43766	-6.42574	-6.04071	-6.54568	TRUE	TRUE	TRUE	TRUE	TRUE	-4.28724	-4.44365	-3.27844	-3.94054	0.156409	1.0088	0.503116	FALSE	896
YLR072W	0	-4.15582	-4.13622	-4.53871	-4.40356	-6.19277	-5.92865	-5.81697	-6.07051	-5.87777	-6.29499	-5.46193	-5.84938	TRUE	TRUE	TRUE	TRUE	TRUE	-1.72195	-2.15878	-0.923222	-1.44582	0.436831	0.798726	0.712955	FALSE	897
SWD2	NA	-2.60567	-2.56371	-3.23703	-2.93472	-5.8347	-6.22567	-5.76503	-5.15102	-6.63028	-6.61184	-6.23315	-6.50007	TRUE	TRUE	TRUE	TRUE	TRUE	-4.02461	-4.04814	-2.99612	-3.56536	0.0235244	1.02849	0.482782	FALSE	898
YDL160C-A	2	-3.42638	-3.28537	-3.82696	-3.29463	-4.6486	-5.0343	-4.3253	-5.27692	-5.5201	-5.4208	-4.72518	-5.1182	TRUE	TRUE	TRUE	TRUE	TRUE	-2.09372	-2.13543	-0.898217	-1.82358	0.0417089	1.1955	0.31185	FALSE	899
TIM8	0	-2.15823	-1.98558	-2.36467	-2.01525	-6.43515	-6.48945	-5.67038	-6.05273	-6.69457	-6.71471	-6.06576	-6.07409	TRUE	TRUE	TRUE	TRUE	TRUE	-4.53635	-4.72913	-3.70108	-4.05884	0.192784	0.835262	0.670289	FALSE	900
YBR137W	0	-3.53451	-2.97876	-3.65701	-3.34999	-5.89213	-6.39603	-5.7336	-5.89617	-6.27998	-6.57645	-5.2805	-6.56585	TRUE	TRUE	TRUE	TRUE	TRUE	-2.74547	-3.5977	-1.6235	-3.21586	0.852227	1.12198	0.381842	FALSE	901
NOP10	0	-0.0967638	0.231135	-0.512607	-0.0663699	-5.30072	-4.74293	-5.24073	-4.88792	-6.60638	-6.4196	-6.07658	-6.1594	TRUE	TRUE	TRUE	TRUE	TRUE	-6.50961	-6.65073	-5.56397	-6.09303	0.141117	0.945642	0.557703	FALSE	902
CCT3	NA	-1.56942	-1.43659	-2.19686	-1.99294	-6.29934	-6.19434	-5.68709	-5.63087	-6.4396	-6.48185	-5.93878	-6.66408	TRUE	TRUE	TRUE	TRUE	TRUE	-4.87018	-5.04526	-3.74192	-4.67114	0.175078	1.12826	0.374119	FALSE	903
MRP20	1	-4.36984	-4.1846	-4.73152	-4.63789	-6.08641	-6.29033	-5.53045	-6.04736	-5.86727	-6.4684	-5.70124	-5.94912	TRUE	TRUE	TRUE	TRUE	TRUE	-1.49743	-2.2838	-0.969715	-1.31123	0.786379	0.527711	0.972571	FALSE	904
LSB5	0	-3.52821	-3.37038	-4.26458	-3.99076	-6.26216	-5.79716	-6.37406	-6.48072	-6.39543	-6.03692	-6.23797	-6.05267	TRUE	TRUE	TRUE	TRUE	TRUE	-2.86723	-2.66655	-1.97339	-2.06191	-0.20068	0.89384	0.604635	FALSE	905
UBP1	0	-2.67055	-2.49834	-3.40767	-3.17092	-6.37335	-6.0219	-6.62673	-6.38673	-6.47088	-6.69291	-6.51019	-6.56557	TRUE	TRUE	TRUE	TRUE	TRUE	-3.80033	-4.19457	-3.10252	-3.39466	0.394241	0.697807	0.799912	TRUE	906
YPT32	1	-3.12247	-3.19564	-3.91437	-3.93302	-5.69734	-6.36114	-5.66482	-6.24537	-6.54024	-6.61721	-6.46548	-6.72368	TRUE	TRUE	TRUE	TRUE	TRUE	-3.41777	-3.42157	-2.55111	-2.79066	0.00380556	0.866657	0.630911	FALSE	907
MDM32	5	-3.46433	-3.50523	-4.07722	-4.02283	-5.82456	-6.27894	-6.10846	-6.07176	-6.38342	-6.48542	-6.00689	-6.49589	TRUE	TRUE	TRUE	TRUE	TRUE	-2.91909	-2.98019	-1.92966	-2.47306	0.0610958	0.989428	0.507129	FALSE	908
FHL1	1	-4.14117	-3.97997	-4.69992	-4.42141	-6.15753	-6.37127	-6.02111	-5.98786	-6.63789	-6.64897	-6.66583	-6.12474	TRUE	TRUE	TRUE	TRUE	TRUE	-2.49672	-2.669	-1.96591	-1.70333	0.172283	0.53081	0.965669	FALSE	909
SAS10	0	-3.06957	-2.96724	-3.75084	-3.31985	-5.94275	-5.83975	-6.41489	-5.87769	-6.4357	-6.70879	-6.2427	-6.4394	TRUE	TRUE	TRUE	TRUE	TRUE	-3.36613	-3.74155	-2.49186	-3.11955	0.375425	0.874272	0.622005	FALSE	910
ATP19	0	-1.68462	-1.553	-2.44942	-2.17183	-5.5095	-6.42584	-5.64701	-5.88772	-6.55899	-6.49191	-6.37332	-6.56589	TRUE	TRUE	TRUE	TRUE	TRUE	-4.87437	-4.93891	-3.92391	-4.39406	0.0645443	0.950459	0.544848	FALSE	911
FPR1	5	0.0415952	0.246118	-0.181851	0.126592	-5.10152	-4.29077	-4.0961	-3.6718	-4.89868	-4.87577	-4.40832	-4.21415	TRUE	TRUE	TRUE	TRUE	TRUE	-4.94028	-5.12189	-4.22647	-4.34074	0.181613	0.71381	0.781147	TRUE	912
RSC58	NA	-3.64435	-3.53688	-4.17729	-3.94521	-6.73162	-6.60894	-6.16655	-5.99224	-6.61463	-6.56035	-6.11138	-6.51059	TRUE	TRUE	TRUE	TRUE	TRUE	-2.97028	-3.02347	-1.93409	-2.56538	0.0531947	1.03619	0.458091	FALSE	913
SQT1	NA	-1.50887	-1.42056	-2.28502	-2.08834	-6.6455	-6.25653	-6.05088	-6.63001	-6.66005	-6.38265	-6.45089	-6.54394	TRUE	TRUE	TRUE	TRUE	TRUE	-5.15118	-4.96209	-4.16587	-4.4556	-0.189087	0.985302	0.506491	FALSE	914
NUP57	0	-3.01923	-2.73131	-3.50762	-3.41393	-5.53638	-5.97851	-5.1907	-6.31574	-6.68562	-6.68067	-6.72803	-6.31938	TRUE	TRUE	TRUE	TRUE	TRUE	-3.6664	-3.94935	-3.22041	-2.90546	0.282955	0.445993	1.0439	FALSE	915
CDC12	NA	-2.64385	-2.45724	-3.05057	-2.88983	-6.2053	-6.40791	-6.1052	-6.37465	-6.59916	-6.55575	-5.97882	-6.52639	TRUE	TRUE	TRUE	TRUE	TRUE	-3.95531	-4.09852	-2.92825	-3.63656	0.143203	1.02707	0.46196	FALSE	916
YBR016W	3	-1.40461	-1.3316	-1.3062	-1.36107	-5.77588	-5.70398	-4.94183	-3.84449	-6.22857	-6.54892	-5.59392	-5.62625	TRUE	TRUE	TRUE	TRUE	TRUE	-4.82396	-5.21732	-4.28772	-4.26518	0.393358	0.536244	0.952144	FALSE	917
GCN5	0	-4.12701	-4.03136	-4.84594	-4.54677	-5.83602	-4.48819	-4.19387	-5.96816	-6.14308	-6.4293	-6.00509	-6.31394	TRUE	TRUE	TRUE	TRUE	TRUE	-2.01607	-2.39794	-1.15915	-1.76717	0.381866	0.856924	0.630763	FALSE	918
RLP24	1	-1.83445	-1.59079	-2.29289	-1.97546	-6.37934	-6.50197	-5.97849	-5.9799	-6.43389	-6.41544	-5.96531	-6.23997	TRUE	TRUE	TRUE	TRUE	TRUE	-4.59944	-4.82465	-3.67242	-4.26451	0.225206	0.92702	0.560137	FALSE	919
KIN2	0	-3.17532	-2.95737	-3.72886	-3.45536	-6.00186	-6.38022	-5.99931	-5.9161	-6.66003	-6.64878	-6.34262	-6.53073	TRUE	TRUE	TRUE	TRUE	TRUE	-3.48471	-3.6914	-2.61377	-3.07536	0.206695	0.870943	0.61604	FALSE	920
BAS1	NA	-3.87103	-3.71259	-4.33744	-4.12176	-6.84036	-6.45777	-5.78945	-6.63556	-6.51438	-6.71365	-6.17112	-6.44791	TRUE	TRUE	TRUE	TRUE	TRUE	-2.64335	-3.00106	-1.83369	-2.32615	0.357708	0.809667	0.674912	FALSE	921
TRX2	0	0.884035	0.847961	0.511756	0.648573	-4.81989	-4.96104	-5.63263	-4.82687	-6.2277	-5.81269	-5.67721	-5.45051	TRUE	TRUE	TRUE	TRUE	TRUE	-7.11174	-6.66065	-6.18896	-6.09908	-0.451088	0.922775	0.561569	FALSE	922
CKA2	0	-2.68037	-2.48968	-3.28826	-2.95457	-5.8938	-5.96845	-5.99203	-5.77469	-6.54808	-6.69185	-6.33072	-6.49876	TRUE	TRUE	TRUE	TRUE	TRUE	-3.86772	-4.20217	-3.04246	-3.54419	0.334455	0.82526	0.65798	FALSE	923
FOL1	0	-3.01838	-2.79397	-3.7042	-3.39028	-6.42561	-6.53022	-5.81434	-6.07361	-6.47271	-6.54782	-6.46017	-6.36007	TRUE	TRUE	TRUE	TRUE	TRUE	-3.45433	-3.75386	-2.75597	-2.96978	0.299529	0.698357	0.784074	TRUE	924
YTH1	0	-4.21272	-4.29227	-5.00326	-4.36125	-6.02654	-6.32768	-6.28519	-6.09983	-6.32701	-6.66419	-6.15097	-6.21747	TRUE	TRUE	TRUE	TRUE	TRUE	-2.1143	-2.37192	-1.14772	-1.85623	0.257623	0.96658	0.515695	FALSE	925
SRM1	1	-2.62343	-2.47192	-3.45771	-3.246	-5.07618	-5.43715	-5.27974	-5.81361	-5.62712	-5.74457	-5.53236	-5.96607	TRUE	TRUE	TRUE	TRUE	TRUE	-3.00369	-3.27265	-2.07465	-2.72007	0.268967	0.929035	0.552586	FALSE	926
IMG2	0	-4.30936	-3.73853	-4.23875	-4.04623	-6.03816	-6.21011	-5.96991	-5.88523	-6.40394	-6.41634	-5.6421	-5.93448	TRUE	TRUE	TRUE	TRUE	TRUE	-2.09458	-2.67781	-1.40335	-1.88825	0.583237	0.69123	0.789564	FALSE	927
MAF1	0	-3.57023	-3.47662	-4.26284	-4.07904	-5.58983	-5.6516	-5.81385	-6.31011	-6.35788	-6.34178	-6.20805	-6.3081	TRUE	TRUE	TRUE	TRUE	TRUE	-2.78765	-2.86516	-1.94521	-2.22907	0.0775122	0.842434	0.636092	FALSE	928
BCK1	NA	-4.09478	-3.74276	-4.74033	-4.50816	-6.6762	-6.67621	-6.48361	-6.84732	-6.59134	-6.66776	-6.51972	-6.672	TRUE	TRUE	TRUE	TRUE	TRUE	-2.49656	-2.925	-1.77939	-2.16384	0.428444	0.717168	0.761164	TRUE	929
POL30	NA	-1.48296	-1.33527	-2.23639	-1.95715	-6.35416	-6.70483	-4.96719	-5.86844	-6.53391	-6.68173	-6.62824	-6.48787	TRUE	TRUE	TRUE	TRUE	TRUE	-5.05095	-5.34646	-4.39185	-4.53072	0.29551	0.659099	0.815741	FALSE	930
CPT1	1	-0.871099	-0.729292	-1.1582	-1.04738	-4.64322	-4.01056	-3.1898	-3.53025	-6.35112	-6.14929	-5.99605	-5.63572	TRUE	TRUE	TRUE	TRUE	TRUE	-5.48002	-5.42	-4.83785	-4.58833	-0.0600223	0.642175	0.831666	FALSE	931
SUT745	0	-4.03485	-4.11962	-4.48748	-4.49725	-6.81044	-6.45848	-6.22217	-6.63226	-6.45099	-6.54967	-6.09141	-6.26653	TRUE	TRUE	TRUE	TRUE	TRUE	-2.41614	-2.43005	-1.60393	-1.76928	0.0139084	0.812206	0.660772	FALSE	932
CTR9	2	-3.19612	-3.03017	-4.07938	-3.713	-6.17712	-6.40241	-6.25201	-5.86822	-6.57335	-6.51328	-6.6502	-6.53138	TRUE	TRUE	TRUE	TRUE	TRUE	-3.37723	-3.48312	-2.57082	-2.81838	0.10589	0.806407	0.664736	FALSE	933
MRPL32	2	-3.94354	-3.88575	-4.05457	-4.20605	-6.07302	-6.5109	-4.87769	-5.04175	-6.39918	-6.76311	-6.20783	-5.91491	TRUE	TRUE	TRUE	TRUE	TRUE	-2.45564	-2.87736	-2.15325	-1.70887	0.421728	0.302384	1.1685	FALSE	934
SUP35	1	-1.35463	-1.22863	-2.10399	-1.80754	-6.73644	-6.67603	-6.496	-6.41686	-6.50639	-6.4739	-6.43809	-6.40054	TRUE	TRUE	TRUE	TRUE	TRUE	-5.15176	-5.24527	-4.3341	-4.593	0.0935075	0.817661	0.652271	FALSE	935
YDC1	0	-2.24952	-2.12979	-3.03808	-2.74814	-5.91539	-6.31057	-5.49247	-6.06017	-6.33055	-6.41585	-6.17881	-6.50484	TRUE	TRUE	TRUE	TRUE	TRUE	-4.08103	-4.28607	-3.14073	-3.7567	0.20504	0.940293	0.529362	FALSE	936
SKT5	0	-3.64632	-3.44764	-4.0594	-3.73415	-5.96116	-6.0781	-6.0286	-5.89096	-6.41412	-6.59512	-6.24224	-5.99701	TRUE	TRUE	TRUE	TRUE	TRUE	-2.7678	-3.14748	-2.18284	-2.26286	0.379681	0.584961	0.884623	FALSE	937
ILV3	0	0.138421	0.213089	-0.678677	-0.583383	-6.63258	-6.4872	-6.5118	-6.44954	-6.36226	-6.51822	-6.36694	-6.6576	TRUE	TRUE	TRUE	TRUE	TRUE	-6.50068	-6.7313	-5.68826	-6.07422	0.230625	0.812421	0.657087	FALSE	938
FTH1	2	-2.20745	-1.96142	-2.84374	-2.58128	-6.39699	-6.62548	-5.47701	-5.93974	-6.27885	-6.57337	-6.36645	-6.27247	TRUE	TRUE	TRUE	TRUE	TRUE	-4.0714	-4.61195	-3.52271	-3.69119	0.540542	0.54869	0.920751	FALSE	939
NUP170	0	-2.56342	-2.19755	-3.27032	-2.89599	-4.66264	-5.62059	-4.00708	-5.56073	-6.28549	-6.10875	-6.19285	-6.14086	TRUE	TRUE	TRUE	TRUE	TRUE	-3.72206	-3.9112	-2.92253	-3.24487	0.189138	0.799531	0.666331	FALSE	940
SPO14	0	-4.08272	-3.95527	-4.75008	-4.57953	-6.62673	-6.58658	-6.57213	-6.83554	-6.70814	-6.85856	-6.72888	-6.66364	TRUE	TRUE	TRUE	TRUE	TRUE	-2.62541	-2.90328	-1.9788	-2.08411	0.277867	0.646618	0.819177	FALSE	941
CDC53	1	-2.98169	-2.73705	-3.75089	-3.31955	-3.49293	-2.87311	-3.84741	-4.11773	-5.48354	-6.1391	-5.65542	-5.85406	TRUE	TRUE	TRUE	TRUE	TRUE	-2.50186	-3.40205	-1.90453	-2.53451	0.900191	0.597322	0.867535	FALSE	942
SYS1	0	-2.46246	-2.27924	-2.7265	-2.63375	-6.18577	-6.2449	-5.57992	-6.15632	-6.71216	-6.70321	-6.31734	-6.25208	TRUE	TRUE	TRUE	TRUE	TRUE	-4.2497	-4.42398	-3.59085	-3.61833	0.174276	0.658854	0.805646	FALSE	943
VPS38	NA	-3.92805	-3.89722	-4.03812	-3.89881	-5.83031	-5.99891	-5.44615	-5.57208	-6.19261	-5.38776	-5.25305	-4.97736	TRUE	TRUE	TRUE	TRUE	TRUE	-2.26456	-1.49055	-1.21493	-1.07855	-0.774017	1.04963	0.411994	FALSE	944
MIC14	0	-4.24593	-4.14087	-4.42837	-4.14736	-4.99796	-4.83976	-4.99941	-4.93873	-6.31147	-6.42878	-5.67629	-5.79264	TRUE	TRUE	TRUE	TRUE	TRUE	-2.06554	-2.2879	-1.24792	-1.64528	0.222366	0.817617	0.642622	FALSE	945
SUT063	0	-4.03977	-4.04506	-4.4561	-4.46947	-6.48639	-5.40829	-7.13561	-6.16809	-6.48664	-6.45553	-6.16272	-6.16063	TRUE	TRUE	TRUE	TRUE	TRUE	-2.44688	-2.41047	-1.70662	-1.69116	-0.0364048	0.740256	0.719313	FALSE	946
YPT10	1	-3.95322	-4.02401	-4.55097	-4.36649	-5.54657	-5.32548	-5.105	-4.81323	-6.05978	-5.94448	-5.59194	-5.89556	TRUE	TRUE	TRUE	TRUE	TRUE	-2.10656	-1.92047	-1.04097	-1.52907	-0.186081	1.06559	0.391408	FALSE	947
YEA6	3	-2.75712	-2.70996	-3.11975	-2.82417	-6.25471	-5.34205	-4.11913	-5.3241	-6.5192	-6.48509	-5.91896	-6.10603	TRUE	TRUE	TRUE	TRUE	TRUE	-3.76208	-3.77513	-2.7992	-3.28186	0.0130481	0.962878	0.493264	FALSE	948
YER130C	NA	-2.64648	-2.51255	-3.19365	-2.94607	-5.61321	-6.80889	-5.87194	-6.98023	-6.33984	-6.70273	-5.99948	-6.56915	TRUE	TRUE	TRUE	TRUE	TRUE	-3.69336	-4.19017	-2.80583	-3.62309	0.496818	0.887523	0.567089	FALSE	949
NAT5	0	-2.08787	-1.84432	-2.25236	-2.2434	-5.75057	-6.25945	-5.70642	-5.8186	-6.2078	-6.54011	-5.83878	-6.01911	TRUE	TRUE	TRUE	TRUE	TRUE	-4.11993	-4.69579	-3.58642	-3.77571	0.575861	0.533505	0.920076	FALSE	950
CIN1	0	-4.01328	-3.92026	-4.12327	-3.96796	-4.6934	-5.01128	-5.69928	-5.66459	-6.37193	-6.25844	-6.01308	-5.32501	TRUE	TRUE	TRUE	TRUE	TRUE	-2.35865	-2.33818	-1.88981	-1.35705	-0.0204719	0.468837	0.981127	FALSE	951
YML131W	NA	-3.10729	-3.25191	-3.2952	-2.98815	-5.48772	-5.79162	-4.79339	-4.54772	-6.32664	-6.51473	-5.58401	-5.73178	TRUE	TRUE	TRUE	TRUE	TRUE	-3.21935	-3.26282	-2.28881	-2.74363	0.0434734	0.93054	0.519189	FALSE	952
ERP6	0	-2.49366	-2.50248	-3.17482	-2.90193	-5.21518	-5.49965	-4.60875	-3.90437	-6.53286	-6.67066	-6.30095	-6.53391	TRUE	TRUE	TRUE	TRUE	TRUE	-4.0392	-4.16819	-3.12612	-3.63198	0.128987	0.913074	0.536205	FALSE	953
MAC1	0	-4.05778	-3.98478	-4.29339	-4.22799	-5.79828	-5.6789	-4.5732	-5.72723	-6.28599	-6.3913	-5.90385	-5.80369	TRUE	TRUE	TRUE	TRUE	TRUE	-2.22821	-2.40652	-1.61046	-1.5757	0.178303	0.617752	0.830815	FALSE	954
OST4	NA	-0.70206	-0.558321	-1.38232	-0.94957	-5.80477	-5.82282	-6.10372	-5.89802	-5.93878	-6.23151	-5.68854	-6.10546	TRUE	TRUE	TRUE	TRUE	TRUE	-5.23672	-5.67318	-4.30622	-5.15589	0.436468	0.930499	0.517294	FALSE	955
SEC14	NA	-0.290023	-0.112347	-1.04347	-0.804107	-6.3169	-5.61295	-5.04051	-4.82656	-6.34125	-6.47566	-6.36526	-6.45025	TRUE	TRUE	TRUE	TRUE	TRUE	-6.05123	-6.36331	-5.32178	-5.64615	0.312087	0.729444	0.717167	FALSE	956
RTT107	0	-3.69328	-3.57184	-4.43774	-4.23158	-5.54709	-6.28668	-4.87152	-4.81772	-6.38086	-6.30632	-6.38443	-6.26097	TRUE	TRUE	TRUE	TRUE	TRUE	-2.68758	-2.73447	-1.94669	-2.02939	0.0468946	0.740887	0.705087	FALSE	957
RAV2	1	-4.08693	-4.0134	-4.58551	-4.25888	-6.35107	-6.38292	-5.19185	-4.87793	-6.4808	-6.40738	-6.05512	-6.13388	TRUE	TRUE	TRUE	TRUE	TRUE	-2.39387	-2.39397	-1.46961	-1.875	0.000103735	0.924259	0.518976	FALSE	958
SEC13	1	-1.14534	-0.932788	-1.73966	-1.3635	-6.24958	-6.23552	-6.59868	-6.15627	-6.46944	-6.48188	-6.10322	-6.43114	TRUE	TRUE	TRUE	TRUE	TRUE	-5.3241	-5.54909	-4.36355	-5.06764	0.224985	0.96055	0.481447	FALSE	959
SUT2	0	-3.3757	-3.14818	-4.11486	-3.70874	-6.13151	-4.95555	-5.14692	-5.41635	-6.41249	-6.63307	-6.47228	-6.4325	TRUE	TRUE	TRUE	TRUE	TRUE	-3.03679	-3.4849	-2.35742	-2.72377	0.448107	0.679368	0.761129	FALSE	960
POL3	NA	-3.82751	-3.63016	-4.49968	-4.11785	-5.63056	-5.73032	-6.27076	-5.86082	-6.26518	-6.61346	-6.35051	-6.24839	TRUE	TRUE	TRUE	TRUE	TRUE	-2.43767	-2.9833	-1.85083	-2.13053	0.545622	0.586843	0.852763	FALSE	961
MDL1	NA	-3.22681	-3.06107	-3.67456	-3.49518	-6.28857	-6.76663	-6.27261	-6.13658	-6.22131	-6.63069	-5.9519	-6.34318	TRUE	TRUE	TRUE	TRUE	TRUE	-2.9945	-3.56962	-2.27734	-2.848	0.575121	0.717161	0.721623	FALSE	962
PPA1	0	-0.0403685	-0.0349298	-0.496243	-0.333096	-5.84754	-6.5834	-5.75594	-5.62925	-6.37578	-6.7349	-6.24367	-6.18383	TRUE	TRUE	TRUE	TRUE	TRUE	-6.33541	-6.69997	-5.74743	-5.85073	0.364566	0.587981	0.849241	FALSE	963
URK1	0	-3.10589	-2.88661	-3.70361	-3.54861	-5.98071	-6.6082	-6.51101	-6.81795	-6.54721	-6.58859	-6.35241	-6.60709	TRUE	TRUE	TRUE	TRUE	TRUE	-3.44131	-3.70198	-2.64881	-3.05848	0.260667	0.792508	0.643496	FALSE	964
COX7	0	-1.85308	-1.84634	-2.63844	-1.87513	-5.43635	-5.88724	-5.77883	-6.31439	-6.32465	-6.42193	-5.6366	-6.48877	TRUE	TRUE	TRUE	TRUE	TRUE	-4.47157	-4.57559	-2.99816	-4.61364	0.104025	1.47341	-0.0380454	FALSE	965
ACC1	0	0.00148134	0.056467	-0.883747	-0.84145	-2.36345	-1.33553	-4.05267	-2.14639	-6.30604	-6.44801	-6.41626	-6.68789	TRUE	TRUE	TRUE	TRUE	TRUE	-6.30753	-6.50447	-5.53251	-5.84644	0.196949	0.775011	0.658034	FALSE	966
ARG2	0	-4.70935	-4.58057	-4.82274	-4.76929	-6.0802	-6.40467	-5.68306	-5.97039	-6.51606	-6.61838	-6.19041	-5.81348	TRUE	TRUE	TRUE	TRUE	TRUE	-1.80671	-2.03782	-1.36767	-1.04419	0.231108	0.439041	0.99363	FALSE	967
SCD6	2	-2.36271	-2.18401	-2.82936	-2.50509	-6.32494	-6.4649	-6.44946	-6.44154	-6.55108	-6.76102	-6.2846	-6.38272	TRUE	TRUE	TRUE	TRUE	TRUE	-4.18837	-4.57701	-3.45524	-3.87763	0.388643	0.733126	0.699383	FALSE	968
KGD2	1	-2.33311	-2.08455	-2.8258	-2.69207	-3.03771	-2.27153	-3.97135	-2.70691	-6.43184	-6.44429	-5.75106	-6.79332	TRUE	TRUE	TRUE	TRUE	TRUE	-4.09872	-4.35974	-2.92526	-4.10124	0.261011	1.17347	0.258491	FALSE	969
LSB1_and_YGR137W	NA	-1.54811	-1.42525	-2.15446	-1.83695	-3.68682	-4.41175	-4.70753	-3.56596	-5.32904	-5.43763	-5.12482	-5.22813	TRUE	TRUE	TRUE	TRUE	TRUE	-3.78093	-4.01238	-2.97036	-3.39118	0.231447	0.810567	0.621198	FALSE	970
PDX1	1	-3.03544	-2.97124	-3.71227	-3.35457	-6.39284	-6.29658	-6.43523	-6.22927	-6.31959	-6.5453	-6.08932	-6.40501	TRUE	TRUE	TRUE	TRUE	TRUE	-3.28416	-3.57406	-2.37705	-3.05044	0.289906	0.907109	0.523619	FALSE	971
VPS74	0	-2.40806	-2.06356	-2.83025	-2.41346	-5.04829	-4.78035	-4.51572	-5.00083	-6.4795	-6.643	-5.99902	-6.46545	TRUE	TRUE	TRUE	TRUE	TRUE	-4.07145	-4.57943	-3.16877	-4.05199	0.507987	0.902677	0.527447	FALSE	972
RIX7	0	-3.24697	-3.04772	-3.95724	-3.58249	-6.54629	-6.71927	-6.61022	-6.45984	-6.03256	-6.35404	-6.08408	-6.11786	TRUE	TRUE	TRUE	TRUE	TRUE	-2.78559	-3.30632	-2.12684	-2.53537	0.520727	0.65875	0.770946	FALSE	973
MOD5	NA	-4.83101	-4.73119	-5.04967	-4.64808	-5.66343	-5.51799	-5.10147	-5.12727	-6.2705	-5.82053	-5.2145	-5.58376	TRUE	TRUE	TRUE	TRUE	TRUE	-1.43949	-1.08934	-0.164826	-0.935688	-0.350143	1.27466	0.153657	FALSE	974
VBA2	2	-2.85653	-2.83927	-3.18086	-3.26809	-5.887	-6.21812	-4.56572	-4.45398	-6.70203	-6.63211	-6.18152	-6.47827	TRUE	TRUE	TRUE	TRUE	TRUE	-3.8455	-3.79285	-3.00066	-3.21018	-0.0526564	0.844839	0.582662	FALSE	975
FIR1	NA	-3.57989	-3.17341	-3.98333	-3.67765	-4.99162	-5.33225	-5.63101	-5.22221	-6.01136	-6.16028	-5.9655	-5.68682	TRUE	TRUE	TRUE	TRUE	TRUE	-2.43148	-2.98687	-1.98217	-2.00917	0.555396	0.449304	0.977706	FALSE	976
YLL014W	NA	-1.1648	-1.06446	-1.60351	-1.22718	-6.33783	-6.23315	-5.76331	-5.97592	-6.78761	-6.52379	-6.25937	-6.22773	TRUE	TRUE	TRUE	TRUE	TRUE	-5.6228	-5.45933	-4.65586	-5.00055	-0.163476	0.966948	0.458783	FALSE	977
SEC9	4	-3.7781	-3.72993	-4.2055	-3.95974	-6.68483	-6.33725	-6.07466	-6.56937	-6.64486	-6.60026	-6.06774	-6.40895	TRUE	TRUE	TRUE	TRUE	TRUE	-2.86676	-2.87033	-1.86224	-2.44921	0.00357436	1.00452	0.421119	FALSE	978
YOL048C	0	-3.78837	-3.75365	-4.04984	-3.84953	-5.54641	-5.24353	-4.03338	-4.36705	-6.58586	-6.4111	-6.10886	-5.82002	TRUE	TRUE	TRUE	TRUE	TRUE	-2.79748	-2.65745	-2.05902	-1.9705	-0.140035	0.738467	0.686951	FALSE	979
TOM7	2	0.0824475	-0.0172363	-0.847657	-0.612622	-3.61988	-3.35115	-4.99746	-4.29802	-5.81418	-5.37472	-5.28879	-6.00024	TRUE	TRUE	TRUE	TRUE	TRUE	-5.89662	-5.35749	-4.44114	-5.38762	-0.539136	1.45549	-0.0301332	FALSE	980
FUN14	7	-3.46987	-3.41568	-4.05375	-3.91602	-5.28999	-5.69595	-5.6773	-5.12033	-6.06535	-6.03126	-5.94204	-5.81421	TRUE	TRUE	TRUE	TRUE	TRUE	-2.59548	-2.61558	-1.88829	-1.89819	0.0201022	0.707189	0.717395	FALSE	981
GYP1	NA	-3.50812	-3.27302	-3.72433	-3.43848	-5.78747	-5.20144	-5.60431	-5.72646	-5.92462	-5.93303	-5.60431	-5.21075	TRUE	TRUE	TRUE	TRUE	TRUE	-2.4165	-2.66002	-1.87998	-1.77227	0.243512	0.536529	0.887742	FALSE	982
YOR093C	5	-4.56836	-4.35052	-4.98222	-4.75059	-6.85165	-6.40811	-6.83999	-6.34538	-6.76766	-6.55299	-6.18272	-6.52925	TRUE	TRUE	TRUE	TRUE	TRUE	-2.1993	-2.20247	-1.2005	-1.77867	0.00316748	0.998801	0.423796	FALSE	983
YDR541C	0	-3.37637	-3.23956	-3.68531	-3.3879	-6.15475	-6.24781	-6.25191	-5.83665	-6.77363	-6.36932	-6.56701	-5.61073	TRUE	TRUE	TRUE	TRUE	TRUE	-3.39727	-3.12976	-2.8817	-2.22284	-0.267506	0.515568	0.906922	FALSE	984
GCN1	7	-0.575132	-0.506115	-1.48975	-1.26188	-6.55028	-5.3198	-5.64551	-5.92426	-6.30501	-6.5187	-6.38591	-6.68745	TRUE	TRUE	TRUE	TRUE	TRUE	-5.72988	-6.01258	-4.89616	-5.42557	0.282703	0.833721	0.587009	FALSE	985
OPY2	1	-3.24528	-3.22051	-3.36785	-3.32887	-3.95038	-3.71151	-4.22636	-4.11952	-6.5668	-6.39193	-5.58089	-6.18943	TRUE	TRUE	TRUE	TRUE	TRUE	-3.32153	-3.17142	-2.21305	-2.86056	-0.150107	1.10848	0.31086	FALSE	986
RPL38	0	1.13593	0.918305	1.0018	1.05338	-6.15695	-6.43418	-5.02183	-5.53479	-6.51664	-6.53795	-5.85184	-5.7825	TRUE	TRUE	TRUE	TRUE	TRUE	-7.65257	-7.45626	-6.85364	-6.83588	-0.196316	0.798936	0.620377	FALSE	987
NPP2	0	-4.38368	-4.22722	-4.85419	-4.61874	-5.9547	-5.71397	-5.63259	-5.54742	-6.46428	-6.57789	-6.52964	-5.95622	TRUE	TRUE	TRUE	TRUE	TRUE	-2.0806	-2.35068	-1.67545	-1.33748	0.270081	0.405144	1.0132	FALSE	988
BOI1	NA	-3.28936	-3.10108	-3.68806	-3.2359	-6.55081	-6.14875	-6.58567	-6.24416	-6.67171	-6.68094	-6.4657	-6.00247	TRUE	TRUE	TRUE	TRUE	TRUE	-3.38235	-3.57986	-2.77764	-2.76658	0.1975	0.604718	0.813276	FALSE	989
snR36	0	-3.80934	-3.74611	-3.53513	-3.409	-5.57947	-5.73956	-4.15442	-4.34006	-6.02105	-6.25235	-5.12331	-5.12253	TRUE	TRUE	TRUE	TRUE	TRUE	-2.21171	-2.50624	-1.58819	-1.71353	0.294537	0.62352	0.79271	FALSE	990
NUP60	1	-2.8364	-2.76504	-3.4811	-3.30652	-6.41718	-6.00004	-7.11475	-6.10638	-6.54295	-6.50271	-6.4042	-6.41143	TRUE	TRUE	TRUE	TRUE	TRUE	-3.70654	-3.73767	-2.9231	-3.10491	0.0311331	0.783441	0.632759	FALSE	991
GRR1	NA	-3.54481	-3.39533	-3.92715	-3.69874	-6.47495	-6.80559	-6.0993	-6.15579	-6.53489	-6.64343	-6.438	-6.01045	TRUE	TRUE	TRUE	TRUE	TRUE	-2.99008	-3.24811	-2.51085	-2.3117	0.258026	0.479228	0.936404	FALSE	992
YJL193W	4	-2.50961	-2.23672	-3.02403	-2.87616	-5.96764	-5.5234	-6.45008	-5.84949	-6.32079	-6.57577	-6.27497	-6.36242	TRUE	TRUE	TRUE	TRUE	TRUE	-3.81118	-4.33906	-3.25094	-3.48626	0.527877	0.560238	0.852802	FALSE	993
SMD1	1	-2.61171	-2.34522	-2.80833	-2.64111	-5.42266	-5.58701	-4.72156	-4.69041	-6.5364	-6.37845	-5.94094	-6.05503	TRUE	TRUE	TRUE	TRUE	TRUE	-3.92469	-4.03323	-3.1326	-3.41392	0.108537	0.792088	0.619306	FALSE	994
ISC1	5	-2.58858	-2.61264	-3.12543	-3.02516	-4.82263	-6.10267	-5.81047	-5.20183	-5.91029	-6.00209	-5.54381	-5.90694	TRUE	TRUE	TRUE	TRUE	TRUE	-3.32171	-3.38945	-2.41837	-2.88178	0.0677401	0.903337	0.507672	FALSE	995
CHA1	NA	-0.798495	-0.640503	-1.37204	-1.16017	-6.06521	-6.38891	-5.21784	-4.13606	-6.58358	-6.60113	-6.51174	-6.35673	TRUE	TRUE	TRUE	TRUE	TRUE	-5.78509	-5.96063	-5.1397	-5.19656	0.175539	0.645388	0.764068	FALSE	996
QCR8	0	-0.96721	-0.808618	-1.46953	-1.32932	-5.75447	-4.89673	-6.49482	-5.12808	-6.45597	-6.22212	-6.25477	-6.03814	TRUE	TRUE	TRUE	TRUE	TRUE	-5.48876	-5.4135	-4.78524	-4.70882	-0.0752604	0.703519	0.704678	FALSE	997
HOT1	4	-4.42006	-4.43376	-4.82185	-4.50979	-5.69342	-6.54488	-5.67992	-4.80249	-6.04733	-5.94929	-5.50274	-5.56389	TRUE	TRUE	TRUE	TRUE	TRUE	-1.62727	-1.51553	-0.680888	-1.0541	-0.111741	0.946379	0.461431	FALSE	998
MTD1	0	-3.039	-3.19661	-3.5183	-3.43653	-6.25836	-6.58102	-6.46294	-5.83271	-6.57223	-6.38308	-6.11193	-6.15531	TRUE	TRUE	TRUE	TRUE	TRUE	-3.53323	-3.18647	-2.59363	-2.71878	-0.346764	0.939608	0.467691	FALSE	999
RPB2	1	-1.67003	-1.46059	-2.44696	-2.19424	-5.67678	-5.93303	-6.26164	-4.41538	-6.41336	-6.47489	-6.61017	-6.38137	TRUE	TRUE	TRUE	TRUE	TRUE	-4.74333	-5.0143	-4.16321	-4.18713	0.270975	0.580117	0.82717	FALSE	1000
YGR271C-A_and_YGR272C	NA	-3.34791	-3.46489	-3.85811	-3.52069	-6.88823	-6.31581	-5.1086	-6.00071	-6.78124	-6.626	-6.48371	-6.08378	TRUE	TRUE	TRUE	TRUE	TRUE	-3.43332	-3.16111	-2.62559	-2.56309	-0.272214	0.80773	0.598019	FALSE	1001
BMS1	0	-3.00283	-2.78457	-3.7179	-3.6163	-4.39013	-3.86557	-4.82863	-4.51599	-6.34838	-6.56098	-6.41427	-6.63691	TRUE	TRUE	TRUE	TRUE	TRUE	-3.34555	-3.77642	-2.69637	-3.02061	0.430868	0.649178	0.755803	FALSE	1002
YPT7	0	-1.55574	-1.21644	-1.95334	-1.70703	-4.86036	-5.26456	-4.30928	-5.00184	-7.15582	-6.87302	-6.76795	-6.74749	TRUE	TRUE	TRUE	TRUE	TRUE	-5.60008	-5.65657	-4.81461	-5.04046	0.0564919	0.78547	0.61611	FALSE	1003
RPC25	0	-3.10003	-3.09706	-3.56994	-3.79311	-6.33925	-6.86321	-6.48538	-6.6823	-6.60078	-6.77668	-6.49172	-6.65149	TRUE	TRUE	TRUE	TRUE	TRUE	-3.50076	-3.67962	-2.92177	-2.85838	0.178862	0.578982	0.821239	FALSE	1004
OCA5	NA	-2.28026	-2.12118	-2.91391	-2.65596	-4.19179	-3.81441	-5.38144	-3.99968	-6.43369	-6.49699	-6.12233	-6.57817	TRUE	TRUE	TRUE	TRUE	TRUE	-4.15343	-4.37581	-3.20841	-3.92221	0.222379	0.945015	0.453597	FALSE	1005
PMD1	2	-3.16718	-2.86096	-3.91485	-3.543	-6.34558	-5.80679	-6.18699	-5.65871	-6.37704	-5.7653	-5.7859	-6.38776	TRUE	TRUE	TRUE	TRUE	TRUE	-3.20986	-2.90434	-1.87104	-2.84476	-0.305519	1.33881	0.059581	FALSE	1006
RPS3	0	1.39714	1.343	0.813958	0.824815	-5.70843	-4.80159	-2.80754	-2.95781	-6.40041	-6.56993	-6.44319	-6.23156	TRUE	TRUE	TRUE	TRUE	TRUE	-7.79756	-7.91293	-7.25715	-7.05638	0.11537	0.540407	0.856545	FALSE	1007
MBA1	NA	-3.59128	-3.20594	-3.70329	-3.74327	-5.11124	-5.34737	-5.53212	-3.51593	-6.7612	-6.56815	-6.44965	-6.13331	TRUE	TRUE	TRUE	TRUE	TRUE	-3.16992	-3.36221	-2.74636	-2.39004	0.192298	0.423559	0.972179	FALSE	1008
TEM1	NA	-3.91892	-3.96755	-4.32738	-4.28062	-5.64765	-5.32186	-6.21763	-5.9687	-6.46145	-6.37239	-5.77476	-6.38652	TRUE	TRUE	TRUE	TRUE	TRUE	-2.54253	-2.40484	-1.44737	-2.10589	-0.13769	1.09516	0.298947	FALSE	1009
YLR419W	0	-3.95298	-3.84569	-4.29639	-4.09521	-6.39942	-6.30481	-6.31994	-5.96322	-6.45111	-6.81019	-6.4278	-6.03541	TRUE	TRUE	TRUE	TRUE	TRUE	-2.49813	-2.96451	-2.13141	-1.94021	0.466374	0.366721	1.0243	FALSE	1010
REX4	NA	-3.51349	-3.53095	-4.22884	-3.68243	-5.68406	-5.70459	-4.73694	-4.67639	-6.70133	-6.63025	-6.42456	-6.38888	TRUE	TRUE	TRUE	TRUE	TRUE	-3.18783	-3.09929	-2.19572	-2.70645	-0.0885399	0.992117	0.392841	FALSE	1011
YGR106C	1	0.195243	0.253375	-0.337584	-0.104849	-6.17403	-6.00975	-5.1888	-3.74504	-6.56863	-6.37489	-6.1683	-6.28263	TRUE	TRUE	TRUE	TRUE	TRUE	-6.76388	-6.62827	-5.83072	-6.17778	-0.13561	0.933158	0.450484	FALSE	1012
ROK1	NA	-3.591	-3.34354	-4.46418	-3.98068	-4.7357	-4.50563	-4.60501	-4.34561	-5.30995	-5.44379	-5.51242	-5.3717	TRUE	TRUE	TRUE	TRUE	TRUE	-1.71895	-2.10026	-1.04825	-1.39102	0.381305	0.670705	0.709234	FALSE	1013
SUT488	2	-4.7116	-4.56356	-4.4383	-4.51972	-5.86764	-5.88069	-5.62433	-5.00218	-6.37988	-6.40637	-5.4685	-5.62319	TRUE	TRUE	TRUE	TRUE	TRUE	-1.66829	-1.84282	-1.0302	-1.10346	0.174531	0.638084	0.739353	FALSE	1014
NUP42	0	-3.48169	-3.37845	-3.89118	-3.79169	-4.17846	-3.86182	-4.49714	-3.4369	-6.52137	-6.65341	-6.42856	-6.19597	TRUE	TRUE	TRUE	TRUE	TRUE	-3.03968	-3.27496	-2.53738	-2.40428	0.235281	0.502294	0.870682	FALSE	1015
CDC24	NA	-2.92932	-2.79173	-3.2393	-3.00678	-6.42805	-6.08559	-5.54366	-4.79229	-6.49657	-6.23227	-5.93713	-5.94393	TRUE	TRUE	TRUE	TRUE	TRUE	-3.56724	-3.44054	-2.69783	-2.93715	-0.1267	0.869413	0.503394	FALSE	1016
VMA9	2	-2.04155	-1.5741	-2.74385	-2.58202	-6.28386	-6.54653	-6.03451	-6.31212	-6.01517	-6.17721	-6.1321	-6.39868	TRUE	TRUE	TRUE	TRUE	TRUE	-3.97362	-4.60311	-3.38825	-3.81667	0.629491	0.585368	0.786445	FALSE	1017
HST1_and_RTG1	0	-3.41821	-3.24984	-3.75236	-3.63225	-6.28755	-5.61899	-5.67579	-6.7956	-6.72098	-6.74797	-6.23066	-6.58566	TRUE	TRUE	TRUE	TRUE	TRUE	-3.30276	-3.49813	-2.4783	-2.95342	0.195371	0.824469	0.544716	FALSE	1018
SSO2	2	-2.01256	-1.80391	-2.27092	-2.02213	-6.19201	-5.9664	-6.36349	-6.00753	-6.62345	-6.52842	-5.76794	-6.49142	TRUE	TRUE	TRUE	TRUE	TRUE	-4.61089	-4.72451	-3.49702	-4.4693	0.113621	1.11386	0.255212	FALSE	1019
CIT1	0	-2.11964	-2.28441	-2.9481	-2.80048	-5.03473	-4.57601	-5.02239	-4.63934	-6.28535	-6.36176	-6.522	-6.10119	TRUE	TRUE	TRUE	TRUE	TRUE	-4.16571	-4.07735	-3.5739	-3.30072	-0.0883616	0.591814	0.776633	FALSE	1020
TYR1	1	-3.26646	-3.18237	-3.85586	-3.78108	-6.39887	-6.5416	-6.41438	-6.52965	-6.31852	-6.48964	-6.3203	-6.30855	TRUE	TRUE	TRUE	TRUE	TRUE	-3.05206	-3.30727	-2.46444	-2.52747	0.255208	0.587618	0.779803	FALSE	1021
YOL022C	NA	-2.91389	-2.72599	-3.24519	-3.12275	-3.10355	-3.01581	-3.10968	-2.56195	-6.55028	-6.6376	-6.0454	-6.50355	TRUE	TRUE	TRUE	TRUE	TRUE	-3.63639	-3.91161	-2.80021	-3.3808	0.27522	0.836178	0.530807	FALSE	1022
COX10	0	-3.75762	-3.49512	-4.25007	-4.2543	-6.51675	-6.41613	-6.41921	-6.22813	-6.57513	-6.62888	-6.48768	-6.60113	TRUE	TRUE	TRUE	TRUE	TRUE	-2.81751	-3.13375	-2.23761	-2.34683	0.316248	0.579893	0.786921	FALSE	1023
OST1	2	-0.11659	-0.0297864	-0.701451	-0.527162	-6.00799	-6.26439	-5.92214	-4.86203	-6.50068	-6.44948	-6.3328	-6.33659	TRUE	TRUE	TRUE	TRUE	TRUE	-6.38409	-6.41969	-5.63135	-5.80943	0.0355993	0.752749	0.610264	FALSE	1024
RPN13	0	-2.07659	-1.97523	-2.25742	-1.94879	-5.11094	-6.00594	-6.02851	-5.90416	-6.43434	-6.11657	-5.78231	-5.56123	TRUE	TRUE	TRUE	TRUE	TRUE	-4.35775	-4.14134	-3.52489	-3.61243	-0.216412	0.832867	0.528909	FALSE	1025
PET9	NA	0.276131	0.342463	-0.308675	0.00101871	-5.7145	-5.71245	-5.23102	-5.36275	-6.55614	-6.62266	-6.38429	-6.36137	TRUE	TRUE	TRUE	TRUE	TRUE	-6.83227	-6.96512	-6.07562	-6.36239	0.13285	0.756654	0.602728	FALSE	1026
VAM6	0	-4.29393	-4.06734	-4.57645	-4.30061	-6.619	-6.71759	-6.54708	-6.10526	-6.6235	-6.45069	-5.76317	-6.46806	TRUE	TRUE	TRUE	TRUE	TRUE	-2.32957	-2.38335	-1.18671	-2.16745	0.0537816	1.14286	0.215895	FALSE	1027
RIM20	0	-3.99205	-3.98471	-4.35726	-3.94683	-5.70582	-6.26689	-5.69379	-5.16417	-6.28915	-6.26689	-5.79779	-5.72914	TRUE	TRUE	TRUE	TRUE	TRUE	-2.2971	-2.28218	-1.44052	-1.78231	-0.0149217	0.85658	0.499868	FALSE	1028
PEX31	0	-3.49435	-3.47593	-4.18374	-4.00818	-6.35545	-5.92691	-5.37706	-5.13854	-6.48249	-6.55049	-6.27843	-6.61976	TRUE	TRUE	TRUE	TRUE	TRUE	-2.98814	-3.07456	-2.09469	-2.61157	0.0864175	0.893452	0.462986	FALSE	1029
YNR061C	4	-1.06991	-1.00457	-1.4336	-1.28243	-5.57144	-5.72933	-4.8983	-5.01365	-5.88605	-6.21352	-5.5736	-5.81147	TRUE	TRUE	TRUE	TRUE	TRUE	-4.81614	-5.20895	-4.14	-4.52904	0.392813	0.676134	0.679915	FALSE	1030
SVF1	0	-1.56495	-1.20956	-2.17868	-1.87443	-5.91682	-4.98715	-5.46316	-4.42259	-6.55578	-6.63856	-6.69755	-6.41975	TRUE	TRUE	TRUE	TRUE	TRUE	-4.99082	-5.429	-4.51888	-4.54532	0.438177	0.471948	0.883676	FALSE	1031
CRD1	0	-3.62267	-3.73938	-4.09355	-4.11448	-6.39249	-6.54666	-5.99081	-6.32234	-6.67932	-6.39246	-6.14823	-6.41421	TRUE	TRUE	TRUE	TRUE	TRUE	-3.05665	-2.65308	-2.05467	-2.29973	-0.40357	1.00198	0.35335	FALSE	1032
TIM11	0	-2.20007	-2.11536	-2.79664	-2.36006	-7.3973	-5.91423	-5.46251	-7.1323	-6.62795	-6.53562	-6.03039	-6.62181	TRUE	TRUE	TRUE	TRUE	TRUE	-4.42788	-4.42026	-3.23375	-4.26175	-0.00761969	1.19413	0.158508	FALSE	1033
YER134C	NA	-3.12489	-2.95214	-3.28252	-3.14102	-2.91465	-2.76081	-3.52368	-2.80209	-4.85421	-4.85944	-4.45151	-4.25804	TRUE	TRUE	TRUE	TRUE	TRUE	-1.72932	-1.9073	-1.16899	-1.11703	0.177979	0.560334	0.790274	FALSE	1034
RPL36B	2	0.0167739	0.0534664	-0.477234	-0.105048	-5.60674	-5.12389	-5.88434	-5.76987	-6.3916	-6.55473	-6.10363	-6.14591	TRUE	TRUE	TRUE	TRUE	TRUE	-6.40837	-6.6082	-5.6264	-6.04086	0.199823	0.781977	0.567339	FALSE	1035
MLC2	0	-3.51141	-3.17391	-3.72112	-3.45547	-6.54054	-6.57148	-6.3184	-6.2247	-6.39912	-6.68865	-6.211	-6.02041	TRUE	TRUE	TRUE	TRUE	TRUE	-2.88771	-3.51475	-2.48988	-2.56494	0.627031	0.397839	0.949807	FALSE	1036
COX8	1	-1.33034	-1.34695	-2.31644	-2.11192	-6.05839	-6.31745	-6.39289	-6.62207	-6.32529	-6.22439	-6.44854	-6.50483	TRUE	TRUE	TRUE	TRUE	TRUE	-4.99495	-4.87744	-4.13211	-4.3929	-0.117513	0.862844	0.484539	FALSE	1037
YPR063C	1	-0.812451	-0.611125	-1.26401	-1.14565	-4.86	-5.40404	-3.91334	-3.6572	-6.57279	-6.70525	-6.36945	-6.54798	TRUE	TRUE	TRUE	TRUE	TRUE	-5.76034	-6.09413	-5.10544	-5.40233	0.333786	0.654903	0.691796	FALSE	1038
SRO7	NA	-4.07354	-3.98135	-4.67083	-4.53997	-4.55921	-3.97586	-5.92786	-5.69564	-6.61534	-6.5922	-6.57499	-6.44243	TRUE	TRUE	TRUE	TRUE	TRUE	-2.5418	-2.61085	-1.90416	-1.90246	0.0690562	0.63764	0.708397	FALSE	1039
SUT541	0	-4.11035	-4.25794	-3.77794	-3.87152	-4.62843	-5.10912	-3.84321	-3.89795	-5.47168	-4.74355	-3.73968	-4.41127	TRUE	TRUE	TRUE	TRUE	TRUE	-1.36133	-0.485602	0.0382602	-0.539755	-0.875732	1.39959	-0.0541529	FALSE	1040
ARX1	NA	-1.25282	-1.08388	-1.83116	-1.68624	-5.46405	-5.19946	-4.57927	-4.72727	-6.26664	-6.37932	-6.16787	-6.31378	TRUE	TRUE	TRUE	TRUE	TRUE	-5.01381	-5.29545	-4.33671	-4.62754	0.281634	0.677108	0.667908	FALSE	1041
YKR075C	0	-2.04764	-2.84958	-2.92225	-3.2972	-6.49525	-6.48482	-6.16676	-6.51495	-6.44734	-6.49181	-6.30544	-6.61425	TRUE	TRUE	TRUE	TRUE	TRUE	-4.39971	-3.64223	-3.38319	-3.31705	-0.757478	1.01652	0.32518	FALSE	1042
SUA5_and_HUR1	0	-2.96074	-2.69221	-3.41427	-3.15367	-5.33675	-5.17286	-5.82316	-4.86717	-6.71813	-6.73775	-6.32182	-6.70772	TRUE	TRUE	TRUE	TRUE	TRUE	-3.75739	-4.04554	-2.90754	-3.55405	0.288147	0.849854	0.491495	FALSE	1043
MRP4	0	-2.40241	-2.25702	-3.16486	-2.77091	-6.16561	-5.90383	-5.56403	-6.40124	-6.50697	-6.47056	-6.60024	-6.31279	TRUE	TRUE	TRUE	TRUE	TRUE	-4.10456	-4.21355	-3.43538	-3.54188	0.108989	0.669177	0.671668	FALSE	1044
MCH1	0	-2.594	-2.57498	-2.99738	-2.94455	-5.45581	-5.07942	-5.12655	-3.43928	-6.57285	-6.62481	-6.42292	-6.20795	TRUE	TRUE	TRUE	TRUE	TRUE	-3.97885	-4.04983	-3.42555	-3.26339	0.0709826	0.553297	0.786435	FALSE	1045
RHB1	9	-3.85644	-3.65092	-4.0653	-3.98002	-6.14682	-6.77794	-5.70193	-5.50256	-6.51456	-6.47983	-5.8293	-6.36391	TRUE	TRUE	TRUE	TRUE	TRUE	-2.65812	-2.82891	-1.764	-2.38389	0.170794	0.894122	0.445021	FALSE	1046
RIF1	0	-4.15646	-3.92374	-4.98882	-4.73885	-6.06505	-6.15431	-6.43247	-5.99484	-6.41062	-6.54258	-6.54636	-6.71862	TRUE	TRUE	TRUE	TRUE	TRUE	-2.25416	-2.61885	-1.55754	-1.97977	0.364688	0.69662	0.639075	FALSE	1047
ALG11	NA	-3.34319	-3.16165	-4.01181	-3.80661	-5.57593	-6.24769	-5.03296	-5.92704	-6.22951	-6.43888	-5.9974	-6.64964	TRUE	TRUE	TRUE	TRUE	TRUE	-2.88632	-3.27723	-1.98559	-2.84303	0.390907	0.900733	0.434195	FALSE	1048
VAM3	0	-3.77307	-3.81448	-4.00482	-3.8338	-3.53184	-3.77129	-5.09137	-4.41008	-6.47698	-6.68474	-5.85708	-6.22279	TRUE	TRUE	TRUE	TRUE	TRUE	-2.70392	-2.87026	-1.85226	-2.38899	0.166348	0.851659	0.481269	FALSE	1049
TIF4632	0	-3.65274	-3.42055	-4.35051	-3.9655	-6.16618	-6.14803	-5.71957	-5.43805	-5.57851	-5.77824	-5.45901	-5.80908	TRUE	TRUE	TRUE	TRUE	TRUE	-1.92577	-2.35769	-1.1085	-1.84359	0.43192	0.817276	0.514105	FALSE	1050
SLM2	0	-3.90938	-3.71755	-4.33042	-4.22376	-6.35034	-6.51814	-5.89586	-6.57204	-6.58568	-6.57077	-6.27858	-6.47584	TRUE	TRUE	TRUE	TRUE	TRUE	-2.6763	-2.85322	-1.94816	-2.25208	0.176926	0.728138	0.601142	FALSE	1051
NUP133	1	-2.73034	-2.48456	-3.35426	-3.12703	-6.15403	-5.97884	-5.58856	-5.44134	-6.39734	-6.6148	-6.42502	-6.52427	TRUE	TRUE	TRUE	TRUE	TRUE	-3.667	-4.13025	-3.07077	-3.39723	0.463247	0.596232	0.733012	FALSE	1052
NSG2	0	-2.98731	-3.08367	-3.34967	-2.9661	-5.92184	-5.84631	-5.69546	-5.18846	-6.364	-6.49598	-5.53996	-6.23563	TRUE	TRUE	TRUE	TRUE	TRUE	-3.37669	-3.41231	-2.1903	-3.26953	0.0356221	1.18639	0.142785	FALSE	1053
SUT079	1	-4.95198	-4.74654	-3.33478	-3.51621	-6.2239	-5.06397	-3.56896	-3.50446	-5.95415	-5.75426	-3.6888	-3.84331	TRUE	TRUE	TRUE	TRUE	TRUE	-1.00216	-1.00773	-0.354024	-0.327101	0.00556601	0.648137	0.680626	FALSE	1054
CLA4	0	-3.49507	-3.41289	-4.08309	-3.72878	-5.79532	-5.98361	-6.22113	-4.55976	-6.72101	-6.80755	-6.27285	-6.83252	TRUE	TRUE	TRUE	TRUE	TRUE	-3.22594	-3.39466	-2.18976	-3.10374	0.168715	1.03618	0.290922	FALSE	1055
ENP2	6	-3.1124	-2.91552	-3.87902	-3.56937	-5.69879	-4.73184	-5.58974	-5.84677	-6.00882	-6.34324	-6.40017	-6.04799	TRUE	TRUE	TRUE	TRUE	TRUE	-2.89642	-3.42773	-2.52114	-2.47861	0.531313	0.375272	0.949115	FALSE	1056
GUA1	0	0.621845	0.714543	0.054689	0.285457	-6.57092	-5.09266	-5.16336	-4.85183	-6.59478	-6.8801	-6.39886	-6.74799	TRUE	TRUE	TRUE	TRUE	TRUE	-7.21662	-7.59465	-6.45355	-7.03345	0.378023	0.763076	0.561198	FALSE	1057
PLB2	NA	-1.10292	-0.980634	-1.48269	-1.6263	-6.1536	-6.24193	-5.26903	-6.16746	-6.08856	-6.20448	-5.82571	-6.1686	TRUE	TRUE	TRUE	TRUE	TRUE	-4.98564	-5.22384	-4.34302	-4.5423	0.238199	0.642627	0.68154	FALSE	1058
YLR407W	6	-2.80795	-2.84679	-3.00598	-2.82961	-6.48418	-6.45475	-5.45234	-5.69638	-6.49867	-5.89108	-5.66646	-5.58099	TRUE	TRUE	TRUE	TRUE	TRUE	-3.69072	-3.04429	-2.66048	-2.75138	-0.646428	1.03023	0.292907	FALSE	1059
MDM20	NA	-3.18991	-2.91609	-3.62402	-3.45973	-4.96013	-4.89008	-4.3375	-3.58413	-5.60463	-5.44627	-5.49456	-5.21452	TRUE	TRUE	TRUE	TRUE	TRUE	-2.41472	-2.53018	-1.87054	-1.75479	0.115464	0.544178	0.775391	FALSE	1060
CDC11	0	-2.67732	-2.62296	-3.17475	-3.06537	-6.77351	-6.57509	-5.92316	-6.45755	-6.20894	-6.34719	-6.06605	-6.11076	TRUE	TRUE	TRUE	TRUE	TRUE	-3.53162	-3.72423	-2.89129	-3.04539	0.192612	0.640324	0.67884	FALSE	1061
SEC39	1	-4.12805	-4.01624	-4.66086	-4.53411	-6.60802	-6.4213	-6.42877	-6.66638	-6.65986	-6.54303	-6.47292	-6.4635	TRUE	TRUE	TRUE	TRUE	TRUE	-2.53182	-2.52679	-1.81206	-1.92939	-0.00502296	0.719759	0.597401	FALSE	1062
TIM17	NA	-0.853316	-0.746431	-1.24539	-1.09108	-6.44768	-6.49292	-5.95981	-6.62935	-6.59047	-6.39214	-6.26838	-6.13386	TRUE	TRUE	TRUE	TRUE	TRUE	-5.73715	-5.64571	-5.02299	-5.04277	-0.0914377	0.714162	0.602939	FALSE	1063
SOP4	NA	-1.14639	-0.904339	-1.73639	-1.48542	-6.38901	-6.42193	-5.96318	-6.11479	-6.23551	-6.39102	-6.04962	-6.43226	TRUE	TRUE	TRUE	TRUE	TRUE	-5.08912	-5.48668	-4.31323	-4.94685	0.397562	0.775887	0.539835	FALSE	1064
HUL5	NA	-4.27629	-4.26133	-4.73285	-4.49196	-5.10463	-5.86235	-5.96777	-5.64136	-6.48921	-6.79324	-6.31701	-6.33691	TRUE	TRUE	TRUE	TRUE	TRUE	-2.21291	-2.53191	-1.58416	-1.84494	0.318995	0.628752	0.686968	FALSE	1065
GPX2	0	-2.063	-1.80609	-2.52117	-1.93796	-5.95467	-5.58581	-4.34858	-4.66229	-6.19765	-6.6503	-6.3449	-5.77751	TRUE	TRUE	TRUE	TRUE	TRUE	-4.13466	-4.84421	-3.82373	-3.83956	0.709554	0.31093	1.00465	FALSE	1066
COX20	3	-4.32055	-4.19962	-4.64955	-4.77881	-4.30591	-4.09118	-6.75809	-4.75316	-5.90479	-5.83834	-5.73883	-5.59755	TRUE	TRUE	TRUE	TRUE	TRUE	-1.58424	-1.63872	-1.08928	-0.818736	0.0544799	0.494964	0.819983	FALSE	1067
GID8	1	-4.26853	-4.39342	-4.76408	-4.72936	-5.18542	-6.48582	-5.95215	-6.03226	-6.30186	-6.61391	-6.08481	-6.34789	TRUE	TRUE	TRUE	TRUE	TRUE	-2.03333	-2.22049	-1.32073	-1.61853	0.187157	0.712597	0.601957	FALSE	1068
YLR057W	0	-4.08171	-3.81251	-4.61481	-4.41375	-5.98712	-6.00721	-5.27701	-6.18251	-6.51823	-6.55321	-6.25163	-6.64042	TRUE	TRUE	TRUE	TRUE	TRUE	-2.43651	-2.7407	-1.63682	-2.22667	0.304183	0.799696	0.514026	FALSE	1069
TRK1	1	-3.77855	-3.44123	-4.31766	-4.17334	-6.79369	-6.76682	-6.77226	-6.50252	-6.42704	-6.37538	-6.25795	-6.50252	TRUE	TRUE	TRUE	TRUE	TRUE	-2.64849	-2.93416	-1.9403	-2.32918	0.285667	0.708194	0.604978	FALSE	1070
ATP12	1	-3.87868	-3.68651	-4.47437	-4.20515	-6.66415	-6.2294	-6.19933	-5.86711	-6.65999	-6.23872	-6.40716	-6.29281	TRUE	TRUE	TRUE	TRUE	TRUE	-2.78131	-2.5522	-1.93279	-2.08766	-0.229105	0.848515	0.464542	FALSE	1071
PKH2	NA	-4.44426	-4.39533	-4.59363	-4.26529	-5.01418	-5.55462	-6.28705	-5.69091	-6.45721	-6.78985	-5.86706	-6.08844	TRUE	TRUE	TRUE	TRUE	TRUE	-2.01295	-2.39452	-1.27342	-1.82315	0.381571	0.739525	0.571365	FALSE	1072
YOR203W_and_DED1	1	0.986701	0.948255	0.356507	0.411703	-4.21204	-3.79907	-3.94932	-3.26496	-6.31628	-6.31321	-6.16843	-6.31712	TRUE	TRUE	TRUE	TRUE	TRUE	-7.30298	-7.26147	-6.52493	-6.72882	-0.0415127	0.778049	0.532645	FALSE	1073
YNL155W	1	-2.73345	-2.59735	-3.03231	-2.83949	-5.73297	-5.3698	-4.01401	-5.00247	-6.17513	-6.22702	-5.81252	-5.82025	TRUE	TRUE	TRUE	TRUE	TRUE	-3.44167	-3.62967	-2.78021	-2.98076	0.187996	0.661459	0.648912	FALSE	1074
RPS2	8	1.69905	1.58558	1.39776	1.41745	-5.66931	-5.27314	-4.56756	-4.53724	-6.24357	-6.32088	-5.6519	-6.07237	TRUE	TRUE	TRUE	TRUE	TRUE	-7.94262	-7.90646	-7.04966	-7.48982	-0.0361611	0.892959	0.416641	FALSE	1075
YOR059C_and_YOR060C	0	-4.09208	-4.09157	-4.67415	-4.26521	-6.11909	-6.65616	-6.10807	-6.20018	-6.80521	-6.52671	-6.07985	-6.69886	TRUE	TRUE	TRUE	TRUE	TRUE	-2.71313	-2.43515	-1.40569	-2.43365	-0.277983	1.30743	0.00149434	FALSE	1076
RPN8	0	-1.5782	-1.56766	-1.87941	-1.70887	-3.65658	-2.80808	-3.25386	-1.72498	-6.06567	-6.25526	-5.75228	-5.70317	TRUE	TRUE	TRUE	TRUE	TRUE	-4.48747	-4.6876	-3.87287	-3.9943	0.200137	0.614597	0.693303	FALSE	1077
UBP8	NA	-3.49976	-3.27682	-4.01075	-3.95044	-6.04468	-6.54434	-6.27358	-5.09325	-6.45543	-6.48432	-6.27358	-6.54296	TRUE	TRUE	TRUE	TRUE	TRUE	-2.95566	-3.2075	-2.26283	-2.59252	0.251833	0.692834	0.614982	FALSE	1078
ARV1	NA	-3.56179	-3.45554	-3.68851	-3.64504	-5.52232	-5.35143	-4.96669	-5.08582	-6.14493	-6.29298	-5.62087	-5.82701	TRUE	TRUE	TRUE	TRUE	TRUE	-2.58314	-2.83744	-1.93236	-2.18197	0.254299	0.650782	0.655467	FALSE	1079
GIS4	0	-3.66821	-3.53762	-4.35688	-4.12087	-3.93771	-3.61407	-4.91066	-4.92426	-6.47212	-6.35123	-6.13887	-6.65132	TRUE	TRUE	TRUE	TRUE	TRUE	-2.80391	-2.81361	-1.78199	-2.53045	0.00970309	1.02192	0.283162	FALSE	1080
PML1	NA	-4.34545	-4.17317	-4.31565	-4.14357	-5.93763	-6.1563	-5.79918	-5.5673	-6.35875	-6.18507	-5.65294	-5.52686	TRUE	TRUE	TRUE	TRUE	TRUE	-2.0133	-2.01189	-1.33728	-1.38329	-0.00140772	0.676017	0.628601	FALSE	1081
YEL025C	0	-4.08556	-3.95046	-4.74527	-4.68551	-6.1779	-6.45375	-5.73569	-5.99062	-6.34924	-6.67135	-6.42899	-6.68221	TRUE	TRUE	TRUE	TRUE	TRUE	-2.26368	-2.72089	-1.68372	-1.9967	0.457212	0.579956	0.724191	FALSE	1082
CBC2	0	-1.78488	-1.75184	-2.20999	-2.02496	-5.02644	-6.42426	-3.48226	-5.5476	-6.29434	-6.45123	-6.55361	-5.58637	TRUE	TRUE	TRUE	TRUE	TRUE	-4.50946	-4.69939	-4.34362	-3.56141	0.189931	0.165843	1.13798	FALSE	1083
PRP16	0	-4.42426	-4.3152	-4.67135	-4.34129	-6.18396	-6.42081	-5.97594	-4.91425	-6.29134	-6.42535	-5.98946	-5.69667	TRUE	TRUE	TRUE	TRUE	TRUE	-1.86708	-2.11015	-1.31812	-1.35538	0.243064	0.548969	0.754767	FALSE	1084
NOP7	0	-1.38821	-1.16345	-1.86388	-1.64854	-6.18771	-6.06242	-6.15437	-5.97872	-6.53994	-6.46845	-6.19586	-6.47032	TRUE	TRUE	TRUE	TRUE	TRUE	-5.15173	-5.30499	-4.33198	-4.82178	0.153264	0.819751	0.483213	FALSE	1085
YDR056C	1	-1.94673	-1.80717	-2.54958	-2.49859	-1.80503	-1.51245	-1.64295	-1.62865	-5.95851	-6.05596	-6.06137	-5.94457	TRUE	TRUE	TRUE	TRUE	TRUE	-4.01178	-4.24879	-3.5118	-3.44599	0.237008	0.499986	0.802801	FALSE	1086
HLR1	6	-4.41243	-3.65478	-4.75934	-4.04113	-4.93357	-5.14579	-6.36749	-5.79282	-6.10668	-6.38628	-6.25575	-5.66943	TRUE	TRUE	TRUE	TRUE	TRUE	-1.69425	-2.73151	-1.49641	-1.62831	1.03725	0.197846	1.1032	FALSE	1087
RPL9A	2	1.16069	1.19246	0.645723	0.948986	-4.71928	-4.48699	-5.50151	-4.49611	-6.54733	-6.50046	-6.22038	-6.28632	TRUE	TRUE	TRUE	TRUE	TRUE	-7.70802	-7.69293	-6.8661	-7.2353	-0.0150902	0.841918	0.457623	FALSE	1088
KAP95	0	-0.654172	-0.602789	-1.43765	-1.34571	-5.39749	-4.73547	-5.93558	-5.7258	-6.02883	-5.74602	-5.71196	-6.29238	TRUE	TRUE	TRUE	TRUE	TRUE	-5.37466	-5.14323	-4.27431	-4.94667	-0.231432	1.10035	0.196559	FALSE	1089
SLK19	0	-4.31227	-4.29054	-5.02491	-4.7257	-5.74941	-5.92132	-5.40548	-5.98582	-6.48941	-6.39716	-6.34997	-6.38806	TRUE	TRUE	TRUE	TRUE	TRUE	-2.17713	-2.10661	-1.32506	-1.66235	-0.0705209	0.85207	0.444262	FALSE	1090
CKB1	0	-2.00921	-1.88041	-2.4605	-2.3464	-5.6987	-6.33024	-4.93192	-5.78406	-6.39412	-6.59654	-6.04564	-6.56628	TRUE	TRUE	TRUE	TRUE	TRUE	-4.38491	-4.71612	-3.58515	-4.21988	0.331214	0.799757	0.496237	FALSE	1091
SOD1	0	0.916688	0.923842	0.374448	0.542105	-5.03345	-4.87568	-5.16793	-5.91548	-6.26096	-5.76544	-5.88539	-5.77133	TRUE	TRUE	TRUE	TRUE	TRUE	-7.17765	-6.68928	-6.25983	-6.31344	-0.488372	0.91782	0.375843	FALSE	1092
CHK1	1	-3.41878	-3.43181	-3.86349	-3.80684	-6.0942	-5.90375	-5.87092	-6.05116	-5.99756	-5.84552	-5.74402	-5.62603	TRUE	TRUE	TRUE	TRUE	TRUE	-2.57877	-2.41372	-1.88053	-1.81919	-0.165058	0.698242	0.594527	FALSE	1093
FKH2	NA	-3.82582	-3.50797	-4.26353	-3.96762	-6.2341	-6.30729	-6.10752	-6.27328	-6.39048	-6.42065	-6.12864	-6.28741	TRUE	TRUE	TRUE	TRUE	TRUE	-2.56466	-2.91269	-1.86511	-2.31979	0.348021	0.699551	0.592891	FALSE	1094
NUP100	0	-2.76957	-2.5043	-3.48615	-3.06248	-6.30371	-6.57402	-6.13235	-6.8091	-6.75876	-6.3424	-6.50255	-6.58242	TRUE	TRUE	TRUE	TRUE	TRUE	-3.98918	-3.8381	-3.0164	-3.51994	-0.151079	0.972781	0.318162	FALSE	1095
SEC59_and_YMR013C-A	0	-3.09999	-3.03274	-3.33563	-3.31624	-6.67135	-5.86486	-5.60066	-5.6479	-6.44047	-6.49814	-5.96582	-6.20106	TRUE	TRUE	TRUE	TRUE	TRUE	-3.34048	-3.4654	-2.63019	-2.88482	0.124921	0.71029	0.580578	FALSE	1096
KTR6	0	-3.12089	-2.75562	-3.40713	-3.28612	-5.97396	-6.19999	-5.3268	-5.70519	-6.28475	-6.68137	-5.60822	-6.88393	TRUE	TRUE	TRUE	TRUE	TRUE	-3.16385	-3.92575	-2.20109	-3.59781	0.761897	0.962767	0.327944	FALSE	1097
ARO3	0	-2.01531	-1.77915	-2.52425	-2.32076	-5.73637	-5.94563	-5.93361	-5.25567	-6.41587	-6.44653	-6.15442	-6.46782	TRUE	TRUE	TRUE	TRUE	TRUE	-4.40056	-4.66738	-3.63017	-4.14706	0.266821	0.77039	0.520321	FALSE	1098
VPS55	5	-0.978136	-1.06913	-1.40343	-1.03811	-6.65258	-6.29465	-5.75986	-6.20536	-6.53841	-6.54634	-6.15355	-6.0353	TRUE	TRUE	TRUE	TRUE	TRUE	-5.56027	-5.47721	-4.75012	-4.99719	-0.0830628	0.810152	0.480016	FALSE	1099
YPT35_and_TRR2	0	-4.40851	-4.42522	-4.45269	-4.31728	-6.22645	-6.16335	-5.50567	-4.71735	-5.83677	-6.5235	-5.44049	-5.56594	TRUE	TRUE	TRUE	TRUE	TRUE	-1.42826	-2.09828	-0.987805	-1.24866	0.670019	0.440456	0.849618	FALSE	1100
SUT043	0	-4.74782	-4.50225	-4.72221	-4.5294	-6.58656	-6.64914	-5.42337	-5.16899	-6.39995	-6.18663	-5.46688	-5.83166	TRUE	TRUE	TRUE	TRUE	TRUE	-1.65213	-1.68439	-0.744669	-1.30226	0.0322522	0.907465	0.382125	FALSE	1101
BUD4	0	-3.9723	-3.73039	-4.44293	-4.19037	-6.20779	-6.02878	-6.58043	-6.07987	-6.55075	-6.25939	-6.21858	-6.23301	TRUE	TRUE	TRUE	TRUE	TRUE	-2.57845	-2.529	-1.77565	-2.04264	-0.0494428	0.802797	0.486367	FALSE	1102
YJL135W_and_LCB3	0	-2.58682	-2.29805	-3.27602	-2.99894	-6.19799	-6.7136	-5.89315	-6.41379	-6.20835	-6.10262	-6.03346	-6.37859	TRUE	TRUE	TRUE	TRUE	TRUE	-3.62152	-3.80456	-2.75745	-3.37965	0.183036	0.864077	0.424911	FALSE	1103
LSC1	1	-0.504519	-0.395699	-0.866303	-0.713926	-6.0909	-4.10981	-5.67698	-5.04831	-6.5524	-6.45275	-6.32271	-6.07462	TRUE	TRUE	TRUE	TRUE	TRUE	-6.04788	-6.05705	-5.45641	-5.3607	0.00916555	0.591471	0.696352	FALSE	1104
RAI1	0	-3.48629	-3.30493	-4.03233	-3.57545	-3.21326	-3.95543	-4.19048	-3.92124	-6.35982	-5.6688	-5.80251	-5.75545	TRUE	TRUE	TRUE	TRUE	TRUE	-2.87353	-2.36388	-1.77018	-2.18	-0.509655	1.10336	0.183876	FALSE	1105
NAS6	NA	-2.09234	-1.99745	-2.47535	-2.12171	-5.27497	-5.03487	-5.66452	-5.69494	-6.42014	-6.68825	-6.09256	-6.23642	TRUE	TRUE	TRUE	TRUE	TRUE	-4.32781	-4.6908	-3.6172	-4.11471	0.362999	0.710602	0.576098	FALSE	1106
CNS1	NA	-3.49094	-3.35481	-3.97615	-3.65628	-6.37554	-6.44139	-6.70373	-6.04497	-6.2756	-6.24197	-5.88392	-6.13409	TRUE	TRUE	TRUE	TRUE	TRUE	-2.78466	-2.88716	-1.90777	-2.4778	0.102503	0.876886	0.409357	FALSE	1107
PPZ1	0	-2.31264	-2.01036	-2.87279	-2.58491	-3.40222	-2.67855	-4.45303	-3.68825	-5.8259	-5.71674	-5.39008	-6.00148	TRUE	TRUE	TRUE	TRUE	TRUE	-3.51326	-3.70639	-2.51729	-3.41657	0.19313	0.995966	0.289814	FALSE	1108
CDC15	3	-3.75387	-3.81007	-4.2163	-4.06552	-6.31843	-6.31556	-6.40138	-5.7978	-6.32815	-6.16855	-6.59121	-5.3387	TRUE	TRUE	TRUE	TRUE	TRUE	-2.57427	-2.35847	-2.37491	-1.27318	-0.2158	0.199364	1.08529	FALSE	1109
YGR207C	0	-3.48363	-3.44908	-3.89981	-3.49715	-6.55481	-6.58233	-5.62664	-5.19321	-6.45492	-6.49067	-6.10701	-6.02027	TRUE	TRUE	TRUE	TRUE	TRUE	-2.97129	-3.04159	-2.2072	-2.52312	0.0702994	0.764096	0.518478	FALSE	1110
IML2	NA	-3.21279	-3.27608	-3.92957	-3.81393	-5.77487	-6.08199	-5.32389	-4.93549	-6.24168	-6.08596	-6.00982	-6.29064	TRUE	TRUE	TRUE	TRUE	TRUE	-3.0289	-2.80988	-2.08025	-2.47671	-0.219015	0.948641	0.333166	FALSE	1111
HCH1	1	-1.1779	-1.06505	-1.15693	-0.93619	-5.67155	-5.72455	-4.52546	-5.01854	-6.08948	-6.11324	-5.40937	-5.3641	TRUE	TRUE	TRUE	TRUE	TRUE	-4.91158	-5.04819	-4.25244	-4.42791	0.136611	0.659138	0.620278	FALSE	1112
LTP1	0	-2.84419	-2.61673	-3.15824	-2.88168	-6.01873	-5.56719	-6.2284	-5.32218	-5.57359	-6.60163	-5.72206	-5.75329	TRUE	TRUE	TRUE	TRUE	TRUE	-2.7294	-3.9849	-2.56381	-2.87162	1.2555	0.165583	1.11328	FALSE	1113
GCD1	0	-1.41755	-1.22858	-1.90899	-1.61002	-1.78056	-2.22498	-3.7245	-2.24046	-5.76632	-5.25899	-5.25491	-5.36681	TRUE	TRUE	TRUE	TRUE	TRUE	-4.34877	-4.03041	-3.34592	-3.7568	-0.318362	1.00286	0.273614	FALSE	1114
SSM4	NA	-1.18224	-1.04921	-1.71706	-1.52205	-6.69694	-6.1532	-5.25468	-3.82521	-6.11536	-6.12198	-6.07386	-5.89503	TRUE	TRUE	TRUE	TRUE	TRUE	-4.93313	-5.07277	-4.3568	-4.37298	0.139642	0.576325	0.699788	FALSE	1115
SEC28	NA	-1.48877	-1.32864	-2.07747	-1.7519	-5.59485	-4.83032	-4.02088	-4.13836	-6.33675	-6.55551	-6.2036	-6.42967	TRUE	TRUE	TRUE	TRUE	TRUE	-4.84799	-5.22687	-4.12614	-4.67777	0.378882	0.72185	0.5491	FALSE	1116
NUT1	0	-3.0645	-2.90143	-3.75092	-3.39864	-6.0534	-6.25671	-6.62851	-5.28892	-6.54685	-6.61304	-6.40042	-6.67215	TRUE	TRUE	TRUE	TRUE	TRUE	-3.48234	-3.7116	-2.6495	-3.27351	0.229262	0.83284	0.438098	FALSE	1117
MAL13	NA	-4.42726	-4.72517	-4.38697	-4.54584	-5.87125	-5.30873	-4.7927	-5.35306	-6.41731	-6.55089	-5.66235	-5.81611	TRUE	TRUE	TRUE	TRUE	TRUE	-1.99006	-1.82572	-1.27538	-1.27027	-0.164335	0.714676	0.555451	FALSE	1118
HSL1	NA	-2.7656	-2.58167	-3.37354	-2.95295	-5.62918	-5.80572	-5.81333	-5.65905	-6.71214	-6.75423	-6.70301	-6.4726	TRUE	TRUE	TRUE	TRUE	TRUE	-3.94655	-4.17256	-3.32947	-3.51965	0.226011	0.617074	0.652902	FALSE	1119
GLO1	0	-1.64418	-1.5169	-1.87846	-1.69339	-6.38845	-6.211	-5.16298	-4.61396	-6.487	-6.44931	-6.05218	-6.02538	TRUE	TRUE	TRUE	TRUE	TRUE	-4.84283	-4.93241	-4.17371	-4.33199	0.0895809	0.669112	0.600421	FALSE	1120
TRL1_and_YJL086C	0	-4.25713	-4.16138	-4.92918	-4.73127	-6.40164	-6.53681	-6.28781	-6.52429	-6.40694	-6.37085	-6.38686	-6.36352	TRUE	TRUE	TRUE	TRUE	TRUE	-2.14981	-2.20947	-1.45767	-1.63225	0.0596638	0.692134	0.577222	FALSE	1121
CHS7	0	-2.11631	-1.88422	-2.51876	-2.19226	-5.7529	-5.65736	-4.80869	-4.62036	-6.14082	-6.22636	-5.72921	-6.08006	TRUE	TRUE	TRUE	TRUE	TRUE	-4.02452	-4.34214	-3.21045	-3.88779	0.317621	0.814066	0.454344	FALSE	1122
SUT632	0	-4.86479	-4.78863	-4.56536	-4.59737	-5.69361	-5.53003	-5.51289	-4.91159	-6.18146	-6.06629	-5.12332	-5.36597	TRUE	TRUE	TRUE	TRUE	TRUE	-1.31668	-1.27766	-0.55796	-0.768604	-0.0390195	0.758718	0.509055	FALSE	1123
HAL5	0	-3.42958	-3.54383	-4.31702	-4.19996	-6.61842	-6.68611	-6.71742	-6.51866	-6.39357	-6.22601	-6.51087	-6.38593	TRUE	TRUE	TRUE	TRUE	TRUE	-2.96399	-2.68218	-2.19385	-2.18598	-0.281812	0.770139	0.496206	FALSE	1124
WBP1	0	-0.630606	-0.418218	-1.20047	-0.972934	-6.00719	-6.04689	-6.19289	-6.45787	-6.69288	-6.44267	-6.20582	-6.78834	TRUE	TRUE	TRUE	TRUE	TRUE	-6.06227	-6.02445	-5.00535	-5.8154	-0.0378186	1.05692	0.20905	FALSE	1125
HIT1	0	-4.84365	-4.69207	-4.96351	-4.74277	-6.30885	-6.0403	-6.56885	-5.50852	-6.69788	-6.75289	-5.95742	-6.39922	TRUE	TRUE	TRUE	TRUE	TRUE	-1.85424	-2.06082	-0.993915	-1.65645	0.206587	0.860321	0.404369	FALSE	1126
RSC1	0	-3.4477	-3.41905	-4.07288	-3.77536	-4.55095	-4.79672	-5.76279	-4.45936	-6.65348	-6.63254	-6.6588	-6.34498	TRUE	TRUE	TRUE	TRUE	TRUE	-3.20577	-3.21348	-2.58592	-2.56962	0.00771392	0.61985	0.643864	FALSE	1127
YHC1	0	-4.02379	-4.09292	-4.05915	-4.08652	-5.44649	-5.62705	-5.42417	-5.52078	-6.00332	-6.00933	-5.48492	-5.29381	TRUE	TRUE	TRUE	TRUE	TRUE	-1.97952	-1.91641	-1.42577	-1.20729	-0.0631122	0.553754	0.709119	FALSE	1128
CYT2	0	-2.69832	-2.74117	-2.93197	-2.71309	-6.31781	-6.18894	-5.47128	-5.67159	-6.49414	-6.22386	-5.87896	-5.78177	TRUE	TRUE	TRUE	TRUE	TRUE	-3.79582	-3.48269	-2.94699	-3.06868	-0.313132	0.848826	0.41401	FALSE	1129
KHA1	0	-2.17194	-2.39161	-2.69027	-2.67438	-5.61877	-6.04616	-5.60392	-5.56445	-6.21169	-6.43274	-6.18099	-6.00331	TRUE	TRUE	TRUE	TRUE	TRUE	-4.03975	-4.04114	-3.49071	-3.32894	0.00138467	0.549037	0.7122	FALSE	1130
WSC3	0	-2.42527	-2.46003	-2.89641	-2.70738	-5.70091	-6.24865	-6.40739	-6.0726	-6.4712	-6.71353	-6.15606	-6.48617	TRUE	TRUE	TRUE	TRUE	TRUE	-4.04592	-4.2535	-3.25964	-3.7788	0.207573	0.786281	0.474701	FALSE	1131
CTF3	NA	-3.65942	-3.65613	-3.9808	-3.94781	-6.81318	-6.60197	-6.4733	-6.59349	-6.59418	-6.74451	-6.21159	-6.48073	TRUE	TRUE	TRUE	TRUE	TRUE	-2.93477	-3.08837	-2.2308	-2.53291	0.153607	0.703967	0.555459	FALSE	1132
YDR183C-A_and_ATC1	2	-2.43641	-2.10682	-2.62868	-2.32421	-6.71231	-6.42455	-6.08356	-6.26202	-6.44016	-6.50423	-6.0309	-6.06506	TRUE	TRUE	TRUE	TRUE	TRUE	-4.00375	-4.39741	-3.40222	-3.74085	0.393656	0.601532	0.656555	FALSE	1133
PHA2	NA	-3.37585	-3.25178	-3.98776	-3.84351	-5.70232	-5.57864	-6.01534	-5.84308	-6.32606	-6.66498	-6.36785	-6.56901	TRUE	TRUE	TRUE	TRUE	TRUE	-2.95022	-3.4132	-2.38009	-2.72551	0.462984	0.57013	0.687694	FALSE	1134
OMA1	NA	-3.14562	-2.96677	-3.53078	-3.46274	-5.29205	-4.93396	-5.29566	-6.39175	-6.48071	-6.54927	-6.16622	-6.48874	TRUE	TRUE	TRUE	TRUE	TRUE	-3.33508	-3.5825	-2.63544	-3.026	0.247414	0.699643	0.556496	FALSE	1135
MDM34	0	-3.24102	-3.33032	-3.74427	-3.65028	-6.45336	-6.50739	-5.60556	-6.59112	-6.52206	-6.80315	-6.33728	-6.55534	TRUE	TRUE	TRUE	TRUE	TRUE	-3.28104	-3.47283	-2.59301	-2.90506	0.191786	0.688036	0.567766	FALSE	1136
FLC3	NA	-2.12138	-1.89892	-2.85233	-2.48739	-5.90165	-6.32784	-6.25442	-5.54868	-6.58315	-6.6151	-6.46174	-6.80039	TRUE	TRUE	TRUE	TRUE	TRUE	-4.46178	-4.71618	-3.6094	-4.313	0.254405	0.852372	0.403183	FALSE	1137
FMP27	0	-2.8562	-2.71811	-3.66776	-3.37331	-6.13061	-6.1517	-6.07761	-5.68296	-6.45916	-6.58593	-6.62948	-6.62722	TRUE	TRUE	TRUE	TRUE	TRUE	-3.60295	-3.86782	-2.96172	-3.25392	0.264866	0.641229	0.6139	FALSE	1138
RAD3	0	-3.78202	-3.60282	-4.21648	-3.93834	-5.74261	-5.60771	-5.68627	-4.67186	-6.16913	-6.32374	-6.14125	-5.86667	TRUE	TRUE	TRUE	TRUE	TRUE	-2.38711	-2.72092	-1.92477	-1.92834	0.333815	0.462335	0.792587	FALSE	1139
OAF1	NA	-4.01168	-3.81099	-4.66458	-4.42063	-6.61517	-6.81302	-5.7813	-6.12132	-6.30791	-6.58602	-6.41516	-6.48701	TRUE	TRUE	TRUE	TRUE	TRUE	-2.29622	-2.77503	-1.75058	-2.06638	0.478811	0.545643	0.708655	FALSE	1140
CDC9	0	-3.7409	-3.62389	-4.4996	-4.32713	-6.39789	-6.52853	-5.5349	-6.26371	-6.17445	-5.86177	-6.18587	-6.05802	TRUE	TRUE	TRUE	TRUE	TRUE	-2.43354	-2.23788	-1.68627	-1.73089	-0.195667	0.747278	0.506986	FALSE	1141
RPF2	0	-2.26432	-2.03868	-2.73661	-2.43213	-6.11267	-6.08846	-6.10755	-6.38031	-6.68065	-6.25822	-6.03864	-6.51248	TRUE	TRUE	TRUE	TRUE	TRUE	-4.41634	-4.21954	-3.30203	-4.08034	-0.196795	1.11431	0.139197	FALSE	1142
SUT452	0	-4.38555	-4.32176	-4.85187	-4.69816	-5.53638	-6.02087	-6.51417	-4.87614	-5.65228	-6.05568	-5.09707	-6.20055	TRUE	TRUE	TRUE	TRUE	TRUE	-1.26673	-1.73391	-0.245207	-1.50239	0.467181	1.02153	0.231522	FALSE	1143
DUG3	0	-3.73971	-3.40164	-3.74732	-3.81779	-6.13892	-6.1286	-5.41555	-5.39242	-6.57876	-6.61506	-6.43546	-5.93031	TRUE	TRUE	TRUE	TRUE	TRUE	-2.83905	-3.21341	-2.68814	-2.11252	0.374359	0.15091	1.10089	FALSE	1144
ATP5	1	-1.06092	-0.829102	-1.40024	-1.06409	-4.97812	-4.88488	-5.11201	-6.16315	-6.83698	-6.73783	-6.4322	-6.46547	TRUE	TRUE	TRUE	TRUE	TRUE	-5.77606	-5.90872	-5.03196	-5.40137	0.132667	0.744095	0.507349	FALSE	1145
IGO2	1	-3.21527	-2.9732	-3.77165	-3.54206	-6.29429	-6.50471	-5.6742	-5.98967	-6.47745	-6.44674	-6.42234	-6.37657	TRUE	TRUE	TRUE	TRUE	TRUE	-3.26218	-3.47354	-2.65069	-2.83451	0.21136	0.611493	0.639037	FALSE	1146
SUT768	1	-4.29916	-4.4063	-3.99305	-4.25389	-5.12938	-4.92559	-4.35981	-3.62752	-6.45842	-6.39028	-5.4313	-5.71117	TRUE	TRUE	TRUE	TRUE	TRUE	-2.15926	-1.98398	-1.43825	-1.45728	-0.17528	0.721011	0.526702	FALSE	1147
CTS2	0	-4.4691	-4.47316	-4.79188	-4.80098	-4.79434	-5.83099	-5.09634	-5.55117	-6.58056	-6.64174	-6.3594	-6.26633	TRUE	TRUE	TRUE	TRUE	TRUE	-2.11146	-2.16858	-1.56752	-1.46534	0.0571154	0.543943	0.703234	FALSE	1148
IMP2	0	-2.79132	-3.0881	-3.29364	-3.06096	-5.48821	-5.88752	-5.27934	-6.09542	-6.35529	-6.58365	-6.04941	-6.11771	TRUE	TRUE	TRUE	TRUE	TRUE	-3.56397	-3.49555	-2.75577	-3.05675	-0.0684205	0.808201	0.438797	FALSE	1149
NSA1	0	-2.57556	-2.39245	-3.01539	-2.71954	-5.74583	-5.3833	-5.1936	-5.15409	-6.41895	-6.29572	-5.84203	-6.39358	TRUE	TRUE	TRUE	TRUE	TRUE	-3.84339	-3.90326	-2.82663	-3.67404	0.0598738	1.01676	0.229224	FALSE	1150
MCT1	0	-2.82492	-2.75884	-3.3952	-3.2282	-6.16624	-6.30449	-6.98844	-6.02932	-6.60112	-6.59158	-6.295	-6.69209	TRUE	TRUE	TRUE	TRUE	TRUE	-3.77619	-3.83274	-2.8998	-3.46389	0.0565481	0.876396	0.36885	FALSE	1151
PRI2	0	-4.28466	-4.26902	-4.60387	-4.48549	-6.15499	-6.28482	-5.80978	-5.82458	-6.19353	-6.47985	-6.11374	-5.85184	TRUE	TRUE	TRUE	TRUE	TRUE	-1.90887	-2.21083	-1.50987	-1.36635	0.301956	0.399001	0.844478	FALSE	1152
LPP1	2	-3.89404	-3.50172	-4.14441	-4.0721	-5.53359	-4.72389	-4.78879	-4.69302	-6.47816	-6.55678	-6.37482	-6.23967	TRUE	TRUE	TRUE	TRUE	TRUE	-2.58412	-3.05505	-2.2304	-2.16757	0.470928	0.35372	0.88748	FALSE	1153
MIH1	0	-3.89208	-3.66197	-4.3709	-4.32966	-5.74443	-5.23949	-5.75575	-4.22349	-6.12979	-6.42759	-6.30439	-6.15867	TRUE	TRUE	TRUE	TRUE	TRUE	-2.23772	-2.76562	-1.93349	-1.82901	0.527905	0.304223	0.936608	FALSE	1154
KTR1	2	-0.501648	-0.302348	-0.643319	-0.530727	-6.71915	-6.48908	-5.59818	-5.63294	-6.49708	-6.53938	-5.7873	-6.37909	TRUE	TRUE	TRUE	TRUE	TRUE	-5.99543	-6.23704	-5.14398	-5.84837	0.241606	0.85145	0.38867	FALSE	1155
PPM1	0	-3.19742	-3.27096	-3.65959	-3.56658	-5.61327	-6.18867	-5.54905	-5.04756	-6.65904	-6.72574	-6.2177	-6.68563	TRUE	TRUE	TRUE	TRUE	TRUE	-3.46162	-3.45478	-2.55811	-3.11906	-0.00684166	0.903507	0.335721	FALSE	1156
CDC43	0	-3.35492	-3.17615	-3.9124	-3.69391	-6.64283	-6.68852	-6.43798	-5.52705	-6.5157	-6.6804	-6.57109	-6.46637	TRUE	TRUE	TRUE	TRUE	TRUE	-3.16079	-3.50425	-2.65869	-2.77245	0.343465	0.502099	0.731799	FALSE	1157
DOT5	0	-3.073	-2.95917	-3.48161	-3.31164	-5.89554	-6.59218	-5.65006	-5.98162	-6.56434	-6.61767	-6.24482	-6.46447	TRUE	TRUE	TRUE	TRUE	TRUE	-3.49134	-3.6585	-2.76321	-3.15282	0.167161	0.728128	0.505679	FALSE	1158
SEN1	NA	-2.70514	-2.47928	-3.35236	-3.01513	-6.71291	-6.82785	-6.20982	-6.8528	-6.30159	-6.41874	-6.32775	-6.34323	TRUE	TRUE	TRUE	TRUE	TRUE	-3.59645	-3.93946	-2.97539	-3.3281	0.343012	0.621064	0.611365	FALSE	1159
YKL077W	0	-1.63626	-1.35935	-2.12562	-1.8025	-6.38334	-6.39424	-5.75464	-5.64242	-6.27623	-6.29159	-6.24439	-6.02529	TRUE	TRUE	TRUE	TRUE	TRUE	-4.63997	-4.93224	-4.11877	-4.22279	0.292267	0.521204	0.709446	FALSE	1160
ERG11	NA	0.00994949	0.241306	-0.293702	-0.118251	-5.98885	-5.99847	-5.30846	-5.30409	-6.14831	-5.97214	-5.61799	-5.93634	TRUE	TRUE	TRUE	TRUE	TRUE	-6.15826	-6.21344	-5.32429	-5.81809	0.0551802	0.833969	0.395355	FALSE	1161
YCT1	1	-4.384	-4.34944	-4.66098	-4.4357	-6.57056	-6.32376	-6.48966	-6.2664	-6.64089	-6.90805	-6.33931	-6.3442	TRUE	TRUE	TRUE	TRUE	TRUE	-2.2569	-2.55861	-1.67834	-1.90849	0.301712	0.578563	0.650116	FALSE	1162
SNT2	0	-4.24321	-4.06958	-4.67711	-4.50012	-4.98389	-5.12789	-6.47713	-5.04561	-5.86539	-5.26285	-5.18674	-5.57845	TRUE	TRUE	TRUE	TRUE	TRUE	-1.62218	-1.19327	-0.509633	-1.07832	-0.42891	1.11255	0.11495	FALSE	1163
YBR271W	1	-3.90469	-3.62773	-4.37326	-4.09126	-6.39551	-5.99869	-5.5212	-5.64226	-6.66239	-6.5598	-6.25031	-6.68094	TRUE	TRUE	TRUE	TRUE	TRUE	-2.75771	-2.93207	-1.87705	-2.58968	0.174364	0.880657	0.342392	FALSE	1164
SFG1	NA	-2.25815	-1.91846	-2.73556	-2.32834	-6.01599	-6.3324	-5.8559	-6.22769	-6.5141	-6.13647	-6.03539	-6.28153	TRUE	TRUE	TRUE	TRUE	TRUE	-4.25594	-4.21801	-3.29983	-3.95319	-0.0379347	0.956113	0.26482	FALSE	1165
YKL207W	0	-1.10408	-0.888363	-1.59309	-1.42977	-5.71291	-5.42158	-4.90104	-5.46098	-6.40716	-6.43415	-6.34045	-6.31075	TRUE	TRUE	TRUE	TRUE	TRUE	-5.30307	-5.54579	-4.74737	-4.88098	0.242716	0.555705	0.664805	FALSE	1166
YBR224W_and_YBR225W	NA	-3.97849	-3.93515	-4.47328	-4.25904	-5.63867	-6.77994	-4.70741	-5.0821	-6.29073	-6.62411	-6.23653	-6.27663	TRUE	TRUE	TRUE	TRUE	TRUE	-2.31224	-2.68896	-1.76325	-2.01759	0.376722	0.548985	0.67137	FALSE	1167
YHR151C	0	-2.41814	-2.33778	-2.77432	-2.82301	-6.70197	-6.53814	-6.28088	-6.37108	-6.57439	-6.54743	-6.16793	-6.57734	TRUE	TRUE	TRUE	TRUE	TRUE	-4.15625	-4.20965	-3.39361	-3.75433	0.0533944	0.762643	0.455316	FALSE	1168
EMP47	NA	-2.52156	-2.35651	-2.72267	-2.8056	-6.06365	-6.16635	-6.24911	-5.95374	-6.68552	-6.6315	-6.12865	-6.62333	TRUE	TRUE	TRUE	TRUE	TRUE	-4.16396	-4.27499	-3.40597	-3.81773	0.111032	0.757984	0.457254	FALSE	1169
SHS1	NA	-3.26206	-3.24469	-3.85976	-3.37894	-6.04275	-6.28156	-5.74786	-4.5508	-6.64467	-6.71047	-6.71238	-6.16021	TRUE	TRUE	TRUE	TRUE	TRUE	-3.38261	-3.46577	-2.85262	-2.78127	0.0831622	0.529987	0.684502	FALSE	1170
PKH1	8	-4.4018	-4.2805	-4.69502	-4.70668	-4.87781	-4.58826	-5.24725	-5.36594	-5.84146	-6.19993	-6.09713	-5.4493	TRUE	TRUE	TRUE	TRUE	TRUE	-1.43966	-1.91942	-1.4021	-0.742614	0.479764	0.0375546	1.17681	FALSE	1171
YLR412W	4	-3.92772	-3.78557	-3.79248	-3.3279	-6.85093	-6.49743	-4.80341	-3.86726	-6.45923	-6.61755	-5.31636	-5.95325	TRUE	TRUE	TRUE	TRUE	TRUE	-2.53151	-2.83199	-1.52388	-2.62534	0.300476	1.00763	0.206643	FALSE	1172
SST2	NA	-2.15945	-1.86188	-2.41175	-2.1158	-6.24093	-5.75553	-4.76139	-4.54884	-5.90098	-5.76134	-5.38112	-5.57338	TRUE	TRUE	TRUE	TRUE	TRUE	-3.74153	-3.89946	-2.96937	-3.45757	0.15793	0.772157	0.441882	FALSE	1173
SKG6	0	-3.30537	-3.04199	-3.76338	-3.49325	-5.74158	-6.3498	-5.59338	-5.82871	-6.45581	-6.55919	-6.14557	-6.56489	TRUE	TRUE	TRUE	TRUE	TRUE	-3.15044	-3.5172	-2.38219	-3.07163	0.366759	0.768254	0.445566	FALSE	1174
BST1	1	-3.28974	-3.07732	-3.85935	-3.82662	-6.34522	-6.30628	-5.57576	-6.41086	-6.28177	-6.36882	-6.34776	-6.40798	TRUE	TRUE	TRUE	TRUE	TRUE	-2.99202	-3.29151	-2.48841	-2.58136	0.299481	0.503619	0.710146	FALSE	1175
TFP1	0	0.602625	0.589904	-0.1013	-0.0480202	-6.31992	-6.79006	-6.34431	-4.38429	-6.52986	-6.61807	-6.5837	-6.69394	TRUE	TRUE	TRUE	TRUE	TRUE	-7.13249	-7.20798	-6.4824	-6.64592	0.0754937	0.650088	0.562057	FALSE	1176
GOT1	NA	-1.0914	-0.976169	-1.72331	-1.29424	-5.68592	-6.62084	-6.06959	-6.09019	-6.28278	-6.6565	-6.44953	-6.22839	TRUE	TRUE	TRUE	TRUE	TRUE	-5.19138	-5.68033	-4.72622	-4.93415	0.488945	0.465161	0.746175	FALSE	1177
YBT1	8	-0.943149	-0.856934	-1.83343	-1.68679	-3.75938	-3.85493	-4.1037	-4.14574	-3.91807	-3.42449	-3.99427	-3.8573	TRUE	TRUE	TRUE	TRUE	TRUE	-2.97492	-2.56756	-2.16084	-2.17051	-0.407365	0.814083	0.397047	FALSE	1178
YGL176C	0	-4.0217	-3.86977	-4.12982	-3.79555	-6.07932	-6.18559	-6.5039	-4.40062	-6.66959	-6.60006	-6.14864	-5.94505	TRUE	TRUE	TRUE	TRUE	TRUE	-2.64789	-2.73029	-2.01881	-2.1495	0.0823939	0.629079	0.58079	FALSE	1179
SNF6	0	-3.77857	-3.79054	-4.19143	-3.91224	-6.13014	-6.21496	-5.76385	-6.25486	-6.39828	-6.2063	-6.1482	-5.78191	TRUE	TRUE	TRUE	TRUE	TRUE	-2.6197	-2.41575	-1.95677	-1.86967	-0.203949	0.662932	0.546081	FALSE	1180
MET7	NA	-3.34275	-3.02267	-3.73569	-3.32698	-6.16119	-5.58477	-6.05296	-5.13582	-6.46851	-6.37385	-5.87447	-6.45746	TRUE	TRUE	TRUE	TRUE	TRUE	-3.12575	-3.35118	-2.13877	-3.13048	0.22543	0.986979	0.220701	FALSE	1181
TAH11	0	-2.9563	-2.9782	-3.48665	-3.60322	-6.52909	-6.34372	-6.59484	-6.47428	-6.61509	-6.67613	-6.61174	-6.62829	TRUE	TRUE	TRUE	TRUE	TRUE	-3.6588	-3.69793	-3.12509	-3.02506	0.0391358	0.533707	0.672869	FALSE	1182
AFT1	2	-3.04822	-2.91927	-3.28989	-2.8272	-6.2166	-6.32651	-6.05732	-5.76859	-6.45945	-6.5912	-5.792	-6.20344	TRUE	TRUE	TRUE	TRUE	TRUE	-3.41123	-3.67193	-2.50211	-3.37624	0.260699	0.909121	0.295688	FALSE	1183
TEF1	1	1.17232	1.53926	0.68845	1.79073	-5.66681	-5.84586	-5.20116	-5.19717	-5.85531	-6.32525	-5.67036	-5.53855	TRUE	TRUE	TRUE	TRUE	TRUE	-7.02763	-7.86451	-6.35881	-7.32929	0.836878	0.668818	0.535219	FALSE	1184
DOA4	0	-4.05261	-3.8819	-4.44552	-4.31887	-4.69914	-4.18099	-4.15347	-4.22039	-6.26236	-6.3413	-5.89777	-6.33292	TRUE	TRUE	TRUE	TRUE	TRUE	-2.20975	-2.4594	-1.45225	-2.01405	0.249647	0.757501	0.445349	FALSE	1185
YIL158W	2	-3.34146	-3.45492	-4.38302	-3.97085	-5.79015	-6.22045	-6.69241	-6.21058	-6.33937	-6.62541	-6.60666	-6.71284	TRUE	TRUE	TRUE	TRUE	TRUE	-2.99791	-3.17049	-2.22363	-2.742	0.172581	0.774277	0.428493	FALSE	1186
SFA1	1	-2.16171	-2.12047	-2.66411	-2.45544	-6.26405	-5.97551	-5.38807	-5.09897	-6.69374	-6.63782	-6.53623	-6.43012	TRUE	TRUE	TRUE	TRUE	TRUE	-4.53203	-4.51734	-3.87212	-3.97468	-0.0146928	0.659914	0.542656	FALSE	1187
YMR034C	0	-4.33595	-4.53534	-4.69533	-4.97681	-6.25279	-6.17867	-5.18992	-5.92097	-6.40776	-6.56433	-6.424	-6.14673	TRUE	TRUE	TRUE	TRUE	TRUE	-2.07181	-2.02898	-1.72867	-1.16992	-0.0428269	0.343144	0.859061	FALSE	1188
DOG2	NA	-3.09238	-3.29643	-3.55124	-3.66186	-5.97607	-5.49522	-5.03186	-5.72181	-6.65204	-6.45749	-6.16662	-6.56511	TRUE	TRUE	TRUE	TRUE	TRUE	-3.55966	-3.16106	-2.61538	-2.90325	-0.398598	0.944284	0.257812	FALSE	1189
YLR345W	2	-4.08033	-4.54028	-4.82273	-4.43955	-6.22978	-6.22027	-6.00836	-5.68797	-6.48657	-6.62259	-6.31415	-6.23476	TRUE	TRUE	TRUE	TRUE	TRUE	-2.40624	-2.08231	-1.49141	-1.79522	-0.323933	0.914824	0.287089	FALSE	1190
FAL1	0	-4.18186	-4.22991	-4.59457	-4.46945	-5.98354	-6.3548	-5.58863	-5.83072	-6.48719	-6.56169	-6.18886	-6.31037	TRUE	TRUE	TRUE	TRUE	TRUE	-2.30533	-2.33177	-1.59429	-1.84092	0.0264454	0.711035	0.490855	FALSE	1191
IRC5	0	-3.80782	-3.62134	-4.25835	-3.78656	-4.38451	-5.03484	-5.96927	-6.12693	-6.53127	-6.55005	-6.07153	-6.42536	TRUE	TRUE	TRUE	TRUE	TRUE	-2.72345	-2.9287	-1.81318	-2.6388	0.205252	0.91027	0.289901	FALSE	1192
PFA3	0	-3.96666	-3.81119	-4.36233	-4.26906	-6.39249	-6.70142	-5.43953	-6.46283	-6.57187	-6.6017	-6.34859	-6.48038	TRUE	TRUE	TRUE	TRUE	TRUE	-2.60521	-2.79051	-1.98626	-2.21133	0.1853	0.618948	0.579182	FALSE	1193
RGD1	NA	-3.43648	-3.26873	-3.86771	-3.67974	-6.21552	-6.30281	-6.3761	-5.98706	-6.50477	-6.52233	-6.62355	-6.04828	TRUE	TRUE	TRUE	TRUE	TRUE	-3.06829	-3.2536	-2.75585	-2.36855	0.18531	0.312444	0.885054	FALSE	1194
SMB1	0	-3.92859	-4.03849	-4.47608	-3.99687	-5.62326	-6.40374	-5.7895	-6.36901	-6.52865	-6.5448	-6.09716	-6.28494	TRUE	TRUE	TRUE	TRUE	TRUE	-2.60006	-2.50631	-1.62108	-2.28807	-0.093749	0.978981	0.218237	FALSE	1195
BZZ1	0	-3.69491	-3.60221	-4.22395	-4.03331	-5.0028	-4.08612	-6.06939	-4.29089	-6.25072	-6.19919	-6.35553	-5.85771	TRUE	TRUE	TRUE	TRUE	TRUE	-2.55581	-2.59698	-2.13158	-1.8244	0.0411648	0.424239	0.772583	FALSE	1196
SHR3	0	-0.70346	-0.590085	-1.19542	-1.01247	-6.42183	-6.53191	-6.16683	-6.38019	-6.61967	-6.61996	-6.45226	-6.50492	TRUE	TRUE	TRUE	TRUE	TRUE	-5.91621	-6.02988	-5.25685	-5.49245	0.113667	0.659364	0.537428	FALSE	1197
YPL260W	1	-3.09133	-3.10537	-3.38366	-3.31189	-5.60268	-5.70748	-6.02959	-4.90274	-6.37153	-6.48035	-6.10214	-6.05182	TRUE	TRUE	TRUE	TRUE	TRUE	-3.2802	-3.37498	-2.71847	-2.73993	0.0947734	0.561729	0.635047	FALSE	1198
PHB1	5	-1.94653	-1.68276	-2.3547	-2.13945	-6.28223	-6.45831	-6.56687	-6.55003	-6.48703	-6.49614	-6.12433	-6.52764	TRUE	TRUE	TRUE	TRUE	TRUE	-4.5405	-4.81338	-3.76963	-4.38819	0.272874	0.770874	0.425181	FALSE	1199
ALG9	0	-1.12133	-1.10974	-1.67094	-1.57634	-5.49654	-5.50871	-4.63217	-3.46584	-6.78826	-6.47281	-6.3851	-6.69733	TRUE	TRUE	TRUE	TRUE	TRUE	-5.66693	-5.36307	-4.71416	-5.12099	-0.303857	0.95277	0.242083	FALSE	1200
GIC1	3	-2.73267	-2.56488	-3.48669	-3.1255	-5.819	-6.15331	-6.67273	-6.28256	-6.1775	-6.32048	-6.03857	-6.58088	TRUE	TRUE	TRUE	TRUE	TRUE	-3.44483	-3.7556	-2.55189	-3.45539	0.310767	0.892947	0.300213	FALSE	1201
OST6	0	-1.83982	-1.76633	-2.3968	-2.31868	-4.6247	-5.90429	-4.33987	-5.72633	-6.67538	-6.6369	-6.50547	-6.72404	TRUE	TRUE	TRUE	TRUE	TRUE	-4.83556	-4.87057	-4.10867	-4.40535	0.0350072	0.726891	0.465216	FALSE	1202
HAT2	NA	-2.96351	-2.92055	-3.65542	-3.72039	-4.9998	-4.63239	-6.228	-5.42725	-5.50231	-5.25152	-5.49523	-5.55842	TRUE	TRUE	TRUE	TRUE	TRUE	-2.53881	-2.33097	-1.8398	-1.83804	-0.207838	0.699005	0.492932	FALSE	1203
YLR177W	1	-3.33666	-3.47468	-4.09143	-3.82913	-6.5331	-6.59856	-6.09759	-6.87609	-6.25173	-6.54578	-6.15634	-6.55853	TRUE	TRUE	TRUE	TRUE	TRUE	-2.91506	-3.0711	-2.06492	-2.7294	0.156035	0.850148	0.341698	FALSE	1204
SPT16	0	-1.85537	-1.61284	-2.64542	-2.27107	-5.66179	-5.81773	-6.67468	-5.08245	-6.42881	-6.56886	-6.70362	-6.55191	TRUE	TRUE	TRUE	TRUE	TRUE	-4.57345	-4.95602	-4.0582	-4.28084	0.382578	0.515246	0.675181	FALSE	1205
RVB2	3	-2.73206	-2.36007	-3.08528	-2.76916	-4.4698	-4.14403	-2.69518	-2.29813	-5.89839	-5.9949	-5.76893	-5.69689	TRUE	TRUE	TRUE	TRUE	TRUE	-3.16633	-3.63483	-2.68366	-2.92774	0.468501	0.482675	0.707098	FALSE	1206
YKL215C	0	-3.81176	-3.61009	-4.59788	-4.26587	-6.27432	-6.57262	-6.28563	-6.52155	-6.5391	-6.34234	-6.65594	-6.47937	TRUE	TRUE	TRUE	TRUE	TRUE	-2.72735	-2.73225	-2.05806	-2.2135	0.00490641	0.669286	0.518749	FALSE	1207
SNF2	2	-3.65176	-3.30509	-4.30762	-3.96459	-6.80203	-6.81078	-6.03187	-7.17114	-6.45892	-6.72566	-7.08004	-6.23264	TRUE	TRUE	TRUE	TRUE	TRUE	-2.80716	-3.42056	-2.77242	-2.26805	0.613403	0.0347424	1.15252	FALSE	1208
EGT2	3	0.745202	0.652671	-0.100957	0.0461049	-6.49654	-5.75346	-6.11976	-5.6248	-6.14394	-6.301	-6.15463	-6.55679	TRUE	TRUE	TRUE	TRUE	TRUE	-6.88914	-6.95368	-6.05367	-6.6029	0.064535	0.835465	0.35078	FALSE	1209
DLD2	1	-3.60969	-3.45703	-4.15758	-3.88079	-5.93134	-5.10772	-6.28506	-6.61418	-6.43147	-6.51099	-6.42667	-6.3025	TRUE	TRUE	TRUE	TRUE	TRUE	-2.82178	-3.05396	-2.26909	-2.42171	0.232183	0.552688	0.632252	FALSE	1210
EXO70	NA	-4.45223	-4.31318	-4.58166	-4.58534	-6.51779	-6.22209	-6.16346	-5.76464	-6.6407	-6.60071	-6.04244	-6.41833	TRUE	TRUE	TRUE	TRUE	TRUE	-2.18847	-2.28753	-1.46078	-1.83299	0.0990612	0.727694	0.454542	FALSE	1211
YPR127W	0	-3.58917	-3.4792	-4.1723	-3.98367	-6.54858	-6.59942	-6.03409	-5.82277	-6.59456	-6.5071	-6.66027	-6.34768	TRUE	TRUE	TRUE	TRUE	TRUE	-3.00539	-3.0279	-2.48798	-2.364	0.0225131	0.517414	0.663902	FALSE	1212
RIO2	0	-3.05602	-2.77074	-3.58542	-3.48934	-5.17982	-4.77264	-5.26143	-5.76979	-5.88885	-5.47832	-5.62072	-5.81419	TRUE	TRUE	TRUE	TRUE	TRUE	-2.83282	-2.70759	-2.0353	-2.32485	-0.125235	0.797523	0.382737	FALSE	1213
MNE1	NA	-4.34703	-4.14458	-4.99175	-4.57424	-5.2355	-5.28512	-5.57792	-5.157	-5.44062	-4.91879	-5.58828	-4.66587	TRUE	TRUE	TRUE	TRUE	TRUE	-1.09358	-0.774206	-0.596531	-0.0916365	-0.319377	0.497051	0.682569	FALSE	1214
NGL1	NA	-3.97111	-3.70363	-4.43928	-4.18835	-6.28223	-6.35768	-5.93279	-6.77482	-6.63323	-6.76664	-6.63014	-6.54346	TRUE	TRUE	TRUE	TRUE	TRUE	-2.66212	-3.06301	-2.19086	-2.35511	0.400883	0.471265	0.707899	FALSE	1215
PRE4	1	-0.738062	-0.693719	-1.03834	-0.934831	-6.53396	-6.5154	-6.15586	-6.60956	-6.41999	-6.53048	-6.34104	-5.97238	TRUE	TRUE	TRUE	TRUE	TRUE	-5.68193	-5.83676	-5.30269	-5.03755	0.154831	0.379234	0.799213	FALSE	1216
FMP42	0	-1.37366	-1.23276	-1.84199	-1.70459	-6.54277	-6.64852	-6.57388	-5.83855	-6.43914	-6.32979	-6.24319	-6.28784	TRUE	TRUE	TRUE	TRUE	TRUE	-5.06548	-5.09702	-4.40119	-4.58324	0.0315442	0.664287	0.513778	FALSE	1217
UTP7	0	-3.21395	-2.93188	-3.75242	-3.49998	-5.37016	-5.64581	-5.81573	-5.90649	-6.61715	-6.64507	-6.35501	-6.83827	TRUE	TRUE	TRUE	TRUE	TRUE	-3.4032	-3.7132	-2.60259	-3.33829	0.309991	0.800619	0.374902	FALSE	1218
CCA1	NA	-3.16761	-3.16626	-3.57198	-3.44069	-4.34819	-4.8353	-4.69859	-3.82765	-5.88804	-6.4199	-6.09022	-5.72256	TRUE	TRUE	TRUE	TRUE	TRUE	-2.72043	-3.25363	-2.51824	-2.28187	0.533201	0.202186	0.971767	FALSE	1219
IDH1	0	-1.13063	-1.23291	-1.27235	-1.30347	-4.38256	-4.93598	-4.79512	-4.54404	-6.60106	-6.63384	-5.90472	-6.36891	TRUE	TRUE	TRUE	TRUE	TRUE	-5.47044	-5.40093	-4.63237	-5.06544	-0.0695081	0.838066	0.335492	FALSE	1220
YBR259W	NA	-4.69121	-4.41327	-4.74462	-4.61812	-6.61669	-6.23655	-5.6833	-5.83029	-6.34933	-6.56616	-5.9804	-6.02207	TRUE	TRUE	TRUE	TRUE	TRUE	-1.65811	-2.15289	-1.23578	-1.40396	0.494774	0.422329	0.748931	FALSE	1221
RPS7B	2	-0.369499	-0.234668	-1.06516	-0.862289	-4.84367	-3.51382	-4.46996	-3.8748	-6.427	-6.66392	-6.51852	-6.72456	TRUE	TRUE	TRUE	TRUE	TRUE	-6.0575	-6.42925	-5.45336	-5.86227	0.371746	0.604143	0.566979	FALSE	1222
LSB3	1	-1.64627	-1.63789	-2.36301	-2.18581	-6.60479	-6.51812	-6.39731	-5.60698	-6.31296	-6.5917	-6.48366	-6.51607	TRUE	TRUE	TRUE	TRUE	TRUE	-4.66669	-4.95381	-4.12065	-4.33026	0.287121	0.546041	0.623556	FALSE	1223
SKP2	NA	-4.27489	-3.99796	-4.52477	-4.20018	-6.20605	-6.07601	-6.41806	-6.17839	-6.29864	-6.27312	-5.91837	-5.936	TRUE	TRUE	TRUE	TRUE	TRUE	-2.02375	-2.27517	-1.39361	-1.73582	0.251417	0.630143	0.539345	FALSE	1224
IMP4	NA	-2.94893	-2.79445	-3.40594	-3.39213	-4.63673	-5.62009	-4.84955	-4.4411	-6.35835	-6.57563	-6.45019	-6.36974	TRUE	TRUE	TRUE	TRUE	TRUE	-3.40941	-3.78118	-3.04425	-2.9776	0.371762	0.365166	0.803575	FALSE	1225
MRP51	0	-3.16497	-3.07087	-3.91949	-3.21839	-4.88407	-3.94769	-3.75957	-5.07283	-6.46443	-6.86236	-6.50244	-6.55835	TRUE	TRUE	TRUE	TRUE	TRUE	-3.29946	-3.79149	-2.58295	-3.33996	0.492033	0.716511	0.451534	FALSE	1226
NOP53	0	-2.76283	-2.77031	-3.34621	-3.04225	-6.10703	-4.8517	-5.7105	-4.55637	-6.72236	-6.59945	-6.47107	-6.53811	TRUE	TRUE	TRUE	TRUE	TRUE	-3.95952	-3.82913	-3.12486	-3.49586	-0.130391	0.834664	0.333277	FALSE	1227
LEM3	1	-3.18038	-2.90565	-3.46562	-3.38462	-6.20321	-6.57764	-6.08984	-6.31458	-6.42886	-6.43403	-6.20155	-6.25783	TRUE	TRUE	TRUE	TRUE	TRUE	-3.24849	-3.52838	-2.73594	-2.87321	0.279891	0.512552	0.655165	FALSE	1228
DSN1	0	-4.179	-4.17459	-4.83387	-4.66682	-6.31628	-6.44828	-6.01136	-6.46793	-6.47125	-6.72691	-6.4717	-6.70669	TRUE	TRUE	TRUE	TRUE	TRUE	-2.29225	-2.55232	-1.63783	-2.03987	0.260069	0.654423	0.512451	FALSE	1229
KSP1	0	-2.54203	-2.3935	-3.2402	-2.93594	-6.11565	-6.62712	-5.07817	-5.38647	-6.25592	-6.43779	-6.15658	-6.61097	TRUE	TRUE	TRUE	TRUE	TRUE	-3.71389	-4.04429	-2.91638	-3.67503	0.330404	0.797505	0.369257	FALSE	1230
NOC2	NA	-2.25977	-2.03605	-2.7798	-2.33323	-6.03401	-6.42427	-6.34518	-6.45252	-6.40008	-6.74823	-6.3241	-6.47509	TRUE	TRUE	TRUE	TRUE	TRUE	-4.14031	-4.71218	-3.5443	-4.14185	0.57187	0.596011	0.570327	FALSE	1231
RSM10	NA	-3.1005	-3.26773	-3.43393	-3.16903	-5.50353	-6.11344	-5.93272	-5.69308	-6.34045	-6.37643	-5.99985	-5.78599	TRUE	TRUE	TRUE	TRUE	TRUE	-3.23995	-3.1087	-2.56592	-2.61696	-0.131252	0.67403	0.491742	FALSE	1232
PAM18	0	-2.53966	-2.26001	-2.9052	-2.62229	-6.27146	-5.94405	-5.91758	-6.2262	-6.76087	-6.33495	-6.06744	-6.59465	TRUE	TRUE	TRUE	TRUE	TRUE	-4.22121	-4.07494	-3.16224	-3.97236	-0.14627	1.05897	0.102587	FALSE	1233
YNL181W	0	-3.79896	-3.57717	-4.17437	-3.88944	-5.43275	-6.27906	-5.73638	-6.09381	-6.15175	-5.77816	-5.60207	-5.85518	TRUE	TRUE	TRUE	TRUE	TRUE	-2.3528	-2.20099	-1.4277	-1.96574	-0.151807	0.925091	0.235248	FALSE	1234
BOP3	NA	-3.69097	-3.51184	-3.86572	-3.9691	-6.0479	-6.606	-6.10459	-6.14199	-6.56026	-6.66397	-6.31307	-6.38409	TRUE	TRUE	TRUE	TRUE	TRUE	-2.86929	-3.15213	-2.44735	-2.415	0.282835	0.421943	0.737133	FALSE	1235
RCO1	1	-3.81581	-3.83398	-4.4084	-4.07164	-5.90024	-4.54932	-5.50447	-5.48346	-6.39222	-6.48816	-6.23006	-6.32166	TRUE	TRUE	TRUE	TRUE	TRUE	-2.57641	-2.65418	-1.82166	-2.25002	0.0777694	0.754751	0.404158	FALSE	1236
DBP9	0	-2.35507	-2.3078	-2.81292	-2.51805	-6.19819	-6.3382	-6.13117	-5.88682	-6.42148	-6.33621	-5.92543	-6.34288	TRUE	TRUE	TRUE	TRUE	TRUE	-4.06641	-4.02842	-3.1125	-3.82483	-0.0379883	0.953906	0.20359	FALSE	1237
MEF1	0	-4.02667	-3.94491	-4.75497	-4.74624	-5.93281	-6.40429	-6.38571	-6.62219	-6.5267	-6.24506	-6.41128	-6.73379	TRUE	TRUE	TRUE	TRUE	TRUE	-2.50003	-2.30016	-1.6563	-1.98755	-0.199876	0.84373	0.312606	FALSE	1238
IQG1	NA	-4.19536	-3.89975	-4.52432	-4.2312	-4.71347	-4.20752	-4.65269	-4.96028	-6.28619	-6.33835	-6.36013	-5.76999	TRUE	TRUE	TRUE	TRUE	TRUE	-2.09083	-2.4386	-1.83582	-1.53879	0.347766	0.255014	0.899806	FALSE	1239
YML108W	0	-3.32313	-3.13624	-3.47059	-3.57244	-4.94801	-3.99646	-4.37938	-4.29484	-4.19463	-4.23696	-3.81577	-4.04761	TRUE	TRUE	TRUE	TRUE	TRUE	-0.871499	-1.10073	-0.345183	-0.475166	0.229226	0.526316	0.62556	FALSE	1240
CMP2	0	-2.45047	-2.54866	-3.05671	-2.85719	-5.60021	-6.13587	-6.00096	-5.5771	-6.71481	-6.64763	-6.63652	-6.49084	TRUE	TRUE	TRUE	TRUE	TRUE	-4.26434	-4.09897	-3.57981	-3.63365	-0.16537	0.684533	0.465324	FALSE	1241
YHR112C	NA	-4.07454	-4.03653	-4.31081	-4.1615	-5.73707	-4.90459	-4.88988	-4.82856	-5.91071	-5.47102	-5.12645	-5.46734	TRUE	TRUE	TRUE	TRUE	TRUE	-1.83617	-1.43449	-0.815647	-1.30585	-0.401688	1.02053	0.128639	FALSE	1242
YMR196W	0	-4.45264	-4.36034	-4.83084	-4.82478	-5.33309	-6.00041	-6.81559	-5.52932	-6.64243	-6.89855	-6.70148	-6.53436	TRUE	TRUE	TRUE	TRUE	TRUE	-2.18979	-2.53821	-1.87064	-1.70958	0.348417	0.319153	0.828627	FALSE	1243
YPL183W-A	NA	-1.65963	-1.65176	-2.35264	-2.01788	-6.59427	-5.95255	-6.18897	-5.97434	-6.55596	-6.20253	-6.25747	-6.41441	TRUE	TRUE	TRUE	TRUE	TRUE	-4.89633	-4.55076	-3.90483	-4.39652	-0.345562	0.991493	0.15424	FALSE	1244
MRPL35	0	-3.64893	-3.4511	-3.9622	-3.66378	-6.16287	-6.66615	-5.95434	-5.98044	-6.18884	-6.5384	-5.9162	-6.19152	TRUE	TRUE	TRUE	TRUE	TRUE	-2.53991	-3.08729	-1.954	-2.52774	0.54738	0.585918	0.559552	FALSE	1245
TRX3	NA	-3.25086	-3.18991	-3.70022	-3.6549	-6.53459	-5.85609	-6.69227	-6.46412	-6.52851	-6.5453	-6.28064	-6.56445	TRUE	TRUE	TRUE	TRUE	TRUE	-3.27765	-3.35539	-2.58043	-2.90955	0.0777475	0.697219	0.44584	FALSE	1246
GTR1	0	-4.0007	-3.91313	-4.20596	-4.11045	-5.04276	-5.96813	-5.62964	-6.1106	-6.40914	-6.76672	-6.17397	-6.26172	TRUE	TRUE	TRUE	TRUE	TRUE	-2.40844	-2.85359	-1.96801	-2.15127	0.445151	0.440429	0.702322	FALSE	1247
YDR387C	NA	-2.66486	-2.81411	-3.03631	-3.06342	-5.86884	-5.01117	-4.08807	-4.2985	-6.39646	-6.60629	-6.02929	-6.45244	TRUE	TRUE	TRUE	TRUE	TRUE	-3.73159	-3.79218	-2.99297	-3.38902	0.0605876	0.73862	0.403162	FALSE	1248
SLH1	2	-3.9444	-3.81132	-4.39109	-4.27356	-6.06662	-6.20321	-5.66626	-6.0121	-6.26985	-6.3551	-6.17732	-6.2154	TRUE	TRUE	TRUE	TRUE	TRUE	-2.32545	-2.54378	-1.78623	-1.94184	0.218334	0.539218	0.601943	FALSE	1249
HRB1	2	-3.82729	-3.69461	-4.68374	-4.24064	-5.34406	-5.68606	-5.89311	-5.0114	-5.53811	-6.24345	-6.18714	-5.85602	TRUE	TRUE	TRUE	TRUE	TRUE	-1.71081	-2.54884	-1.50341	-1.61539	0.838027	0.207407	0.933453	FALSE	1250
YGR130C	0	-3.54785	-3.53236	-4.19333	-4.12901	-6.63595	-6.45988	-5.74225	-5.9764	-5.90582	-6.45606	-6.05288	-6.41071	TRUE	TRUE	TRUE	TRUE	TRUE	-2.35797	-2.92371	-1.85955	-2.2817	0.565739	0.49842	0.642001	FALSE	1251
DUR1%2C2	0	-3.75176	-3.64754	-4.4635	-4.24957	-6.12415	-6.22689	-6.30613	-5.75115	-6.13774	-6.59328	-6.23848	-6.66718	TRUE	TRUE	TRUE	TRUE	TRUE	-2.38599	-2.94574	-1.77498	-2.41762	0.559754	0.611001	0.528124	FALSE	1252
TAF14	NA	-2.44182	-2.34151	-3.03065	-2.71826	-5.12661	-5.12906	-4.68327	-4.79704	-6.63733	-6.62754	-6.54877	-6.54485	TRUE	TRUE	TRUE	TRUE	TRUE	-4.19551	-4.28603	-3.51811	-3.82659	0.0905185	0.677397	0.459443	FALSE	1253
MSO1	0	-4.04247	-4.12701	-4.34396	-4.24948	-6.52099	-6.65452	-6.44707	-6.47153	-6.58808	-6.6302	-5.98018	-6.5255	TRUE	TRUE	TRUE	TRUE	TRUE	-2.54561	-2.50319	-1.63622	-2.27601	-0.0424209	0.909389	0.227177	FALSE	1254
VPS52	0	-4.08774	-4.14645	-4.65654	-4.40715	-5.25636	-5.05392	-5.00254	-4.92795	-6.36847	-6.69079	-6.25872	-6.49368	TRUE	TRUE	TRUE	TRUE	TRUE	-2.28073	-2.54434	-1.60218	-2.08654	0.263611	0.678544	0.457799	FALSE	1255
FAB1	0	-4.47219	-4.25822	-5.04288	-4.61792	-5.76572	-5.88323	-6.18877	-5.62587	-6.49662	-6.6638	-6.47614	-6.47904	TRUE	TRUE	TRUE	TRUE	TRUE	-2.02443	-2.40558	-1.43326	-1.86112	0.381156	0.591166	0.544469	FALSE	1256
YLR164W	0	-4.42276	-4.50086	-4.55823	-4.72949	-6.28944	-6.25739	-5.55258	-5.90602	-6.40852	-6.50968	-5.7841	-6.36411	TRUE	TRUE	TRUE	TRUE	TRUE	-1.98576	-2.00883	-1.22587	-1.63462	0.0230712	0.759884	0.374206	FALSE	1257
YOL019W	0	-2.67227	-2.45337	-3.14549	-3.02792	-6.22545	-6.74948	-5.7079	-6.12479	-6.28984	-6.55761	-6.1473	-6.6155	TRUE	TRUE	TRUE	TRUE	TRUE	-3.61757	-4.10424	-3.00181	-3.58759	0.486667	0.615757	0.516651	FALSE	1258
YFR017C	NA	-3.69273	-4.14205	-4.4272	-4.53745	-5.67154	-6.08508	-5.73164	-6.18587	-6.23597	-6.19648	-6.03597	-6.39434	TRUE	TRUE	TRUE	TRUE	TRUE	-2.54324	-2.05442	-1.60877	-1.85688	-0.488818	0.934466	0.197538	FALSE	1259
SPB4	2	-3.56281	-3.38252	-4.10772	-4.04636	-6.52801	-6.72555	-6.29877	-6.7205	-6.40485	-6.57962	-6.51183	-6.54949	TRUE	TRUE	TRUE	TRUE	TRUE	-2.84204	-3.1971	-2.4041	-2.50312	0.355057	0.437939	0.693973	FALSE	1260
GCD14	NA	-3.45285	-3.19141	-3.75008	-3.50997	-6.58006	-6.80306	-6.44296	-6.84564	-6.54562	-6.54929	-6.42594	-6.15311	TRUE	TRUE	TRUE	TRUE	TRUE	-3.09277	-3.35788	-2.67585	-2.64314	0.265107	0.416915	0.714739	FALSE	1261
CDC50	0	-3.60372	-3.09513	-3.60387	-3.37938	-6.55407	-6.10864	-5.30691	-5.03805	-6.62581	-6.37801	-6.2301	-5.92676	TRUE	TRUE	TRUE	TRUE	TRUE	-3.02209	-3.28288	-2.62624	-2.54738	0.260792	0.395848	0.7355	FALSE	1262
RRP7	NA	-2.58693	-2.47701	-3.17413	-2.79314	-6.22174	-6.54065	-6.48073	-6.85162	-6.44868	-6.57914	-6.28728	-6.51467	TRUE	TRUE	TRUE	TRUE	TRUE	-3.86175	-4.10213	-3.11316	-3.72153	0.240384	0.748591	0.380606	FALSE	1263
YLR243W	1	-2.92975	-2.82522	-3.08526	-2.96686	-6.25639	-6.37274	-6.19932	-6.45572	-6.22305	-6.36542	-5.7947	-5.96316	TRUE	TRUE	TRUE	TRUE	TRUE	-3.2933	-3.5402	-2.70944	-2.9963	0.246904	0.58386	0.543907	FALSE	1264
YOR129C	0	-4.23595	-4.05551	-4.52554	-4.51415	-6.22305	-5.84916	-6.48935	-6.45742	-6.80724	-6.4545	-6.82399	-6.06215	TRUE	TRUE	TRUE	TRUE	TRUE	-2.57129	-2.39899	-2.29844	-1.54801	-0.172302	0.272845	0.850977	FALSE	1265
RRP4	0	-2.88193	-2.68492	-3.17587	-3.00968	-4.07146	-4.51436	-4.0904	-3.34628	-6.17158	-6.31213	-6.09811	-5.88108	TRUE	TRUE	TRUE	TRUE	TRUE	-3.28965	-3.62721	-2.92224	-2.8714	0.337559	0.36741	0.755806	FALSE	1266
YPT31	0	-1.55031	-1.35605	-2.06736	-1.88383	-4.91182	-4.4571	-4.42475	-3.99132	-6.33916	-6.46583	-6.40695	-6.31979	TRUE	TRUE	TRUE	TRUE	TRUE	-4.78885	-5.10978	-4.33959	-4.43596	0.320934	0.449254	0.673825	FALSE	1267
PRP45	1	-4.42434	-4.46423	-4.8573	-4.6375	-5.67764	-6.13497	-5.32532	-6.04779	-6.54784	-6.61941	-6.20323	-6.44746	TRUE	TRUE	TRUE	TRUE	TRUE	-2.1235	-2.15518	-1.34593	-1.80996	0.031677	0.77757	0.34522	FALSE	1268
SUT665	0	-4.17307	-4.04912	-4.78299	-4.67446	-6.14047	-6.53198	-6.06805	-6.6866	-6.22149	-6.26268	-6.15235	-6.44465	TRUE	TRUE	TRUE	TRUE	TRUE	-2.04842	-2.21356	-1.36936	-1.77019	0.165132	0.679069	0.443368	FALSE	1269
MRL1	NA	-4.40899	-4.27446	-4.80599	-4.91487	-5.57964	-5.83195	-4.74794	-4.59536	-6.67348	-6.43559	-6.50887	-6.51696	TRUE	TRUE	TRUE	TRUE	TRUE	-2.2645	-2.16113	-1.70288	-1.60209	-0.103365	0.561619	0.55904	FALSE	1270
YCK3	0	-3.36733	-3.14298	-3.73875	-3.3229	-4.92044	-5.64188	-3.50072	-4.82588	-6.64638	-6.55689	-6.18879	-6.44632	TRUE	TRUE	TRUE	TRUE	TRUE	-3.27905	-3.41391	-2.45005	-3.12342	0.134865	0.829002	0.290493	FALSE	1271
YKL033W	2	-4.49843	-4.15536	-4.86681	-4.55339	-5.99236	-5.05367	-4.8103	-6.11504	-6.66896	-6.50281	-6.07797	-6.74117	TRUE	TRUE	TRUE	TRUE	TRUE	-2.17053	-2.34745	-1.21116	-2.18778	0.176917	0.959373	0.159666	FALSE	1272
DMA1	0	-2.39831	-2.26756	-2.85947	-2.59138	-4.29638	-4.44263	-3.74155	-3.53151	-5.71138	-5.59307	-5.46419	-5.50781	TRUE	TRUE	TRUE	TRUE	TRUE	-3.31306	-3.32551	-2.60472	-2.91643	0.0124484	0.708347	0.409087	FALSE	1273
DUN1	NA	-4.75626	-4.49736	-4.83746	-4.76652	-6.04109	-6.60609	-6.23015	-5.93916	-6.62661	-6.78463	-6.19731	-6.44795	TRUE	TRUE	TRUE	TRUE	TRUE	-1.87036	-2.28728	-1.35984	-1.68144	0.416917	0.510516	0.60584	FALSE	1274
MMM1	2	-4.13897	-3.85358	-4.40503	-4.15376	-6.43022	-6.16965	-5.82766	-6.4458	-6.53741	-6.82513	-6.31107	-6.50315	TRUE	TRUE	TRUE	TRUE	TRUE	-2.39844	-2.97155	-1.90604	-2.34939	0.57311	0.492404	0.622155	FALSE	1275
YBL107C	0	-3.73499	-3.57275	-4.24008	-3.80851	-6.39375	-5.86812	-6.42643	-6.44232	-6.49176	-6.55783	-6.66525	-6.01534	TRUE	TRUE	TRUE	TRUE	TRUE	-2.75677	-2.98507	-2.42517	-2.20683	0.228299	0.331601	0.778242	FALSE	1276
CUT866	0	-4.80311	-4.65484	-4.20661	-4.323	-6.36741	-6.0541	-5.95803	-4.46994	-5.98207	-5.73204	-4.95779	-4.71832	TRUE	TRUE	TRUE	TRUE	TRUE	-1.17896	-1.0772	-0.751178	-0.395321	-0.101766	0.427786	0.681877	FALSE	1277
DIA1	0	-2.84125	-3.33357	-3.3422	-3.45362	-6.32043	-6.38215	-4.5412	-5.32545	-6.2915	-6.39773	-5.85374	-6.34933	TRUE	TRUE	TRUE	TRUE	TRUE	-3.45025	-3.06416	-2.51154	-2.89571	-0.38609	0.938714	0.168452	FALSE	1278
LYS14	3	-3.69784	-3.46057	-4.3564	-4.14366	-4.73959	-4.32719	-4.36021	-4.71068	-6.12306	-5.62987	-6.22674	-5.7614	TRUE	TRUE	TRUE	TRUE	TRUE	-2.42522	-2.1693	-1.87034	-1.61774	-0.25592	0.554879	0.551555	FALSE	1279
PSF3	NA	-3.3336	-3.15467	-3.75215	-3.58835	-6.89535	-5.99861	-6.18769	-6.24295	-6.35694	-6.41419	-6.04887	-6.46815	TRUE	TRUE	TRUE	TRUE	TRUE	-3.02334	-3.25952	-2.29673	-2.8798	0.236183	0.72661	0.379724	FALSE	1280
CET1	NA	-3.70972	-3.62178	-4.15908	-3.84562	-6.60972	-5.69829	-4.64766	-6.5955	-6.54552	-6.7044	-6.36985	-6.44759	TRUE	TRUE	TRUE	TRUE	TRUE	-2.8358	-3.08262	-2.21078	-2.60197	0.246825	0.625019	0.480654	FALSE	1281
HRD1	0	-3.24323	-3.13543	-3.81472	-3.64993	-6.79466	-6.74376	-6.36457	-6.23664	-6.72936	-6.77856	-6.73403	-6.75656	TRUE	TRUE	TRUE	TRUE	TRUE	-3.48613	-3.64313	-2.91931	-3.10663	0.157003	0.566818	0.536499	FALSE	1282
YLR224W	0	-2.62132	-2.39902	-2.80663	-2.78767	-6.26874	-6.22338	-6.06169	-5.62644	-6.33198	-6.52363	-6.1453	-6.18186	TRUE	TRUE	TRUE	TRUE	TRUE	-3.71066	-4.12461	-3.33867	-3.39419	0.413955	0.371985	0.730423	FALSE	1283
YBR255C-A	NA	-3.31391	-3.11296	-3.41714	-3.10014	-6.37023	-6.17116	-5.65203	-5.53056	-6.38571	-6.50262	-5.84528	-6.03184	TRUE	TRUE	TRUE	TRUE	TRUE	-3.0718	-3.38965	-2.42815	-2.93169	0.317856	0.643651	0.457962	FALSE	1284
PAF1	NA	-3.4702	-3.47726	-3.85207	-3.58905	-6.07158	-6.0061	-5.75201	-5.30619	-6.32551	-6.36075	-6.00026	-6.08005	TRUE	TRUE	TRUE	TRUE	TRUE	-2.85531	-2.88349	-2.14819	-2.491	0.0281784	0.707118	0.392495	FALSE	1285
TMN2	1	-3.0594	-2.8842	-3.06161	-2.91664	-5.61685	-5.06561	-5.64664	-5.04483	-6.18676	-6.68038	-5.92473	-5.87973	TRUE	TRUE	TRUE	TRUE	TRUE	-3.12736	-3.79618	-2.86311	-2.96308	0.668818	0.264251	0.833098	FALSE	1286
OCA4	NA	-4.79818	-4.51032	-5.22365	-4.51998	-6.15755	-6.20593	-5.60288	-6.49221	-6.46809	-6.60785	-6.10251	-6.31156	TRUE	TRUE	TRUE	TRUE	TRUE	-1.66991	-2.09754	-0.878864	-1.79158	0.427629	0.791042	0.305958	FALSE	1287
YDL012C	1	-2.99241	-3.06166	-2.71831	-3.20429	-5.63082	-5.65335	-5.13481	-4.73002	-6.21649	-6.28064	-5.36675	-5.90227	TRUE	TRUE	TRUE	TRUE	TRUE	-3.22409	-3.21898	-2.64844	-2.69797	-0.00510448	0.575646	0.521009	FALSE	1288
SIP1	1	-3.21403	-3.07289	-3.87959	-3.38272	-4.04978	-4.73377	-5.07879	-4.66392	-6.15707	-6.26606	-6.22205	-6.07993	TRUE	TRUE	TRUE	TRUE	TRUE	-2.94304	-3.19317	-2.34245	-2.69721	0.250128	0.60059	0.495964	FALSE	1289
RRP43	NA	-3.06394	-3.17258	-3.6557	-3.23388	-6.54793	-5.4824	-6.00778	-6.20858	-6.44973	-6.39732	-6.27866	-6.1253	TRUE	TRUE	TRUE	TRUE	TRUE	-3.38579	-3.22473	-2.62296	-2.89142	-0.161057	0.762828	0.333313	FALSE	1290
REX3	1	-4.06601	-3.89009	-3.95329	-3.92615	-5.78644	-5.60765	-5.63966	-5.00108	-6.08966	-6.15409	-6.0145	-5.05949	TRUE	TRUE	TRUE	TRUE	TRUE	-2.02365	-2.264	-2.06121	-1.13334	0.240346	-0.0375632	1.13066	FALSE	1291
RHO3	0	-2.38914	-2.3385	-2.75129	-2.65557	-6.06476	-6.01997	-6.47078	-5.59147	-6.22257	-6.50986	-6.03338	-6.2857	TRUE	TRUE	TRUE	TRUE	TRUE	-3.83343	-4.17135	-3.28209	-3.63013	0.337927	0.551334	0.541226	FALSE	1292
LHP1	2	-1.27775	-1.2666	-1.91704	-1.68199	-6.1163	-5.64336	-5.77209	-4.5636	-6.33391	-5.85823	-6.15686	-5.99779	TRUE	TRUE	TRUE	TRUE	TRUE	-5.05616	-4.59163	-4.23982	-4.3158	-0.464528	0.816339	0.275832	FALSE	1293
CBF5	NA	-0.516521	-0.357327	-1.12374	-0.905067	-6.63126	-6.55401	-6.43727	-6.52231	-6.47832	-6.54642	-6.41179	-6.67713	TRUE	TRUE	TRUE	TRUE	TRUE	-5.9618	-6.18909	-5.28805	-5.77207	0.227291	0.673746	0.417021	FALSE	1294
POS5	NA	-3.48176	-3.35911	-3.62066	-3.78148	-5.96194	-5.46897	-4.23185	-4.1633	-6.51001	-6.68896	-6.35342	-6.31713	TRUE	TRUE	TRUE	TRUE	TRUE	-3.02825	-3.32985	-2.73276	-2.53565	0.301602	0.295488	0.794196	FALSE	1295
RSA1	0	-3.9893	-3.77097	-4.18219	-3.7284	-4.93773	-4.53676	-5.48398	-5.02413	-6.43769	-6.14605	-5.76128	-5.88682	TRUE	TRUE	TRUE	TRUE	TRUE	-2.44838	-2.37508	-1.57909	-2.15842	-0.0733005	0.869287	0.216665	FALSE	1296
MUB1	0	-3.70517	-3.46971	-4.31385	-4.05064	-6.35764	-6.50751	-5.66866	-6.576	-6.62634	-6.67959	-6.57992	-6.83033	TRUE	TRUE	TRUE	TRUE	TRUE	-2.92117	-3.20988	-2.26606	-2.7797	0.288714	0.655108	0.430187	FALSE	1297
BTS1	0	-3.1391	-3.14311	-3.88264	-3.89731	-6.31741	-6.11831	-6.60361	-6.48915	-6.32804	-6.53595	-6.52364	-6.75488	TRUE	TRUE	TRUE	TRUE	TRUE	-3.18894	-3.39284	-2.641	-2.85757	0.203901	0.547946	0.53527	FALSE	1298
RCL1	1	-2.77825	-2.61667	-3.11463	-3.03884	-6.38374	-6.23943	-5.11514	-4.09631	-6.12274	-6.62317	-6.17709	-6.24522	TRUE	TRUE	TRUE	TRUE	TRUE	-3.34449	-4.00651	-3.06246	-3.20638	0.662021	0.282029	0.800129	FALSE	1299
VID27	0	-3.82908	-3.68968	-4.29813	-3.99021	-6.2931	-5.28152	-6.18202	-5.80254	-6.64676	-6.61788	-6.52082	-6.43176	TRUE	TRUE	TRUE	TRUE	TRUE	-2.81769	-2.9282	-2.2227	-2.44155	0.11052	0.59499	0.486655	FALSE	1300
LIP1	2	-1.28474	-1.18032	-1.83673	-1.60275	-5.08707	-5.28409	-4.31972	-4.46129	-5.62296	-5.13385	-5.49085	-5.15971	TRUE	TRUE	TRUE	TRUE	TRUE	-4.33823	-3.95353	-3.65413	-3.55696	-0.384692	0.684096	0.396577	FALSE	1301
ARP7	9	-3.80786	-3.77678	-4.48177	-4.22666	-6.52279	-6.22364	-6.32588	-6.4303	-6.501	-6.3796	-6.34497	-6.57876	TRUE	TRUE	TRUE	TRUE	TRUE	-2.69314	-2.60282	-1.86321	-2.35209	-0.0903217	0.829935	0.250729	FALSE	1302
ISN1	NA	-3.80961	-3.72785	-4.25227	-4.11908	-6.54462	-6.76565	-5.5305	-5.97138	-6.58062	-6.47716	-6.51862	-6.29364	TRUE	TRUE	TRUE	TRUE	TRUE	-2.77101	-2.74931	-2.26635	-2.17456	-0.0216934	0.504657	0.574749	FALSE	1303
THI80	NA	-3.89035	-3.96643	-4.51918	-4.24873	-5.82766	-6.37122	-6.47548	-5.87664	-6.56186	-6.67866	-6.61083	-6.46172	TRUE	TRUE	TRUE	TRUE	TRUE	-2.67152	-2.71223	-2.09166	-2.21299	0.0407114	0.579858	0.499237	FALSE	1304
TIP20	0	-3.7132	-3.66866	-4.09127	-3.92398	-6.34478	-6.40556	-6.62084	-6.70911	-6.69221	-6.5744	-6.17915	-6.64206	TRUE	TRUE	TRUE	TRUE	TRUE	-2.97902	-2.90574	-2.08788	-2.71807	-0.0732787	0.891138	0.187662	FALSE	1305
MRP10	1	-2.68512	-2.67174	-3.01587	-2.85283	-6.39186	-6.26409	-6.21297	-6.21069	-6.47735	-6.65496	-6.30686	-6.25979	TRUE	TRUE	TRUE	TRUE	TRUE	-3.79224	-3.98322	-3.29099	-3.40696	0.190981	0.501243	0.576254	FALSE	1306
GIM4	1	-3.71957	-3.28773	-4.44585	-3.30368	-6.43147	-6.69634	-6.19204	-6.26888	-6.40895	-6.58822	-6.22359	-6.43925	TRUE	TRUE	TRUE	TRUE	TRUE	-2.68938	-3.30049	-1.77774	-3.13557	0.61111	0.911644	0.164916	FALSE	1307
IKI1	NA	-3.28346	-3.16893	-3.51136	-3.5099	-6.33903	-6.53935	-5.78957	-5.60544	-6.60619	-6.76379	-6.33821	-6.52647	TRUE	TRUE	TRUE	TRUE	TRUE	-3.32274	-3.59485	-2.82684	-3.01657	0.272114	0.495894	0.57828	FALSE	1308
PRP6	0	-4.06281	-3.9294	-4.49077	-4.25736	-5.96295	-6.44236	-6.91566	-5.43864	-6.44169	-6.5356	-6.19678	-6.46319	TRUE	TRUE	TRUE	TRUE	TRUE	-2.37888	-2.6062	-1.70601	-2.20582	0.227313	0.672878	0.400374	FALSE	1309
YCL047C	NA	-4.38233	-4.18181	-4.60297	-4.34687	-5.77486	-6.25783	-5.41102	-5.95109	-6.47477	-6.64892	-6.34219	-6.09495	TRUE	TRUE	TRUE	TRUE	TRUE	-2.09244	-2.46711	-1.73923	-1.74807	0.374664	0.353217	0.719035	FALSE	1310
COX14	5	-2.23948	-2.28089	-2.56411	-2.53109	-4.44288	-4.01599	-3.57529	-4.17955	-6.44571	-6.18402	-5.588	-6.54489	TRUE	TRUE	TRUE	TRUE	TRUE	-4.20623	-3.90313	-3.02389	-4.0138	-0.303094	1.18234	-0.110665	FALSE	1311
RTT106_and_YNL205C	0	-3.7541	-3.73736	-4.11553	-4.08828	-5.95221	-6.25421	-6.11607	-6.03811	-6.47078	-6.74171	-6.38895	-6.46506	TRUE	TRUE	TRUE	TRUE	TRUE	-2.71668	-3.00435	-2.27342	-2.37677	0.287664	0.443262	0.627576	FALSE	1312
SKN7	0	-2.03452	-1.82801	-2.52561	-2.26695	-6.26296	-5.25147	-6.2037	-6.20112	-6.32814	-6.2864	-5.79541	-6.68025	TRUE	TRUE	TRUE	TRUE	TRUE	-4.29362	-4.45839	-3.26979	-4.4133	0.164772	1.02383	0.0450941	FALSE	1313
RFC2	0	-2.91638	-2.72218	-3.18676	-3.00847	-6.49655	-6.30978	-6.2852	-6.28785	-6.54895	-6.42358	-6.17078	-6.29201	TRUE	TRUE	TRUE	TRUE	TRUE	-3.63256	-3.7014	-2.98402	-3.28355	0.0688403	0.648542	0.417858	FALSE	1314
ARG8	1	-3.60899	-3.34156	-4.37523	-4.11446	-5.51049	-4.87445	-3.96946	-4.27158	-5.67356	-6.49611	-6.15941	-6.48536	TRUE	TRUE	TRUE	TRUE	TRUE	-2.06457	-3.15455	-1.78418	-2.3709	1.08998	0.280391	0.783649	FALSE	1315
STE7	0	-4.27438	-4.27867	-4.74374	-4.75023	-6.62878	-6.68383	-6.02352	-5.49216	-6.5393	-6.57366	-6.47905	-6.51093	TRUE	TRUE	TRUE	TRUE	TRUE	-2.26492	-2.29499	-1.73531	-1.7607	0.0300753	0.529608	0.53429	FALSE	1316
HMT1	2	-1.16596	-0.902496	-1.7809	-1.71229	-3.04993	-2.70331	-3.58529	-2.16162	-4.40019	-4.17496	-4.87764	-4.0589	TRUE	TRUE	TRUE	TRUE	TRUE	-3.23423	-3.27246	-3.09675	-2.34661	0.0382332	0.137485	0.925851	FALSE	1317
YJR088C	0	-2.9076	-2.93184	-3.42231	-3.05403	-5.61335	-6.40067	-5.48977	-6.05247	-6.58106	-6.46577	-6.31832	-6.30398	TRUE	TRUE	TRUE	TRUE	TRUE	-3.67345	-3.53393	-2.89601	-3.24995	-0.139527	0.777442	0.283977	FALSE	1318
YPT1	2	-1.07537	-0.921621	-1.26612	-1.18448	-4.97378	-5.86867	-5.73328	-4.76991	-6.39226	-6.38129	-6.12363	-6.04258	TRUE	TRUE	TRUE	TRUE	TRUE	-5.31689	-5.45967	-4.85752	-4.8581	0.142782	0.459367	0.60157	FALSE	1319
COA1	1	-2.73697	-2.66397	-2.9329	-3.02359	-6.39788	-6.26666	-6.3791	-6.61054	-6.37969	-6.65225	-6.1186	-6.40869	TRUE	TRUE	TRUE	TRUE	TRUE	-3.64273	-3.98828	-3.1857	-3.3851	0.345551	0.457026	0.60318	FALSE	1320
POC4	0	-3.41768	-3.08259	-3.49915	-3.53665	-5.47814	-4.87055	-5.88636	-5.02777	-6.42063	-6.71188	-6.43257	-6.17533	TRUE	TRUE	TRUE	TRUE	TRUE	-3.00295	-3.62929	-2.93342	-2.63868	0.626338	0.0695324	0.990615	FALSE	1321
SAM37	1	-4.0458	-4.19585	-4.78079	-4.44944	-6.22842	-6.68643	-5.49111	-6.31864	-6.46483	-6.54757	-6.34015	-6.6035	TRUE	TRUE	TRUE	TRUE	TRUE	-2.41903	-2.35172	-1.55935	-2.15406	-0.0673085	0.85968	0.197661	FALSE	1322
SHM2	0	0.0719921	0.0909961	-0.51037	-0.430239	-6.19329	-6.69163	-5.6482	-5.8611	-6.62196	-6.38328	-6.4356	-6.61671	TRUE	TRUE	TRUE	TRUE	TRUE	-6.69395	-6.47427	-5.92523	-6.18647	-0.219676	0.76872	0.287805	FALSE	1323
SEC17	2	-2.76026	-2.67231	-3.18443	-2.97129	-6.18787	-6.50633	-6.25813	-6.57524	-6.57649	-6.48642	-6.19893	-6.53097	TRUE	TRUE	TRUE	TRUE	TRUE	-3.81622	-3.81411	-3.0145	-3.55967	-0.00211185	0.801719	0.254439	FALSE	1324
GUT2	1	-3.65376	-4.13595	-3.97223	-3.94253	-4.23468	-4.95446	-5.03145	-3.8936	-4.0609	-5.04463	-4.64745	-3.52866	TRUE	TRUE	TRUE	TRUE	TRUE	-0.407145	-0.908683	-0.675222	0.413868	0.501538	-0.268077	1.32255	FALSE	1325
TAM41	NA	-4.00555	-3.79176	-4.44397	-4.17413	-6.75919	-6.4671	-5.53175	-6.34652	-6.58181	-6.68911	-6.453	-6.58437	TRUE	TRUE	TRUE	TRUE	TRUE	-2.57626	-2.89736	-2.00903	-2.41024	0.321092	0.567234	0.487113	FALSE	1326
GMH1	NA	-2.59564	-2.24107	-2.95174	-2.5051	-6.42075	-6.69524	-6.21451	-6.14204	-6.52141	-6.78553	-6.42594	-6.44851	TRUE	TRUE	TRUE	TRUE	TRUE	-3.92577	-4.54446	-3.4742	-3.94341	0.618689	0.451564	0.601047	FALSE	1327
YKL088W	0	-4.49932	-4.49713	-5.09212	-4.60688	-6.3213	-6.37777	-5.87357	-6.12027	-6.19041	-6.45832	-5.93945	-6.36	TRUE	TRUE	TRUE	TRUE	TRUE	-1.69109	-1.96119	-0.847336	-1.75312	0.2701	0.843757	0.208071	FALSE	1328
WSC2	0	-1.08618	-0.938716	-1.55287	-1.44955	-5.88388	-2.49228	-4.07349	-4.31186	-6.64313	-6.71925	-6.74331	-6.545	TRUE	TRUE	TRUE	TRUE	TRUE	-5.55695	-5.78053	-5.19044	-5.09545	0.223579	0.366518	0.68508	FALSE	1329
PBY1	1	-3.56459	-3.37324	-3.97852	-3.80225	-6.53179	-6.47438	-5.86105	-6.51921	-6.6302	-6.41494	-6.37035	-6.46704	TRUE	TRUE	TRUE	TRUE	TRUE	-3.06561	-3.0417	-2.39183	-2.66479	-0.0239094	0.67378	0.376909	FALSE	1330
MUK1	0	-3.99905	-4.00347	-4.2326	-3.80945	-6.02259	-5.79277	-5.8143	-5.8603	-6.20061	-6.48451	-5.36049	-6.31501	TRUE	TRUE	TRUE	TRUE	TRUE	-2.20155	-2.48104	-1.12789	-2.50555	0.279486	1.07366	-0.0245136	FALSE	1331
RSM28	NA	-3.40683	-3.64755	-3.86405	-3.76172	-6.56407	-6.51726	-6.6093	-5.28162	-6.56408	-6.4781	-6.13507	-6.43447	TRUE	TRUE	TRUE	TRUE	TRUE	-3.15724	-2.83055	-2.27102	-2.67274	-0.326697	0.886222	0.157803	FALSE	1332
GAS1	1	1.45221	1.33511	0.963349	0.961834	-5.83473	-6.46285	-5.89497	-7.09045	-6.44615	-6.60998	-6.43415	-6.44064	TRUE	TRUE	TRUE	TRUE	TRUE	-7.89836	-7.9451	-7.3975	-7.40247	0.0467302	0.500861	0.542623	FALSE	1333
MXR1	1	-2.60956	-2.31283	-2.80641	-2.2656	-2.63687	-2.83552	-4.23733	-3.51084	-6.14523	-6.0796	-5.68606	-5.64642	TRUE	TRUE	TRUE	TRUE	TRUE	-3.53566	-3.76677	-2.87964	-3.38082	0.231108	0.656019	0.385951	FALSE	1334
YAL044W-A	1	-2.65607	-2.56618	-3.02495	-2.63216	-5.87956	-6.05334	-5.20877	-5.23703	-6.25067	-6.20755	-5.78181	-6.07221	TRUE	TRUE	TRUE	TRUE	TRUE	-3.59459	-3.64136	-2.75686	-3.44005	0.0467695	0.837732	0.20131	FALSE	1335
TVP23	1	-1.89011	-1.63276	-2.21207	-2.18326	-5.83695	-6.14767	-5.28135	-5.26435	-6.09833	-6.14767	-5.98258	-6.09707	TRUE	TRUE	TRUE	TRUE	TRUE	-4.20822	-4.51491	-3.77051	-3.91381	0.30669	0.437701	0.601099	FALSE	1336
FMP26	2	-3.75576	-3.81723	-4.26905	-4.04408	-6.30745	-6.30072	-6.31098	-6.42891	-6.18728	-6.31694	-5.90538	-6.30075	TRUE	TRUE	TRUE	TRUE	TRUE	-2.43153	-2.4997	-1.63633	-2.25667	0.0681759	0.795196	0.243028	FALSE	1337
MEP3	1	-2.06088	-1.95524	-2.72051	-2.6628	-5.17263	-5.12879	-4.19552	-3.24738	-6.44527	-6.17061	-6.54345	-6.40155	TRUE	TRUE	TRUE	TRUE	TRUE	-4.3844	-4.21537	-3.82294	-3.73875	-0.169023	0.561456	0.47662	FALSE	1338
ENT5	0	-3.33243	-3.12927	-3.64528	-3.53707	-4.17758	-3.25055	-3.17245	-3.45418	-6.45538	-6.39794	-6.11559	-6.42033	TRUE	TRUE	TRUE	TRUE	TRUE	-3.12295	-3.26867	-2.4703	-2.88327	0.145716	0.652651	0.385401	FALSE	1339
ARP2	NA	-1.81768	-1.60454	-2.38338	-2.22073	-6.2575	-6.62006	-6.2423	-5.79787	-6.52738	-6.73667	-6.75819	-6.65117	TRUE	TRUE	TRUE	TRUE	TRUE	-4.7097	-5.13214	-4.37481	-4.43044	0.422435	0.334895	0.701694	FALSE	1340
PEX10	NA	-4.58294	-4.71239	-4.8591	-4.74359	-5.44284	-5.78918	-5.47967	-5.58384	-6.63661	-6.60989	-6.07263	-6.44492	TRUE	TRUE	TRUE	TRUE	TRUE	-2.05367	-1.89751	-1.21352	-1.70133	-0.156166	0.840147	0.196178	FALSE	1341
YOR062C	2	-3.90031	-4.52648	-4.3093	-4.61937	-3.84688	-5.12096	-5.41536	-4.54435	-6.62896	-6.48481	-6.44402	-6.13563	TRUE	TRUE	TRUE	TRUE	TRUE	-2.72864	-1.95833	-2.13472	-1.51626	-0.770311	0.593925	0.442075	FALSE	1342
QCR7	0	-1.43944	-1.44444	-2.08102	-1.90459	-4.72291	-4.71253	-5.44783	-4.00232	-6.2261	-6.40325	-6.26917	-6.42698	TRUE	TRUE	TRUE	TRUE	TRUE	-4.78666	-4.95881	-4.18815	-4.52239	0.172148	0.598509	0.436421	FALSE	1343
RPB4	0	-2.99245	-2.81905	-3.05752	-2.64986	-5.6424	-5.63817	-5.37161	-5.09109	-6.51279	-6.63752	-5.91404	-6.0973	TRUE	TRUE	TRUE	TRUE	TRUE	-3.52034	-3.81847	-2.85651	-3.44743	0.298123	0.66383	0.371034	FALSE	1344
NRP1	0	-2.53313	-2.23677	-3.05501	-2.80239	-6.09211	-6.65675	-6.38773	-5.49587	-6.51186	-6.61901	-6.46571	-6.72005	TRUE	TRUE	TRUE	TRUE	TRUE	-3.97873	-4.38224	-3.4107	-3.91766	0.403502	0.568031	0.464576	FALSE	1345
TAF6	NA	-3.02123	-2.65978	-3.5844	-3.38263	-5.99416	-6.16814	-6.10785	-5.29382	-6.06756	-6.39978	-6.57444	-6.1474	TRUE	TRUE	TRUE	TRUE	TRUE	-3.04634	-3.74	-2.99004	-2.76478	0.69366	0.0562952	0.975218	FALSE	1346
SUI3	2	-0.461199	-0.254863	-1.03458	-0.689551	-3.04195	-2.52606	-2.67064	-1.1106	-6.45573	-6.43287	-6.38299	-6.48273	TRUE	TRUE	TRUE	TRUE	TRUE	-5.99453	-6.17801	-5.3484	-5.79318	0.183476	0.646128	0.384833	FALSE	1347
SLY1	0	-2.48407	-2.29857	-3.05352	-2.89475	-6.34168	-6.3484	-5.87043	-5.46421	-6.53585	-6.53135	-6.45314	-6.74906	TRUE	TRUE	TRUE	TRUE	TRUE	-4.05178	-4.23278	-3.39962	-3.8543	0.180998	0.652166	0.378476	FALSE	1348
YAP5	0	-4.58497	-4.52487	-4.56749	-4.53176	-6.57101	-6.64565	-5.9444	-6.21561	-6.38165	-6.50509	-6.20628	-5.64016	TRUE	TRUE	TRUE	TRUE	TRUE	-1.79668	-1.98022	-1.63879	-1.1084	0.183537	0.157891	0.871821	FALSE	1349
LST7	NA	-4.30671	-4.03707	-4.41159	-4.01899	-5.977	-5.2244	-4.86664	-5.68371	-6.0672	-6.13675	-5.57548	-5.68664	TRUE	TRUE	TRUE	TRUE	TRUE	-1.76048	-2.09968	-1.16388	-1.66765	0.339196	0.596601	0.432028	FALSE	1350
SWP82	0	-4.44692	-4.30056	-4.73793	-4.44435	-5.73192	-5.69186	-6.35213	-5.76417	-6.44972	-6.49511	-6.36782	-5.98405	TRUE	TRUE	TRUE	TRUE	TRUE	-2.00281	-2.19455	-1.62988	-1.5397	0.191749	0.372921	0.654853	FALSE	1351
SRP40	3	-1.91606	-1.62593	-2.37865	-2.37408	-6.51762	-6.51292	-6.48372	-6.71082	-6.36817	-6.28738	-6.44911	-6.39292	TRUE	TRUE	TRUE	TRUE	TRUE	-4.45211	-4.66145	-4.07046	-4.01884	0.209344	0.381647	0.642611	FALSE	1352
YNL213C	3	-4.45928	-4.27627	-4.63359	-4.08335	-5.76681	-5.43503	-5.62775	-5.46121	-6.46988	-6.33568	-5.86022	-5.90495	TRUE	TRUE	TRUE	TRUE	TRUE	-2.0106	-2.05941	-1.22663	-1.8216	0.048813	0.783965	0.237813	FALSE	1353
YDR051C	0	-3.77728	-3.62142	-4.07501	-3.86652	-6.33074	-6.61708	-6.09264	-6.11844	-6.47971	-6.59111	-6.19602	-6.40092	TRUE	TRUE	TRUE	TRUE	TRUE	-2.70243	-2.96969	-2.12101	-2.5344	0.267258	0.581424	0.435292	FALSE	1354
SIR4	NA	-4.55592	-4.25277	-4.91933	-4.58018	-6.06076	-6.33932	-6.56344	-5.99515	-6.54609	-6.67486	-6.37272	-6.52287	TRUE	TRUE	TRUE	TRUE	TRUE	-1.99018	-2.42209	-1.45339	-1.94269	0.431911	0.536783	0.479401	FALSE	1355
ADH4	7	-2.28426	-2.22792	-2.91106	-2.70395	-5.63275	-4.39086	-6.06468	-5.66656	-6.35745	-5.76934	-6.14841	-6.06558	TRUE	TRUE	TRUE	TRUE	TRUE	-4.07319	-3.54142	-3.23735	-3.36162	-0.53177	0.835841	0.179798	FALSE	1356
PRE8	NA	-1.12134	-0.989344	-1.4203	-1.27094	-5.15025	-4.98477	-4.70704	-5.4197	-6.29859	-6.74366	-5.96099	-6.64621	TRUE	TRUE	TRUE	TRUE	TRUE	-5.17724	-5.75431	-4.54069	-5.37527	0.577067	0.636558	0.379044	FALSE	1357
HAP2	0	-4.54031	-4.47628	-4.87928	-4.61582	-6.21224	-5.81622	-6.19675	-6.55551	-6.56718	-6.75614	-6.38812	-6.39853	TRUE	TRUE	TRUE	TRUE	TRUE	-2.02688	-2.27985	-1.50884	-1.78271	0.252977	0.518034	0.497148	FALSE	1358
SSK1	NA	-3.51158	-3.5286	-3.9403	-3.89555	-6.78303	-6.81406	-5.88664	-6.76417	-6.42237	-6.63651	-6.36381	-6.47922	TRUE	TRUE	TRUE	TRUE	TRUE	-2.91079	-3.10791	-2.42351	-2.58367	0.197127	0.487282	0.524241	FALSE	1359
MRPS28	NA	-3.8904	-3.76761	-4.19865	-4.07385	-6.00779	-6.34313	-6.02913	-5.34867	-6.5561	-6.39951	-6.19838	-6.36107	TRUE	TRUE	TRUE	TRUE	TRUE	-2.66571	-2.63191	-1.99973	-2.28722	-0.0338013	0.665972	0.344684	FALSE	1360
VPS1	0	-1.38397	-1.15244	-2.11641	-1.77405	-6.43306	-6.53223	-6.75529	-6.30386	-6.22014	-6.758	-6.74812	-6.57627	TRUE	TRUE	TRUE	TRUE	TRUE	-4.83617	-5.60556	-4.63171	-4.80221	0.769392	0.204463	0.803351	FALSE	1361
WWM1	0	-1.49825	-1.33142	-1.59514	-1.61608	-5.67497	-6.18434	-6.45675	-6.2292	-6.31239	-6.45631	-6.01304	-6.13217	TRUE	TRUE	TRUE	TRUE	TRUE	-4.81415	-5.12489	-4.4179	-4.51609	0.310743	0.396248	0.608796	FALSE	1362
ACT1	2	1.14319	1.06665	0.978882	1.12703	-4.39532	-4.50609	-4.23228	-3.9998	-5.32109	-5.32165	-5.09207	-4.65069	TRUE	TRUE	TRUE	TRUE	TRUE	-6.46429	-6.38831	-6.07095	-5.77772	-0.075981	0.393339	0.610584	FALSE	1363
MET31	1	-3.85294	-3.75714	-4.17345	-4.23321	-6.50068	-6.26671	-5.8373	-6.67969	-6.04208	-6.53186	-6.00087	-6.36623	TRUE	TRUE	TRUE	TRUE	TRUE	-2.18914	-2.77472	-1.82743	-2.13302	0.585576	0.361715	0.641695	FALSE	1364
MRPL15	NA	-3.79405	-3.59395	-4.04546	-4.01042	-6.62021	-6.46953	-6.5255	-6.48442	-6.56033	-6.50707	-6.2789	-6.45304	TRUE	TRUE	TRUE	TRUE	TRUE	-2.76628	-2.91312	-2.23344	-2.44262	0.146843	0.532836	0.470502	FALSE	1365
YLR065C	0	-2.01645	-1.77695	-2.40856	-2.28239	-5.00556	-5.89446	-5.82371	-5.5963	-6.41665	-6.34712	-6.42238	-6.23947	TRUE	TRUE	TRUE	TRUE	TRUE	-4.4002	-4.57017	-4.01381	-3.95708	0.169975	0.386384	0.613095	FALSE	1366
HLJ1	NA	-2.92471	-2.649	-3.20598	-2.88323	-5.53271	-5.14955	-4.99744	-4.61006	-6.39091	-6.6423	-5.98446	-6.56501	TRUE	TRUE	TRUE	TRUE	TRUE	-3.4662	-3.9933	-2.77848	-3.68178	0.527102	0.687724	0.311522	FALSE	1367
POM34	1	-2.92815	-2.75419	-3.14339	-3.02029	-6.38873	-6.2719	-6.21988	-6.00793	-6.43831	-6.45438	-6.28598	-6.09003	TRUE	TRUE	TRUE	TRUE	TRUE	-3.51016	-3.70019	-3.14259	-3.06974	0.190035	0.367574	0.63045	FALSE	1368
STB3	1	-3.32246	-3.2244	-3.75239	-3.23282	-4.775	-5.23937	-5.57678	-6.04755	-6.33052	-6.36103	-6.02496	-6.10847	TRUE	TRUE	TRUE	TRUE	TRUE	-3.00806	-3.13663	-2.27257	-2.87565	0.128571	0.735494	0.260984	FALSE	1369
ENT1	1	-3.19827	-3.18886	-3.70026	-3.44134	-6.33228	-5.83738	-5.24866	-5.85178	-6.20381	-6.46476	-6.20663	-6.22007	TRUE	TRUE	TRUE	TRUE	TRUE	-3.00554	-3.2759	-2.50637	-2.77872	0.270359	0.499167	0.497176	FALSE	1370
ARO9	0	-2.61406	-2.55323	-2.85416	-2.77647	-6.26181	-5.59482	-4.42113	-5.21003	-6.53816	-6.27025	-6.05588	-6.22242	TRUE	TRUE	TRUE	TRUE	TRUE	-3.9241	-3.71702	-3.20172	-3.44595	-0.207074	0.722375	0.271077	FALSE	1371
MOB2	NA	-3.63739	-3.50344	-3.8363	-4.1148	-6.65948	-6.58069	-5.79294	-6.40685	-6.73593	-6.73487	-6.66959	-6.62177	TRUE	TRUE	TRUE	TRUE	TRUE	-3.09854	-3.23143	-2.83329	-2.50697	0.132885	0.265257	0.724456	FALSE	1372
MAP1	0	-0.781284	-0.657783	-1.0941	-0.988706	-3.9289	-3.01535	-2.55035	-2.3672	-6.06857	-6.21342	-5.78825	-6.15282	TRUE	TRUE	TRUE	TRUE	TRUE	-5.28728	-5.55564	-4.69415	-5.16411	0.268356	0.593137	0.391529	FALSE	1373
YCR016W	NA	-3.29978	-3.18611	-3.78275	-3.29627	-6.56773	-5.99228	-5.44855	-5.89576	-6.44731	-6.44007	-6.24888	-6.24745	TRUE	TRUE	TRUE	TRUE	TRUE	-3.14753	-3.25396	-2.46612	-2.95118	0.106438	0.681403	0.302781	FALSE	1374
MRPL33	NA	-3.32409	-3.09316	-3.26589	-2.99237	-3.9929	-4.33324	-4.73583	-4.81463	-6.7594	-6.8535	-6.09866	-6.37166	TRUE	TRUE	TRUE	TRUE	TRUE	-3.4353	-3.76034	-2.83277	-3.37929	0.325032	0.602532	0.381043	FALSE	1375
BRR6	NA	-4.04481	-3.68525	-3.91014	-3.62182	-5.64641	-4.66857	-4.62202	-4.72971	-6.62879	-6.65167	-5.48506	-6.61496	TRUE	TRUE	TRUE	TRUE	TRUE	-2.58398	-2.96642	-1.57492	-2.99314	0.382437	1.00906	-0.026723	FALSE	1376
MSS116	2	-2.32144	-2.37255	-2.87015	-2.81724	-1.78345	-1.79382	-2.52864	-1.59857	-6.32926	-6.67571	-6.47823	-6.53981	TRUE	TRUE	TRUE	TRUE	TRUE	-4.00782	-4.30316	-3.60808	-3.72257	0.295336	0.39974	0.580587	FALSE	1377
STB1	NA	-4.21375	-4.03485	-4.45752	-4.16973	-5.73288	-5.42385	-6.28563	-5.87895	-6.55505	-6.64216	-6.0433	-6.55254	TRUE	TRUE	TRUE	TRUE	TRUE	-2.34131	-2.60731	-1.58577	-2.38281	0.266001	0.755533	0.224498	FALSE	1378
TRM12	0	-4.24792	-4.27884	-4.78545	-4.45069	-6.73622	-6.55262	-6.14276	-6.0959	-6.58725	-6.65125	-6.32312	-6.64502	TRUE	TRUE	TRUE	TRUE	TRUE	-2.33933	-2.37241	-1.53767	-2.19432	0.0330802	0.80166	0.178088	FALSE	1379
YPL245W	1	-3.04613	-2.99927	-2.96185	-2.81187	-6.63516	-6.7334	-5.72552	-5.58535	-6.41818	-6.56959	-5.89365	-5.84401	TRUE	TRUE	TRUE	TRUE	TRUE	-3.37204	-3.57032	-2.93179	-3.03214	0.198279	0.440248	0.538178	FALSE	1380
YLL058W	0	-3.87872	-3.86103	-3.76151	-3.70787	-5.98638	-5.88098	-5.32655	-5.16656	-6.78955	-6.63374	-6.0612	-6.11374	TRUE	TRUE	TRUE	TRUE	TRUE	-2.91084	-2.77271	-2.29969	-2.40587	-0.138132	0.611148	0.36684	FALSE	1381
ARC40	1	-0.723899	-0.654087	-1.08232	-1.01929	-6.74885	-6.55727	-5.85627	-5.81869	-6.64677	-6.64168	-6.39938	-6.63505	TRUE	TRUE	TRUE	TRUE	TRUE	-5.92287	-5.98759	-5.31706	-5.61576	0.0647243	0.605805	0.371831	FALSE	1382
DID4	1	-3.50419	-3.41466	-3.6975	-3.41607	-5.948	-6.45312	-6.26812	-6.44393	-6.23853	-6.52875	-6.01904	-5.96589	TRUE	TRUE	TRUE	TRUE	TRUE	-2.73434	-3.11409	-2.32154	-2.54982	0.379756	0.412796	0.564272	FALSE	1383
NOP8	0	-4.00833	-3.86035	-4.44345	-4.07949	-5.42188	-5.30863	-5.05268	-4.11054	-6.01174	-6.18164	-5.97235	-5.89925	TRUE	TRUE	TRUE	TRUE	TRUE	-2.00342	-2.3213	-1.52889	-1.81976	0.317882	0.474522	0.501539	FALSE	1384
YLL054C	NA	-4.33153	-4.17697	-4.50823	-4.30274	-6.52594	-6.63723	-6.02669	-6.03	-6.51917	-6.03966	-5.90973	-5.97739	TRUE	TRUE	TRUE	TRUE	TRUE	-2.18764	-1.86269	-1.4015	-1.67465	-0.324948	0.786139	0.188043	FALSE	1385
MRPS16	NA	-3.7599	-3.41481	-3.81458	-3.47876	-6.36542	-6.56962	-6.13115	-6.1928	-6.58956	-6.51482	-6.25701	-5.99246	TRUE	TRUE	TRUE	TRUE	TRUE	-2.82966	-3.1	-2.44243	-2.51371	0.270342	0.387228	0.586294	FALSE	1386
SUT843	3	-4.43074	-4.69094	-4.84881	-4.78745	-4.28386	-4.01793	-4.3188	-3.94044	-5.24923	-4.9738	-5.08011	-4.68587	TRUE	TRUE	TRUE	TRUE	TRUE	-0.818494	-0.28286	-0.231297	0.101581	-0.535634	0.587196	0.384441	FALSE	1387
SEC5	0	-3.63596	-3.35197	-4.01825	-3.78399	-5.12906	-4.41233	-5.81072	-5.09926	-5.59803	-5.31018	-5.62634	-5.12465	TRUE	TRUE	TRUE	TRUE	TRUE	-1.96207	-1.95821	-1.60809	-1.34066	-0.00385488	0.353977	0.617555	FALSE	1388
YEH2	0	-3.57599	-3.32082	-3.94439	-3.77669	-6.33664	-6.68688	-6.52207	-6.55667	-6.48385	-6.64544	-6.50077	-6.48334	TRUE	TRUE	TRUE	TRUE	TRUE	-2.90787	-3.32462	-2.55638	-2.70665	0.416754	0.351483	0.617968	FALSE	1389
COX13	0	-1.56048	-1.51741	-2.31534	-1.86366	-5.68005	-6.29526	-5.92694	-6.37372	-6.74199	-6.2123	-6.44653	-6.64114	TRUE	TRUE	TRUE	TRUE	TRUE	-5.18151	-4.69489	-4.13118	-4.77748	-0.486621	1.05032	-0.0825897	FALSE	1390
YNL305C	0	-2.61189	-2.69242	-2.69884	-2.65018	-5.41822	-4.97546	-4.22493	-3.66063	-6.5567	-6.62837	-5.88724	-6.37803	TRUE	TRUE	TRUE	TRUE	TRUE	-3.94481	-3.93595	-3.1884	-3.72785	-0.00885161	0.756403	0.208104	FALSE	1391
YRB2	1	-3.7161	-3.76457	-4.33113	-4.01496	-6.48901	-6.13619	-5.8103	-5.67138	-6.1467	-6.46287	-6.28302	-6.22789	TRUE	TRUE	TRUE	TRUE	TRUE	-2.4306	-2.6983	-1.95189	-2.21293	0.267703	0.478706	0.485367	FALSE	1392
ALG12	0	-1.29007	-1.13055	-1.47616	-1.3944	-4.18916	-4.07275	-5.27298	-4.31516	-6.29045	-6.63193	-6.34065	-6.06804	TRUE	TRUE	TRUE	TRUE	TRUE	-5.00038	-5.50138	-4.86449	-4.67364	0.500995	0.135888	0.827734	FALSE	1393
PSF2	1	-4.14815	-3.90139	-4.38395	-4.26008	-6.25256	-6.28224	-5.77985	-4.4775	-6.69387	-6.7718	-6.53403	-6.56464	TRUE	TRUE	TRUE	TRUE	TRUE	-2.54572	-2.87041	-2.15008	-2.30456	0.324692	0.395635	0.565852	FALSE	1394
VMA22	6	-3.23039	-3.56167	-3.75801	-3.50685	-5.62671	-4.92347	-3.58869	-4.25596	-6.58578	-6.45639	-6.22733	-6.32636	TRUE	TRUE	TRUE	TRUE	TRUE	-3.35538	-2.89472	-2.46933	-2.8195	-0.460664	0.886058	0.0752153	FALSE	1395
RNA14	0	-3.44421	-3.26253	-3.45251	-3.51655	-6.33325	-6.17603	-5.85471	-5.56048	-6.75776	-6.58123	-6.19709	-6.44338	TRUE	TRUE	TRUE	TRUE	TRUE	-3.31355	-3.3187	-2.74458	-2.92683	0.00514673	0.568975	0.391866	FALSE	1396
AGE2	NA	-2.70138	-2.49701	-3.26177	-2.97458	-6.17127	-6.54976	-5.76328	-6.18837	-6.33563	-6.66176	-6.53187	-6.5428	TRUE	TRUE	TRUE	TRUE	TRUE	-3.63426	-4.16474	-3.2701	-3.56823	0.530486	0.364159	0.596518	FALSE	1397
SUT004	0	-4.13976	-4.12203	-4.3967	-4.00103	-6.2971	-6.46781	-5.72035	-5.09128	-6.40438	-6.73532	-6.2093	-6.10794	TRUE	TRUE	TRUE	TRUE	TRUE	-2.26462	-2.61329	-1.8126	-2.1069	0.348665	0.452018	0.506383	FALSE	1398
TOA2	NA	-1.9562	-1.70889	-2.19109	-1.93995	-5.46535	-5.86511	-4.99425	-5.24977	-6.50037	-6.34532	-5.7599	-6.59555	TRUE	TRUE	TRUE	TRUE	TRUE	-4.54416	-4.63643	-3.5688	-4.65559	0.0922686	0.975362	-0.0191607	FALSE	1399
CUT479	0	-5.01814	-4.69684	-3.69845	-3.20261	-5.22789	-5.24063	-3.21493	-3.65645	-6.12379	-5.80164	-4.23138	-3.9248	TRUE	TRUE	TRUE	TRUE	TRUE	-1.10565	-1.1048	-0.532932	-0.722193	-0.000846801	0.572719	0.38261	FALSE	1400
INP51	2	-4.23189	-4.04549	-4.70109	-4.24766	-6.52138	-6.35442	-6.16664	-5.69463	-6.29604	-6.4428	-6.15312	-6.30233	TRUE	TRUE	TRUE	TRUE	TRUE	-2.06415	-2.39731	-1.45203	-2.05468	0.333155	0.61212	0.34263	FALSE	1401
SRP14	NA	-2.24879	-2.17942	-2.45558	-2.33028	-6.22475	-6.34402	-5.88804	-5.83751	-6.52866	-6.66891	-6.17803	-6.42394	TRUE	TRUE	TRUE	TRUE	TRUE	-4.27987	-4.48949	-3.72244	-4.09366	0.20962	0.557422	0.395825	FALSE	1402
RFX1	0	-4.22413	-4.36002	-4.9199	-4.55729	-5.76142	-6.39037	-5.06237	-6.48114	-6.32676	-6.21365	-6.25073	-6.23052	TRUE	TRUE	TRUE	TRUE	TRUE	-2.10263	-1.85362	-1.33082	-1.67323	-0.249003	0.771802	0.180393	FALSE	1403
NBP35	NA	-3.65433	-3.48366	-3.77613	-3.85291	-5.77394	-5.71706	-4.72457	-5.75351	-6.07268	-6.52815	-5.95281	-6.19176	TRUE	TRUE	TRUE	TRUE	TRUE	-2.41835	-3.04449	-2.17668	-2.33885	0.62614	0.241664	0.70564	FALSE	1404
ERG9	1	-0.763533	-0.867294	-1.1328	-1.05732	-6.0539	-5.02355	-5.32716	-4.67977	-6.33985	-6.38416	-6.17426	-6.16238	TRUE	TRUE	TRUE	TRUE	TRUE	-5.57632	-5.51686	-5.04146	-5.10506	-0.0594564	0.534861	0.411801	FALSE	1405
RMI1	0	-4.59614	-4.67185	-3.99116	-4.15185	-5.78014	-5.97073	-4.76998	-4.73963	-6.39781	-6.3725	-5.02309	-5.67676	TRUE	TRUE	TRUE	TRUE	TRUE	-1.80167	-1.70065	-1.03193	-1.52492	-0.10102	0.769733	0.175731	FALSE	1406
YDR161W	0	-2.65428	-2.4884	-3.1945	-3.00799	-5.22573	-6.00894	-4.62171	-4.21265	-6.39811	-6.24278	-6.47393	-6.28214	TRUE	TRUE	TRUE	TRUE	TRUE	-3.74382	-3.75438	-3.27944	-3.27415	0.0105588	0.464384	0.480228	FALSE	1407
MTR2	2	-3.3781	-3.36283	-3.21539	-3.20478	-6.10277	-5.66574	-6.17227	-4.54456	-6.22697	-6.06354	-5.7275	-5.29773	TRUE	TRUE	TRUE	TRUE	TRUE	-2.84887	-2.70072	-2.51211	-2.09294	-0.148152	0.33676	0.607772	FALSE	1408
CSL4	0	-3.03396	-2.80854	-3.21592	-3.08788	-6.51265	-6.64649	-5.93827	-5.52471	-6.21195	-6.49691	-6.02282	-6.20312	TRUE	TRUE	TRUE	TRUE	TRUE	-3.17799	-3.68837	-2.8069	-3.11523	0.51038	0.371087	0.573135	FALSE	1409
SUT182	0	-4.6204	-4.85965	-4.55343	-4.52193	-5.79581	-5.45787	-4.6742	-4.34139	-6.26632	-6.25812	-5.55877	-5.6177	TRUE	TRUE	TRUE	TRUE	TRUE	-1.64592	-1.39847	-1.00534	-1.09576	-0.247451	0.640583	0.302709	FALSE	1410
SDT1	6	-3.70401	-3.53986	-4.01184	-3.85724	-6.44431	-6.59186	-6.21475	-5.98249	-6.5949	-6.63707	-6.34917	-6.56577	TRUE	TRUE	TRUE	TRUE	TRUE	-2.89089	-3.0972	-2.33733	-2.70853	0.206317	0.553561	0.38867	FALSE	1411
ORC1	NA	-4.53683	-4.33516	-4.94445	-4.78902	-6.30564	-6.38159	-6.15616	-6.06227	-6.20386	-6.54537	-6.03123	-6.63773	TRUE	TRUE	TRUE	TRUE	TRUE	-1.66703	-2.21021	-1.08678	-1.84872	0.543186	0.580244	0.361496	FALSE	1412
YBR204C	3	-4.15684	-4.05603	-4.62401	-4.32115	-6.21171	-5.99656	-5.99451	-6.41591	-6.60724	-6.41481	-6.17398	-6.63966	TRUE	TRUE	TRUE	TRUE	TRUE	-2.4504	-2.35878	-1.54998	-2.31851	-0.0916173	0.900427	0.0402785	FALSE	1413
YNR040W	1	-4.48997	-4.37495	-4.82224	-4.31849	-6.21753	-6.43607	-5.13004	-5.76388	-6.24332	-6.56397	-6.04712	-6.09644	TRUE	TRUE	TRUE	TRUE	TRUE	-1.75334	-2.18902	-1.22488	-1.77795	0.435672	0.528465	0.411063	FALSE	1414
UTP8	0	-2.24522	-2.04404	-2.82948	-2.61453	-5.61912	-5.4079	-4.47657	-3.99159	-6.51323	-6.40248	-6.54775	-6.58379	TRUE	TRUE	TRUE	TRUE	TRUE	-4.26801	-4.35844	-3.71827	-3.96926	0.0904337	0.54974	0.389184	FALSE	1415
MRS4	0	-3.00103	-2.94057	-3.47089	-3.1742	-5.35411	-6.0581	-5.00808	-5.47043	-6.46676	-6.30922	-6.10738	-6.43485	TRUE	TRUE	TRUE	TRUE	TRUE	-3.46573	-3.36865	-2.63649	-3.26065	-0.0970777	0.829244	0.108	FALSE	1416
HSP104	6	-2.11565	-2.24935	-3.00965	-2.89766	-6.52806	-6.37704	-5.97767	-5.63254	-6.17801	-6.12206	-6.14728	-6.75976	TRUE	TRUE	TRUE	TRUE	TRUE	-4.06235	-3.87271	-3.13763	-3.8621	-0.189644	0.924725	0.0106079	FALSE	1417
DAN4	0	-3.92401	-3.96087	-4.29661	-4.2362	-4.96275	-4.87126	-5.14148	-4.97461	-5.71652	-6.23533	-6.11728	-5.5473	TRUE	TRUE	TRUE	TRUE	TRUE	-1.79251	-2.27446	-1.82067	-1.3111	0.481945	-0.0281609	0.963359	FALSE	1418
GPI18	0	-1.46776	-1.62335	-1.90812	-1.78038	-5.15557	-4.23185	-6.07644	-5.03803	-6.56607	-6.56966	-6.29899	-6.50066	TRUE	TRUE	TRUE	TRUE	TRUE	-5.09831	-4.94631	-4.39087	-4.72028	-0.151995	0.707441	0.226035	FALSE	1419
RSB1	9	-4.17546	-4.20121	-4.6888	-4.6574	-4.29779	-5.25743	-4.88868	-5.27754	-6.0454	-6.16057	-6.15331	-6.08891	TRUE	TRUE	TRUE	TRUE	TRUE	-1.86995	-1.95937	-1.46452	-1.43151	0.0894208	0.40543	0.527857	FALSE	1420
TAF4	3	-3.13858	-3.24137	-3.74195	-3.34633	-6.54446	-6.73008	-6.08094	-5.89314	-6.2025	-6.57088	-5.96745	-6.58172	TRUE	TRUE	TRUE	TRUE	TRUE	-3.06392	-3.32951	-2.22551	-3.23539	0.265582	0.838415	0.0941199	FALSE	1421
PHB2	2	-2.55688	-2.54709	-2.80554	-2.75005	-5.29015	-5.63969	-5.38183	-5.18588	-6.50988	-6.40163	-5.92726	-6.50421	TRUE	TRUE	TRUE	TRUE	TRUE	-3.953	-3.85454	-3.12172	-3.75415	-0.0984604	0.83128	0.100389	FALSE	1422
SIL1	NA	-3.79518	-3.63845	-4.17698	-4.08957	-6.42895	-6.162	-5.3731	-5.87019	-6.41727	-6.61085	-6.28743	-6.64438	TRUE	TRUE	TRUE	TRUE	TRUE	-2.62209	-2.9724	-2.11044	-2.55481	0.350313	0.511643	0.417585	FALSE	1423
YIR007W	0	-4.68427	-4.61594	-4.93887	-4.81105	-6.32067	-6.49591	-6.59704	-6.21318	-6.38762	-6.70824	-6.42352	-6.19369	TRUE	TRUE	TRUE	TRUE	TRUE	-1.70335	-2.0923	-1.48465	-1.38263	0.388954	0.218698	0.709669	FALSE	1424
PYK2	NA	-3.22548	-3.40204	-3.65069	-3.87149	-3.82737	-3.49389	-2.99894	-3.91797	-4.10582	-3.24713	-3.77692	-3.54402	TRUE	TRUE	TRUE	TRUE	TRUE	-0.880331	0.154904	-0.126229	0.327473	-1.03524	0.754101	0.172569	FALSE	1425
CDC8	1	-3.60004	-3.47037	-3.82517	-3.61982	-4.65945	-4.72434	-4.28021	-3.92766	-5.91007	-5.22238	-5.69809	-4.88285	TRUE	TRUE	TRUE	TRUE	TRUE	-2.31002	-1.75202	-1.87292	-1.26303	-0.558009	0.437105	0.488983	FALSE	1426
PRK1	0	-4.11017	-3.87491	-4.70244	-4.30719	-5.43702	-5.92362	-6.55256	-6.57073	-6.27169	-6.42896	-6.37287	-6.42643	TRUE	TRUE	TRUE	TRUE	TRUE	-2.16152	-2.55406	-1.67044	-2.11924	0.392534	0.491086	0.434816	FALSE	1427
SRB7	3	-3.63648	-3.56209	-4.26865	-3.69291	-6.88369	-6.07149	-5.39206	-5.91121	-5.80016	-5.47101	-5.6201	-5.48832	TRUE	TRUE	TRUE	TRUE	TRUE	-2.16368	-1.90892	-1.35145	-1.79541	-0.254754	0.812225	0.113514	FALSE	1428
PCA1	2	-4.25527	-4.26453	-4.37152	-4.4647	-4.71108	-5.11399	-3.4269	-3.25585	-6.38146	-6.61398	-6.27459	-6.11212	TRUE	TRUE	TRUE	TRUE	TRUE	-2.12619	-2.34945	-1.90307	-1.64742	0.223256	0.223119	0.702028	FALSE	1429
TYE7	2	-1.36044	-1.37644	-2.06441	-1.73349	-5.37282	-5.85369	-5.87841	-5.50393	-6.43864	-6.34693	-6.43686	-6.48534	TRUE	TRUE	TRUE	TRUE	TRUE	-5.0782	-4.97049	-4.37246	-4.75185	-0.107707	0.705741	0.218643	FALSE	1430
UBA1	0	-0.568073	-0.492433	-0.939339	-0.615506	-6.42947	-6.18212	-5.75827	-5.45364	-6.78257	-6.55661	-6.50229	-6.40999	TRUE	TRUE	TRUE	TRUE	TRUE	-6.2145	-6.06417	-5.56295	-5.79448	-0.150328	0.651556	0.269691	FALSE	1431
ECM29	NA	-2.43566	-2.42008	-3.06362	-2.86629	-6.73232	-6.45299	-5.71064	-5.95656	-6.42767	-6.64746	-6.52987	-6.69847	TRUE	TRUE	TRUE	TRUE	TRUE	-3.992	-4.22738	-3.46625	-3.83218	0.235373	0.525755	0.395198	FALSE	1432
TRS120	1	-2.99637	-2.90555	-3.70625	-3.34341	-6.10594	-6.10797	-5.7668	-5.74035	-6.5802	-6.59997	-6.46061	-6.94673	TRUE	TRUE	TRUE	TRUE	TRUE	-3.58383	-3.69441	-2.75435	-3.60331	0.110582	0.829475	0.0910989	FALSE	1433
RCN2	1	-2.38916	-2.74555	-2.48055	-2.43114	-5.04323	-5.85218	-4.9834	-4.87518	-6.44823	-6.53342	-5.50513	-6.33348	TRUE	TRUE	TRUE	TRUE	TRUE	-4.05907	-3.78787	-3.02458	-3.90234	-0.271205	1.03449	-0.114473	FALSE	1434
STP3	0	-1.366	-1.33479	-1.72178	-1.76716	-5.4726	-5.8154	-5.82266	-6.16663	-6.14071	-6.42127	-5.91405	-6.51641	TRUE	TRUE	TRUE	TRUE	TRUE	-4.77471	-5.08648	-4.19227	-4.74925	0.311763	0.582446	0.337225	FALSE	1435
UGA3	NA	-4.29697	-4.3281	-4.6512	-4.33452	-4.55062	-4.475	-4.45546	-4.62187	-6.32487	-6.31544	-6.05802	-6.02513	TRUE	TRUE	TRUE	TRUE	TRUE	-2.02791	-1.98735	-1.40682	-1.69061	-0.0405613	0.621092	0.296734	FALSE	1436
ALT2	1	-3.12278	-2.94359	-3.5343	-3.31434	-5.14185	-4.21897	-5.89393	-4.28029	-5.09861	-4.66777	-5.28405	-4.34706	TRUE	TRUE	TRUE	TRUE	TRUE	-1.97583	-1.72418	-1.74975	-1.03272	-0.251645	0.22608	0.691457	FALSE	1437
YCL033C	0	-3.28153	-3.36105	-3.44791	-3.43219	-6.03334	-5.93951	-5.68571	-5.80737	-6.4824	-6.54535	-6.13432	-6.21651	TRUE	TRUE	TRUE	TRUE	TRUE	-3.20087	-3.1843	-2.68641	-2.78432	-0.0165749	0.514463	0.399974	FALSE	1438
ALG8	1	-1.3907	-1.25621	-1.89034	-1.87113	-6.67044	-6.47175	-5.61519	-6.13456	-6.36838	-6.92116	-6.67385	-6.8176	TRUE	TRUE	TRUE	TRUE	TRUE	-4.97768	-5.66495	-4.78351	-4.94647	0.687269	0.194171	0.718476	FALSE	1439
VPS36	NA	-3.89086	-4.23226	-4.1394	-4.05987	-6.39077	-6.49718	-4.98509	-5.7281	-6.60453	-6.5219	-6.42469	-5.86537	TRUE	TRUE	TRUE	TRUE	TRUE	-2.71367	-2.28964	-2.28529	-1.8055	-0.424029	0.428381	0.484144	FALSE	1440
CUT265	2	-4.66452	-5.08991	-3.6093	-3.81573	-4.65299	-4.88885	-2.86421	-3.17286	-4.93007	-5.8437	-3.23316	-4.29924	TRUE	TRUE	TRUE	TRUE	TRUE	-0.265545	-0.753786	0.376139	-0.483506	0.488241	0.641685	0.27028	FALSE	1441
RRP17	6	-3.51396	-3.2849	-3.99234	-3.60681	-5.29407	-6.48088	-6.42188	-5.98465	-6.41364	-6.47359	-6.33387	-6.44327	TRUE	TRUE	TRUE	TRUE	TRUE	-2.89968	-3.18869	-2.34153	-2.83645	0.289002	0.558152	0.352231	FALSE	1442
VPS41	1	-4.40651	-4.20498	-4.97634	-4.47664	-5.79081	-6.27347	-5.83971	-6.29622	-6.39957	-6.27347	-6.34421	-6.26182	TRUE	TRUE	TRUE	TRUE	TRUE	-1.99306	-2.06849	-1.36786	-1.78518	0.0754288	0.625198	0.283309	FALSE	1443
SUT521	0	-4.4504	-4.66337	-4.45047	-4.82587	-6.30584	-5.19749	-5.55265	-5.57222	-6.29941	-6.59167	-6.02871	-6.11809	TRUE	TRUE	TRUE	TRUE	TRUE	-1.84901	-1.92829	-1.57825	-1.29222	0.079285	0.270764	0.636075	FALSE	1444
UBP10	0	-2.77414	-2.6299	-3.19653	-3.00506	-6.43777	-6.47893	-5.85007	-5.14026	-6.34701	-6.46508	-6.19275	-6.51224	TRUE	TRUE	TRUE	TRUE	TRUE	-3.57286	-3.83518	-2.99622	-3.50719	0.262316	0.576638	0.327992	FALSE	1445
FAD1	0	-3.66704	-3.64227	-4.21424	-3.94036	-6.13336	-5.77501	-6.26608	-5.40225	-6.63262	-6.3481	-6.62677	-6.29587	TRUE	TRUE	TRUE	TRUE	TRUE	-2.96558	-2.70583	-2.41253	-2.35551	-0.259747	0.553047	0.350325	FALSE	1446
WAR1	0	-4.09989	-4.04103	-4.47819	-4.2648	-4.85916	-4.94339	-5.17549	-4.69451	-5.954	-6.15271	-5.87135	-5.93484	TRUE	TRUE	TRUE	TRUE	TRUE	-1.85411	-2.11168	-1.39316	-1.67004	0.257566	0.460955	0.441635	FALSE	1447
YLR257W	3	-1.16352	-1.37161	-1.95134	-1.94045	-6.13607	-6.32009	-5.82591	-5.92398	-5.73724	-5.94283	-5.66937	-6.46494	TRUE	TRUE	TRUE	TRUE	TRUE	-4.57372	-4.57121	-3.71803	-4.52449	-0.00250527	0.855688	0.046723	FALSE	1448
MSD1	NA	-4.53966	-4.57464	-4.95633	-4.64086	-4.40021	-3.86622	-4.81343	-4.16752	-6.59502	-6.6339	-6.34014	-6.46987	TRUE	TRUE	TRUE	TRUE	TRUE	-2.05535	-2.05926	-1.38381	-1.82901	0.00390258	0.671545	0.230245	FALSE	1449
RMT2	NA	-2.73426	-2.42255	-3.193	-2.9212	-6.30181	-6.48166	-5.57616	-5.66697	-6.36102	-6.64407	-6.42515	-6.63561	TRUE	TRUE	TRUE	TRUE	TRUE	-3.62676	-4.22152	-3.23215	-3.71441	0.594767	0.394603	0.507115	FALSE	1450
BSC2	2	-4.3234	-4.09872	-4.33403	-4.13708	-4.96517	-6.1822	-4.30028	-4.19471	-6.27343	-6.3179	-6.08576	-5.65419	TRUE	TRUE	TRUE	TRUE	TRUE	-1.95003	-2.21917	-1.75173	-1.51712	0.269148	0.198294	0.702059	FALSE	1451
YAP1	1	-2.86544	-2.69862	-3.15203	-2.76598	-4.80381	-4.25397	-4.27711	-4.14295	-6.47472	-6.3992	-6.292	-6.03658	TRUE	TRUE	TRUE	TRUE	TRUE	-3.60928	-3.70058	-3.13997	-3.2706	0.0913021	0.469312	0.429977	FALSE	1452
SUT549	0	-4.06881	-4.49438	-3.74015	-3.4824	-5.2048	-5.33701	-4.34449	-4.45172	-6.08188	-6.02856	-4.91186	-4.9592	TRUE	TRUE	TRUE	TRUE	TRUE	-2.01306	-1.53419	-1.1717	-1.4768	-0.478877	0.841362	0.0573864	FALSE	1453
RVB1	NA	-2.32339	-2.06908	-2.8442	-2.55734	-4.93777	-4.44603	-4.85792	-4.96275	-5.83913	-5.4699	-5.6394	-5.78138	TRUE	TRUE	TRUE	TRUE	TRUE	-3.51574	-3.40082	-2.7952	-3.22404	-0.114919	0.720536	0.176776	FALSE	1454
HOR7	3	0.566268	0.35236	0.389191	0.469168	-5.62911	-5.43361	-5.86238	-5.88903	-5.52372	-6.28239	-5.42668	-5.54307	TRUE	TRUE	TRUE	TRUE	TRUE	-6.08999	-6.63474	-5.81587	-6.01224	0.544757	0.274114	0.622509	FALSE	1455
PEX12	0	-3.94175	-3.80235	-4.2916	-4.07958	-6.47221	-6.45272	-6.29026	-6.73561	-6.39468	-6.66073	-5.90038	-6.88626	TRUE	TRUE	TRUE	TRUE	TRUE	-2.45293	-2.85838	-1.60879	-2.80668	0.405444	0.844149	0.0516974	FALSE	1456
SLP1	0	-4.21998	-4.13891	-4.92379	-4.72219	-6.8413	-6.67921	-6.8148	-6.56187	-6.14818	-6.38554	-6.61777	-6.30732	TRUE	TRUE	TRUE	TRUE	TRUE	-1.9282	-2.24663	-1.69398	-1.58513	0.318431	0.234222	0.661501	FALSE	1457
FMP21	0	-2.57147	-2.41353	-2.52816	-2.53678	-5.78978	-6.2018	-6.10466	-5.95305	-6.49211	-6.65818	-6.09982	-6.23596	TRUE	TRUE	TRUE	TRUE	TRUE	-3.92063	-4.24465	-3.57166	-3.69918	0.324013	0.348969	0.545462	FALSE	1458
COQ5	0	-1.7689	-1.44619	-2.12636	-1.89329	-5.67558	-5.33068	-5.77918	-6.01061	-6.01585	-6.21542	-5.98157	-6.16296	TRUE	TRUE	TRUE	TRUE	TRUE	-4.24695	-4.76923	-3.85521	-4.26966	0.52228	0.391737	0.499564	FALSE	1459
ECM21	0	-3.44386	-3.41971	-4.10132	-3.81301	-4.99051	-3.3497	-5.23067	-4.3755	-6.49851	-6.73943	-6.70161	-6.69666	TRUE	TRUE	TRUE	TRUE	TRUE	-3.05465	-3.31971	-2.60029	-2.88364	0.26506	0.454359	0.43607	FALSE	1460
BCD1	8	-4.61739	-4.49088	-4.9395	-4.8073	-5.21264	-5.37313	-4.99257	-5.38572	-5.83715	-5.87895	-5.75158	-5.71415	TRUE	TRUE	TRUE	TRUE	TRUE	-1.21975	-1.38808	-0.812084	-0.906851	0.168323	0.407669	0.481225	FALSE	1461
YPS1	0	-0.633382	-0.876566	-0.88862	-1.00775	-6.28162	-6.42377	-4.64044	-4.90306	-6.58374	-6.54074	-5.89364	-6.72962	TRUE	TRUE	TRUE	TRUE	TRUE	-5.95035	-5.66418	-5.00502	-5.72186	-0.286178	0.94534	-0.0576867	FALSE	1462
SLM1	0	-3.44783	-3.49365	-4.26822	-4.10677	-6.06655	-6.35519	-6.81007	-6.14671	-6.02162	-6.514	-6.52181	-6.56111	TRUE	TRUE	TRUE	TRUE	TRUE	-2.57379	-3.02035	-2.25359	-2.45435	0.446567	0.320192	0.566006	FALSE	1463
UBC4	3	-0.195703	-0.231591	-0.249447	-0.154712	-6.11339	-6.26896	-4.82877	-5.2839	-5.84644	-5.58532	-5.13326	-5.38933	TRUE	TRUE	TRUE	TRUE	TRUE	-5.65074	-5.35373	-4.88381	-5.23462	-0.297013	0.766928	0.119107	FALSE	1464
OAF3	2	-4.44958	-4.19632	-4.70604	-4.57625	-6.44458	-6.42332	-6.42682	-6.45437	-6.31891	-6.40128	-6.15788	-6.313	TRUE	TRUE	TRUE	TRUE	TRUE	-1.86934	-2.20496	-1.45185	-1.73675	0.335623	0.417493	0.468212	FALSE	1465
IES3	0	-3.06563	-3.13015	-3.24161	-3.29839	-5.30204	-4.3127	-5.44749	-4.6138	-5.34471	-5.33446	-5.03131	-5.10659	TRUE	TRUE	TRUE	TRUE	TRUE	-2.27908	-2.2043	-1.78971	-1.8082	-0.0747768	0.489373	0.396098	FALSE	1466
MRPL7	0	-3.28627	-3.19508	-3.75143	-3.59379	-6.14546	-5.80755	-5.66265	-6.24545	-6.69896	-6.44992	-6.55324	-6.5743	TRUE	TRUE	TRUE	TRUE	TRUE	-3.41269	-3.25484	-2.80181	-2.98051	-0.157848	0.61088	0.27433	FALSE	1467
MRPL22	0	-3.38428	-3.4675	-4.11389	-3.63064	-5.48881	-5.64684	-5.09008	-5.73399	-6.29057	-6.5658	-6.29561	-6.56909	TRUE	TRUE	TRUE	TRUE	TRUE	-2.90629	-3.0983	-2.18172	-2.93845	0.192014	0.724568	0.159853	FALSE	1468
SAH1	3	1.14027	1.14322	0.5931	0.657045	-5.50606	-5.12499	-4.38483	-4.4269	-5.95639	-6.48973	-6.17958	-6.41616	TRUE	TRUE	TRUE	TRUE	TRUE	-7.09665	-7.63295	-6.77268	-7.07321	0.5363	0.323969	0.559745	FALSE	1469
YIP5	0	-2.14737	-2.08668	-2.53023	-2.41673	-5.04083	-6.24595	-5.15105	-6.0885	-6.1802	-6.72998	-6.28716	-6.45359	TRUE	TRUE	TRUE	TRUE	TRUE	-4.03284	-4.6433	-3.75693	-4.03686	0.610465	0.275902	0.606436	FALSE	1470
TRM13	1	-4.17759	-3.98312	-4.54084	-4.56701	-5.41759	-5.89253	-6.71418	-5.32826	-6.59482	-6.75526	-6.55069	-6.86562	TRUE	TRUE	TRUE	TRUE	TRUE	-2.41723	-2.77214	-2.00985	-2.29862	0.354905	0.407383	0.473521	FALSE	1471
ZRG17	NA	-2.90267	-2.81892	-3.49539	-3.35066	-3.29014	-5.06566	-5.12856	-5.05425	-6.35574	-6.71174	-6.447	-6.8655	TRUE	TRUE	TRUE	TRUE	TRUE	-3.45307	-3.89282	-2.95162	-3.51484	0.439749	0.501456	0.377985	FALSE	1472
GPD2	3	-0.252058	-0.323444	-0.852474	-0.734816	-6.53683	-6.30668	-6.20023	-6.67845	-6.14119	-6.28421	-6.00041	-6.5608	TRUE	TRUE	TRUE	TRUE	TRUE	-5.88913	-5.96076	-5.14794	-5.82599	0.0716353	0.741189	0.134778	FALSE	1473
YKL018C-A	0	-4.22308	-4.28693	-4.46874	-4.16061	-6.60333	-6.60911	-6.0369	-6.39551	-6.57891	-6.5442	-6.15623	-6.21096	TRUE	TRUE	TRUE	TRUE	TRUE	-2.35583	-2.25727	-1.68749	-2.05035	-0.0985594	0.668335	0.206915	FALSE	1474
HXK2	NA	1.18735	1.05617	0.63444	0.661437	-4.97441	-6.90821	-4.77467	-6.05646	-6.22852	-6.31026	-6.32452	-6.28817	TRUE	TRUE	TRUE	TRUE	TRUE	-7.41587	-7.36643	-6.95896	-6.9496	-0.0494451	0.456912	0.416825	FALSE	1475
ARL1	NA	-3.04272	-2.61387	-3.56545	-3.11412	-6.68776	-6.05692	-6.00678	-6.01789	-6.27257	-6.24329	-6.36303	-6.30223	TRUE	TRUE	TRUE	TRUE	TRUE	-3.22985	-3.62942	-2.79758	-3.18811	0.39957	0.432271	0.441314	FALSE	1476
TPT1	1	-3.75689	-3.44318	-4.15626	-4.05644	-4.24955	-3.37461	-4.35814	-3.8993	-6.28271	-6.00757	-6.27989	-6.15076	TRUE	TRUE	TRUE	TRUE	TRUE	-2.52582	-2.5644	-2.12364	-2.09432	0.0385748	0.402184	0.470079	FALSE	1477
YFR039C	NA	-3.69755	-3.5245	-3.90174	-3.91392	-5.42822	-5.3676	-6.04578	-5.25632	-6.70752	-6.54074	-6.51218	-6.45833	TRUE	TRUE	TRUE	TRUE	TRUE	-3.00997	-3.01623	-2.61045	-2.54441	0.00625886	0.399528	0.471822	FALSE	1478
PRE7	5	-1.60891	-1.53612	-1.67704	-1.50384	-6.66455	-6.41451	-5.24959	-6.00261	-6.30743	-6.41717	-5.63884	-6.25249	TRUE	TRUE	TRUE	TRUE	TRUE	-4.69852	-4.88105	-3.9618	-4.74865	0.182529	0.736722	0.132399	FALSE	1479
SUR1	5	-1.0024	-1.44506	-1.78024	-1.72765	-5.39211	-4.74404	-5.91805	-5.68603	-5.42939	-5.5173	-5.4855	-5.65395	TRUE	TRUE	TRUE	TRUE	TRUE	-4.42699	-4.07224	-3.70526	-3.9263	-0.354746	0.721725	0.145935	FALSE	1480
PSR1	0	-2.74276	-2.58604	-3.09499	-2.98595	-6.63243	-6.51092	-5.98912	-6.62081	-6.43686	-6.47664	-6.28837	-6.5098	TRUE	TRUE	TRUE	TRUE	TRUE	-3.69411	-3.89061	-3.19339	-3.52384	0.196499	0.500719	0.36676	FALSE	1481
YOR292C	NA	-3.08221	-3.09993	-3.41414	-3.3008	-7.43162	-6.43128	-6.33942	-6.80726	-6.51835	-6.70852	-6.25813	-6.63468	TRUE	TRUE	TRUE	TRUE	TRUE	-3.43614	-3.60859	-2.844	-3.33388	0.172453	0.592141	0.274713	FALSE	1482
MOT3	1	-3.43153	-3.37279	-4.08335	-3.93675	-5.70329	-5.71783	-5.35925	-4.81622	-6.09559	-6.38314	-6.39597	-6.43192	TRUE	TRUE	TRUE	TRUE	TRUE	-2.66406	-3.01035	-2.31262	-2.49518	0.34629	0.351445	0.515174	FALSE	1483
SCL1	1	-1.28008	-1.21462	-1.68338	-1.56288	-4.71539	-4.4778	-3.37239	-3.25967	-6.46144	-6.532	-6.42686	-6.45209	TRUE	TRUE	TRUE	TRUE	TRUE	-5.18136	-5.31738	-4.74348	-4.88921	0.136024	0.437883	0.428175	FALSE	1484
TFG1	0	-3.44019	-3.24484	-3.80285	-3.55939	-5.79913	-5.24227	-6.87416	-5.53991	-6.78378	-6.49444	-6.62034	-6.47107	TRUE	TRUE	TRUE	TRUE	TRUE	-3.34359	-3.2496	-2.81749	-2.91167	-0.0939866	0.5261	0.337929	FALSE	1485
ULP1	NA	-4.43442	-4.40604	-4.90232	-4.31919	-5.17553	-4.51305	-5.93157	-4.80648	-6.3462	-6.63351	-6.13294	-6.3649	TRUE	TRUE	TRUE	TRUE	TRUE	-1.91178	-2.22746	-1.23062	-2.04571	0.315682	0.68116	0.18175	FALSE	1486
CUT764	1	-4.42207	-4.82878	-4.56405	-4.99308	-5.21153	-6.35254	-5.58658	-4.74882	-5.8756	-6.44832	-5.9969	-5.7706	TRUE	TRUE	TRUE	TRUE	TRUE	-1.45353	-1.61954	-1.43285	-0.777525	0.166012	0.0206786	0.842019	FALSE	1487
MGM101	0	-3.02525	-2.90173	-3.51114	-3.32591	-5.43202	-6.24816	-4.74178	-5.52556	-6.47084	-6.63677	-6.43148	-6.72426	TRUE	TRUE	TRUE	TRUE	TRUE	-3.44559	-3.73504	-2.92034	-3.39834	0.289452	0.525246	0.336699	FALSE	1488
ECM25	NA	-3.12901	-3.02828	-3.5218	-3.42544	-7.0805	-6.37691	-6.56745	-6.08131	-6.6877	-6.62182	-6.60256	-6.63495	TRUE	TRUE	TRUE	TRUE	TRUE	-3.55868	-3.59354	-3.08076	-3.20951	0.0348544	0.477921	0.384023	FALSE	1489
HSV2	0	-4.09116	-3.94092	-4.372	-4.28739	-6.46603	-6.53943	-6.25983	-6.82352	-6.22729	-6.48821	-6.33819	-6.14342	TRUE	TRUE	TRUE	TRUE	TRUE	-2.13613	-2.54729	-1.96619	-1.85603	0.411156	0.169941	0.691258	FALSE	1490
RFA3	1	-1.35604	-1.3741	-1.85735	-1.57723	-6.69302	-6.61431	-6.38997	-6.61129	-6.40277	-6.6452	-6.29722	-6.59447	TRUE	TRUE	TRUE	TRUE	TRUE	-5.04673	-5.2711	-4.43988	-5.01724	0.224363	0.606858	0.253856	FALSE	1491
ARG5%2C6	1	-4.07048	-3.93531	-4.64493	-4.37415	-6.285	-6.57588	-6.38452	-6.51521	-6.56573	-6.66675	-6.64854	-6.73707	TRUE	TRUE	TRUE	TRUE	TRUE	-2.49525	-2.73144	-2.00361	-2.36292	0.236196	0.491639	0.368516	FALSE	1492
RPN11	0	-2.35909	-2.24785	-2.54873	-2.49573	-6.36222	-6.24508	-6.34955	-6.69171	-6.80646	-6.72561	-6.60588	-6.50451	TRUE	TRUE	TRUE	TRUE	TRUE	-4.44738	-4.47776	-4.05716	-4.00878	0.0303863	0.39022	0.468979	FALSE	1493
HSM3	0	-4.17255	-3.87235	-4.24756	-4.1085	-6.44099	-6.51269	-5.75889	-6.13634	-6.51286	-6.53397	-6.52774	-5.97339	TRUE	TRUE	TRUE	TRUE	TRUE	-2.34031	-2.66162	-2.28019	-1.86489	0.321313	0.0601176	0.796728	FALSE	1494
MRPL1	1	-3.04754	-3.04453	-3.54854	-3.48337	-5.6324	-5.36818	-6.08227	-5.13543	-6.56937	-6.50427	-6.6696	-6.48799	TRUE	TRUE	TRUE	TRUE	TRUE	-3.52183	-3.45974	-3.12106	-3.00462	-0.0620942	0.400773	0.455115	FALSE	1495
TRS33	0	-3.19803	-3.13448	-3.4305	-3.54858	-6.34291	-5.70456	-5.94136	-5.98184	-6.07748	-5.73208	-5.93727	-5.66384	TRUE	TRUE	TRUE	TRUE	TRUE	-2.87945	-2.59761	-2.50677	-2.11526	-0.281846	0.372684	0.482347	FALSE	1496
MTF1	NA	-4.72126	-4.55894	-4.78548	-4.88827	-6.64827	-6.37313	-5.46162	-6.63175	-6.29369	-6.75523	-6.12281	-6.46487	TRUE	TRUE	TRUE	TRUE	TRUE	-1.57242	-2.19629	-1.33732	-1.5766	0.623865	0.235102	0.619684	FALSE	1497
ATG26	NA	-4.47956	-4.35234	-4.84266	-4.7071	-6.63252	-6.11036	-3.84485	-6.06159	-6.67252	-6.57184	-6.22975	-6.87772	TRUE	TRUE	TRUE	TRUE	TRUE	-2.19295	-2.2195	-1.38709	-2.17062	0.0265458	0.805858	0.0488803	FALSE	1498
ERD2	1	-1.29633	-0.925737	-1.55643	-1.36638	-6.02144	-6.44302	-6.58382	-5.54236	-6.52878	-6.61801	-6.51358	-6.47966	TRUE	TRUE	TRUE	TRUE	TRUE	-5.23245	-5.69227	-4.95715	-5.11328	0.459825	0.2753	0.578989	FALSE	1499
YMR252C_and_YMR253C	2	-3.66183	-3.55207	-3.95021	-3.85199	-2.99388	-2.68717	-5.01023	-2.82559	-6.65986	-6.59556	-6.36693	-6.62341	TRUE	TRUE	TRUE	TRUE	TRUE	-2.99804	-3.04349	-2.41672	-2.77143	0.0454528	0.581316	0.272063	FALSE	1500
CBP6	1	-4.70292	-4.52772	-5.02399	-4.6507	-6.50797	-5.90114	-5.86555	-6.16711	-6.48163	-6.23241	-6.27164	-6.03708	TRUE	TRUE	TRUE	TRUE	TRUE	-1.77871	-1.70469	-1.24764	-1.38638	-0.0740219	0.531071	0.31831	FALSE	1501
SEC2	0	-4.05314	-3.82044	-4.29083	-4.22347	-4.036	-3.524	-3.76129	-2.92822	-5.83593	-5.66502	-6.25764	-5.03655	TRUE	TRUE	TRUE	TRUE	TRUE	-1.78279	-1.84459	-1.96681	-0.813087	0.061798	-0.18402	1.0315	FALSE	1502
CDC21	NA	-3.97082	-3.8137	-4.40441	-4.19221	-5.15193	-4.95409	-4.82504	-5.14516	-6.14982	-6.60159	-6.68971	-6.02637	TRUE	TRUE	TRUE	TRUE	TRUE	-2.17899	-2.78789	-2.2853	-1.83416	0.608896	-0.106309	0.953731	FALSE	1503
YIL055C	NA	-4.66616	-4.88923	-4.83732	-4.91928	-6.06316	-6.35772	-6.09589	-6.65537	-6.53562	-6.40538	-5.90914	-6.38588	TRUE	TRUE	TRUE	TRUE	TRUE	-1.86946	-1.51615	-1.07181	-1.4666	-0.353316	0.797647	0.0495448	FALSE	1504
RBS1	2	-3.86737	-3.74253	-4.2168	-4.12528	-6.37107	-6.254	-5.592	-6.08983	-6.01858	-6.43757	-5.97598	-6.36789	TRUE	TRUE	TRUE	TRUE	TRUE	-2.1512	-2.69504	-1.75917	-2.24261	0.54384	0.392029	0.452437	FALSE	1505
YJR111C	0	-3.49172	-3.40388	-3.75554	-3.57234	-6.66043	-6.35859	-6.56897	-6.41278	-6.67832	-6.58074	-6.36925	-6.47795	TRUE	TRUE	TRUE	TRUE	TRUE	-3.1866	-3.17686	-2.61371	-2.9056	-0.0097342	0.572884	0.271259	FALSE	1506
RSM18	0	-3.10793	-3.0813	-3.75523	-3.10287	-6.48564	-6.47814	-6.05212	-5.56268	-6.39835	-6.50335	-6.51525	-6.21256	TRUE	TRUE	TRUE	TRUE	TRUE	-3.29042	-3.42206	-2.76002	-3.10969	0.131638	0.530404	0.312365	FALSE	1507
RRP46	0	-2.54936	-2.39461	-2.99943	-2.95628	-6.15086	-5.94561	-5.81011	-5.9007	-6.46996	-6.59217	-6.67006	-6.56181	TRUE	TRUE	TRUE	TRUE	TRUE	-3.9206	-4.19756	-3.67062	-3.60553	0.276957	0.249979	0.592025	FALSE	1508
YBL028C	0	-2.04566	-1.99465	-2.21788	-1.95167	-2.77735	-2.21461	-2.87506	-2.79149	-6.56864	-6.31511	-6.01663	-6.15582	TRUE	TRUE	TRUE	TRUE	TRUE	-4.52298	-4.32047	-3.79875	-4.20415	-0.202514	0.724226	0.116318	FALSE	1509
PET8	0	-2.93513	-3.03559	-3.2572	-3.27798	-4.55694	-4.80888	-4.1083	-4.6928	-5.70785	-5.42027	-5.69899	-5.1532	TRUE	TRUE	TRUE	TRUE	TRUE	-2.77271	-2.38468	-2.4418	-1.87522	-0.388036	0.330916	0.509455	FALSE	1510
TRM11	7	-2.80708	-2.62667	-3.25637	-3.04428	-5.31789	-5.13333	-4.58548	-6.3717	-6.23878	-5.83971	-6.08126	-6.02432	TRUE	TRUE	TRUE	TRUE	TRUE	-3.4317	-3.21304	-2.82488	-2.98003	-0.218663	0.606818	0.233005	FALSE	1511
RPC10	0	-1.44181	-1.16887	-1.62314	-1.28767	-3.76522	-4.59755	-5.04818	-5.23839	-6.4425	-6.47364	-6.4279	-5.94955	TRUE	TRUE	TRUE	TRUE	TRUE	-5.0007	-5.30477	-4.80476	-4.66188	0.304071	0.195931	0.642892	FALSE	1512
CSE1	NA	-1.44604	-1.32869	-2.28804	-1.99439	-5.96873	-5.88272	-4.38994	-4.29425	-6.09961	-5.50486	-6.42434	-5.84971	TRUE	TRUE	TRUE	TRUE	TRUE	-4.65358	-4.17617	-4.13631	-3.85533	-0.477408	0.517271	0.320842	FALSE	1513
MSB4	0	-4.75066	-4.57533	-4.70385	-4.73348	-6.15512	-6.10364	-6.04088	-6.46873	-6.13422	-6.48619	-5.87699	-6.01682	TRUE	TRUE	TRUE	TRUE	TRUE	-1.38355	-1.91085	-1.17314	-1.28334	0.527299	0.210413	0.627514	FALSE	1514
CHO1	0	-0.795446	-0.749291	-0.941224	-0.971162	-4.78443	-5.6532	-5.01334	-3.74866	-6.72081	-6.26336	-5.9757	-6.53871	TRUE	TRUE	TRUE	TRUE	TRUE	-5.92537	-5.51407	-5.03448	-5.56755	-0.411294	0.890887	-0.0534766	FALSE	1515
YDR444W	NA	-4.64435	-4.52536	-4.80527	-4.83238	-5.75069	-4.80343	-4.29055	-4.97844	-6.38046	-6.14155	-5.90384	-6.25023	TRUE	TRUE	TRUE	TRUE	TRUE	-1.7361	-1.61619	-1.09857	-1.41785	-0.119913	0.637535	0.198344	FALSE	1516
YAL049C	0	-2.3466	-2.29953	-2.57503	-2.45874	-6.31457	-6.38135	-6.24331	-6.09699	-6.46549	-6.63763	-6.37683	-6.27955	TRUE	TRUE	TRUE	TRUE	TRUE	-4.11889	-4.3381	-3.8018	-3.82081	0.219215	0.317084	0.51729	FALSE	1517
SGF73	0	-4.28019	-4.16894	-4.56813	-4.38546	-6.43414	-5.8473	-5.92256	-4.98071	-6.67229	-6.29283	-6.25419	-6.38117	TRUE	TRUE	TRUE	TRUE	TRUE	-2.3921	-2.12389	-1.68606	-1.99571	-0.268206	0.706037	0.12818	FALSE	1518
YPL183C	0	-2.78098	-2.63663	-3.59026	-3.3676	-6.16501	-6.21236	-6.07169	-5.8442	-6.36507	-6.06947	-6.51786	-6.62337	TRUE	TRUE	TRUE	TRUE	TRUE	-3.58409	-3.43284	-2.92761	-3.25578	-0.151252	0.656485	0.177064	FALSE	1519
MSL5	0	-3.20077	-3.03381	-3.5138	-3.05594	-4.99561	-4.84072	-4.39377	-5.24204	-5.83551	-5.66743	-5.3461	-5.65894	TRUE	TRUE	TRUE	TRUE	TRUE	-2.63474	-2.63362	-1.83229	-2.60301	-0.0011167	0.802449	0.030619	FALSE	1520
PAM16	5	-3.18907	-3.10995	-3.48697	-3.19102	-6.58338	-6.4059	-6.05524	-5.62665	-6.68852	-6.60145	-6.48134	-6.35484	TRUE	TRUE	TRUE	TRUE	TRUE	-3.49945	-3.4915	-2.99437	-3.16381	-0.00795445	0.505079	0.327682	FALSE	1521
GET1	NA	-2.70785	-2.45577	-3.09884	-2.81516	-6.70448	-5.47936	-6.61763	-6.37356	-6.68396	-6.69375	-6.5198	-6.77625	TRUE	TRUE	TRUE	TRUE	TRUE	-3.97611	-4.23797	-3.42097	-3.96109	0.261866	0.555139	0.276884	FALSE	1522
SFH1	1	-3.64821	-3.52924	-4.06094	-3.8716	-6.48157	-6.71131	-6.41604	-6.80705	-6.55042	-6.67578	-6.49786	-6.65173	TRUE	TRUE	TRUE	TRUE	TRUE	-2.90222	-3.14654	-2.43692	-2.78014	0.244326	0.465294	0.366407	FALSE	1523
DCD1	1	-3.59316	-3.38118	-4.11011	-3.92468	-6.60612	-6.20356	-5.94786	-6.51996	-6.21306	-6.54482	-6.45347	-6.53497	TRUE	TRUE	TRUE	TRUE	TRUE	-2.61989	-3.16364	-2.34335	-2.61029	0.543749	0.27654	0.553351	FALSE	1524
ELF1	2	-1.58302	-1.45662	-2.04787	-1.80349	-3.71538	-3.59383	-4.12171	-3.82342	-5.13171	-4.45683	-5.12788	-4.44494	TRUE	TRUE	TRUE	TRUE	TRUE	-3.54868	-3.00021	-3.08001	-2.64144	-0.548471	0.46868	0.358771	FALSE	1525
TRS130	NA	-4.49897	-4.13302	-4.9018	-4.5845	-5.00746	-3.76646	-3.71386	-5.62101	-6.53327	-6.67778	-6.53536	-6.70273	TRUE	TRUE	TRUE	TRUE	TRUE	-2.0343	-2.54476	-1.63356	-2.11823	0.510467	0.400734	0.426535	FALSE	1526
MAM3	0	-2.73601	-2.76437	-3.14052	-3.09578	-6.34376	-6.4916	-6.09674	-6.16594	-6.37895	-6.26077	-6.02713	-6.52183	TRUE	TRUE	TRUE	TRUE	TRUE	-3.64294	-3.4964	-2.88661	-3.42604	-0.14654	0.756333	0.07036	FALSE	1527
CUT686	1	-4.26304	-4.02346	-3.06467	-3.47298	-5.12345	-4.80931	-3.81865	-4.32633	-5.97311	-5.365	-4.36757	-4.39614	TRUE	TRUE	TRUE	TRUE	TRUE	-1.71007	-1.34154	-1.30291	-0.923158	-0.368537	0.407168	0.418379	FALSE	1528
YGR015C	NA	-4.25465	-4.28406	-4.64134	-4.63294	-6.28075	-5.61332	-6.19032	-5.78714	-6.17671	-6.7484	-6.26251	-6.57377	TRUE	TRUE	TRUE	TRUE	TRUE	-1.92206	-2.46434	-1.62117	-1.94083	0.542278	0.300885	0.523505	FALSE	1529
ROT1	NA	-2.22714	-1.91582	-2.1516	-2.1952	-4.67183	-4.65097	-5.31864	-5.58352	-6.37917	-6.33304	-6.32137	-5.7745	TRUE	TRUE	TRUE	TRUE	TRUE	-4.15203	-4.41721	-4.16977	-3.5793	0.265183	-0.0177405	0.837913	FALSE	1530
YDR286C	NA	-4.16038	-4.1125	-4.30781	-4.1296	-6.15629	-5.93131	-6.15606	-6.48207	-6.37216	-6.27693	-6.11352	-5.88594	TRUE	TRUE	TRUE	TRUE	TRUE	-2.21178	-2.16442	-1.80571	-1.75634	-0.0473547	0.406069	0.408088	FALSE	1531
AFT2	NA	-4.09825	-3.56943	-3.96683	-3.62497	-5.30885	-4.43906	-3.94149	-3.59938	-6.26496	-6.05501	-6.02276	-5.40883	TRUE	TRUE	TRUE	TRUE	TRUE	-2.16671	-2.48558	-2.05592	-1.78386	0.318867	0.110791	0.701721	FALSE	1532
CUT516	1	-4.75975	-4.87658	-4.35716	-4.04452	-6.21222	-6.3994	-5.11809	-5.69486	-6.47427	-6.61583	-5.19212	-5.85088	TRUE	TRUE	TRUE	TRUE	TRUE	-1.71453	-1.73925	-0.834963	-1.80636	0.0247236	0.879567	-0.067108	FALSE	1533
RPS12	6	1.59332	1.57982	1.2701	1.34144	-1.88853	-2.01198	-1.64037	-1.63191	-3.85671	-3.71865	-3.49095	-3.83499	TRUE	TRUE	TRUE	TRUE	TRUE	-5.45004	-5.29847	-4.76105	-5.17643	-0.151565	0.68899	0.122044	FALSE	1534
BFR1	NA	-1.00717	-0.838119	-1.48304	-1.13335	-5.85814	-5.85022	-5.42373	-5.67516	-6.58904	-6.4981	-6.52141	-6.52627	TRUE	TRUE	TRUE	TRUE	TRUE	-5.58186	-5.65998	-5.03837	-5.39292	0.0781192	0.543492	0.267064	FALSE	1535
KRE27	2	-2.78889	-2.28449	-2.8149	-2.84725	-6.33033	-6.39263	-6.09485	-6.45207	-6.26961	-6.07848	-6.0006	-6.1281	TRUE	TRUE	TRUE	TRUE	TRUE	-3.48072	-3.79399	-3.1857	-3.28085	0.313266	0.295023	0.513138	FALSE	1536
RRF1	NA	-4.55875	-4.5652	-4.81824	-4.78605	-6.8033	-6.71393	-6.72351	-6.34495	-6.5791	-6.81769	-6.52311	-6.54696	TRUE	TRUE	TRUE	TRUE	TRUE	-2.02035	-2.25249	-1.70487	-1.76091	0.232148	0.315477	0.491579	FALSE	1537
CBS2	NA	-3.78272	-3.74413	-4.19359	-4.11405	-6.18119	-5.91064	-5.61068	-5.45111	-6.65927	-6.48449	-6.44876	-6.6693	TRUE	TRUE	TRUE	TRUE	TRUE	-2.87655	-2.74036	-2.25517	-2.55526	-0.136195	0.621375	0.185098	FALSE	1538
TIM21	2	-2.62811	-2.53319	-3.11617	-2.93081	-2.61616	-2.38782	-3.00213	-3.09253	-6.11256	-6.29701	-6.16641	-6.32293	TRUE	TRUE	TRUE	TRUE	TRUE	-3.48445	-3.76382	-3.05025	-3.39212	0.27937	0.434202	0.371696	FALSE	1539
TFB1	NA	-3.99219	-3.92006	-4.3251	-4.08556	-6.19022	-5.95469	-5.97263	-6.69144	-6.54078	-6.60478	-6.31228	-6.52602	TRUE	TRUE	TRUE	TRUE	TRUE	-2.54858	-2.68472	-1.98718	-2.44046	0.136131	0.561402	0.244255	FALSE	1540
ASM4	NA	-2.81911	-2.71187	-3.16131	-2.91785	-5.70164	-6.44342	-6.51332	-6.5999	-6.44897	-6.53499	-6.32385	-6.40299	TRUE	TRUE	TRUE	TRUE	TRUE	-3.62985	-3.82313	-3.16254	-3.48515	0.193274	0.467311	0.337981	FALSE	1541
APL2	4	-3.11685	-2.92536	-3.4732	-3.28384	-6.40308	-6.46904	-6.3667	-6.08955	-6.48823	-6.18245	-6.3667	-6.21429	TRUE	TRUE	TRUE	TRUE	TRUE	-3.37138	-3.25708	-2.89351	-2.93046	-0.114294	0.477872	0.326628	FALSE	1542
ATG27	1	-2.15738	-1.87742	-2.59924	-2.50002	-6.28218	-6.17622	-6.11393	-6.31833	-6.28218	-6.60029	-6.5061	-6.63879	TRUE	TRUE	TRUE	TRUE	TRUE	-4.1248	-4.72287	-3.90686	-4.13877	0.59807	0.217933	0.584093	FALSE	1543
TAL1	NA	0.279759	0.37448	-0.0499191	0.126	-4.45849	-4.31805	-4.78494	-4.65549	-6.06029	-5.88294	-5.63074	-6.08928	TRUE	TRUE	TRUE	TRUE	TRUE	-6.34005	-6.25742	-5.58082	-6.21528	-0.0826291	0.759231	0.0421385	FALSE	1544
SUT093	2	-4.52429	-4.55934	-3.99315	-3.84843	-6.46292	-6.43539	-5.85698	-5.20616	-6.39583	-6.44525	-5.66752	-5.1303	TRUE	TRUE	TRUE	TRUE	TRUE	-1.87154	-1.88591	-1.67438	-1.28187	0.0143707	0.197161	0.604043	FALSE	1545
NOP2	NA	-2.09564	-1.87575	-2.52388	-2.31334	-6.24686	-6.38938	-5.93921	-6.50564	-6.1705	-6.59566	-6.58797	-6.24286	TRUE	TRUE	TRUE	TRUE	TRUE	-4.07486	-4.71991	-4.06409	-3.92952	0.645052	0.0107693	0.790395	FALSE	1546
CHL1	NA	-4.70575	-4.58076	-4.90206	-4.48859	-6.63694	-6.32206	-6.13461	-5.91327	-6.57971	-6.67141	-6.20017	-6.35659	TRUE	TRUE	TRUE	TRUE	TRUE	-1.87396	-2.09065	-1.29811	-1.868	0.216696	0.575845	0.222654	FALSE	1547
MCA1	0	-1.29095	-1.11277	-1.8779	-1.58631	-6.42258	-5.75956	-5.976	-5.47027	-6.63233	-6.47609	-6.83508	-6.53622	TRUE	TRUE	TRUE	TRUE	TRUE	-5.34137	-5.36332	-4.95718	-4.94991	0.0219457	0.384197	0.413415	FALSE	1548
TMN3	0	-2.89048	-2.76467	-3.64408	-3.44548	-4.20034	-4.55082	-4.98329	-4.59924	-6.12184	-6.13617	-6.24416	-6.65092	TRUE	TRUE	TRUE	TRUE	TRUE	-3.23136	-3.3715	-2.60008	-3.20544	0.140147	0.631276	0.166059	FALSE	1549
RAD52	0	-3.70384	-3.41175	-4.01007	-3.70362	-6.07535	-5.94544	-6.25002	-5.95866	-6.65856	-6.625	-6.54117	-6.54317	TRUE	TRUE	TRUE	TRUE	TRUE	-2.95471	-3.21325	-2.5311	-2.83955	0.258536	0.423618	0.373702	FALSE	1550
SUT075	NA	-4.72056	-4.88158	-4.36685	-4.35863	-5.18005	-4.75012	-3.91317	-4.46471	-5.22028	-5.81943	-4.8007	-4.566	TRUE	TRUE	TRUE	TRUE	TRUE	-0.499727	-0.937855	-0.433845	-0.207368	0.438128	0.0658822	0.730487	FALSE	1551
YDR115W	0	-2.52716	-2.11645	-2.44569	-2.14439	-5.39338	-6.4226	-5.12604	-5.63984	-6.65952	-6.65421	-5.78712	-6.67888	TRUE	TRUE	TRUE	TRUE	TRUE	-4.13236	-4.53777	-3.34143	-4.53449	0.405405	0.790933	0.00327716	FALSE	1552
MRPL23	1	-2.6544	-2.44358	-3.01841	-2.85194	-6.71629	-5.96315	-6.1005	-6.02602	-6.09901	-6.81159	-6.44436	-6.44514	TRUE	TRUE	TRUE	TRUE	TRUE	-3.4446	-4.36801	-3.42595	-3.5932	0.923407	0.0186547	0.774808	FALSE	1553
YGR102C	1	-3.97701	-3.61261	-4.03764	-3.68753	-5.32214	-5.47437	-5.4744	-5.57116	-6.32049	-6.41758	-6.06292	-6.01969	TRUE	TRUE	TRUE	TRUE	TRUE	-2.34348	-2.80497	-2.02528	-2.33216	0.461488	0.318203	0.472813	FALSE	1554
RMP1	NA	-4.71442	-4.57709	-4.99662	-4.39847	-6.32293	-6.37974	-6.4451	-5.95362	-6.67275	-6.82517	-6.18747	-6.62338	TRUE	TRUE	TRUE	TRUE	TRUE	-1.95832	-2.24808	-1.19086	-2.2249	0.289755	0.767468	0.0231748	FALSE	1555
CMK1	NA	-3.90903	-4.03712	-4.2833	-4.4025	-6.26244	-5.98174	-5.29769	-5.43431	-6.33479	-6.49496	-6.48394	-6.29544	TRUE	TRUE	TRUE	TRUE	TRUE	-2.42576	-2.45785	-2.20064	-1.89294	0.032084	0.225122	0.564904	FALSE	1556
YKR051W	0	-3.71661	-3.62812	-4.21993	-4.18596	-5.88081	-5.65677	-5.19609	-5.86135	-5.50177	-5.75212	-5.73642	-5.78889	TRUE	TRUE	TRUE	TRUE	TRUE	-1.78516	-2.124	-1.51649	-1.60293	0.338834	0.268674	0.52107	FALSE	1557
YDR090C	NA	-2.80743	-2.69851	-3.11172	-3.00988	-6.20507	-6.41604	-5.63561	-6.55362	-6.35602	-6.5122	-6.1138	-6.58165	TRUE	TRUE	TRUE	TRUE	TRUE	-3.54859	-3.81369	-3.00208	-3.57177	0.265099	0.546506	0.241914	FALSE	1558
SGT1	1	-3.51123	-3.21439	-3.41191	-3.22403	-6.26191	-6.5877	-5.63181	-6.5216	-6.37227	-6.6404	-5.98964	-6.14525	TRUE	TRUE	TRUE	TRUE	TRUE	-2.86104	-3.42601	-2.57773	-2.92122	0.56497	0.283308	0.50479	FALSE	1559
VHS2	0	-3.0229	-2.75142	-3.21517	-3.0885	-6.46653	-6.88093	-6.13887	-6.64164	-6.53074	-6.37097	-6.27601	-6.36739	TRUE	TRUE	TRUE	TRUE	TRUE	-3.50784	-3.61955	-3.06084	-3.27889	0.111717	0.446997	0.340659	FALSE	1560
RPB9	0	-2.77881	-2.36926	-2.84467	-2.79426	-6.49201	-6.37673	-5.58978	-6.39437	-6.22595	-6.12399	-5.91626	-6.13737	TRUE	TRUE	TRUE	TRUE	TRUE	-3.44714	-3.75473	-3.07159	-3.34311	0.307593	0.375548	0.411622	FALSE	1561
NMD4	NA	-3.8718	-3.67526	-4.05421	-3.70213	-6.61936	-5.92972	-5.3553	-5.99365	-6.44955	-6.64077	-6.37851	-6.13415	TRUE	TRUE	TRUE	TRUE	TRUE	-2.57775	-2.96552	-2.3243	-2.43202	0.387763	0.253453	0.533497	FALSE	1562
YOX1	0	-3.2256	-2.76092	-3.42707	-3.30464	-6.658	-5.34167	-6.78594	-5.1151	-6.23305	-6.39044	-6.28946	-6.29488	TRUE	TRUE	TRUE	TRUE	TRUE	-3.00745	-3.62952	-2.86239	-2.99025	0.622072	0.145057	0.639277	FALSE	1563
SUT746	3	-4.11303	-3.73181	-3.34172	-3.54459	-4.16874	-4.17102	-3.16929	-3.63326	-4.63771	-5.08634	-4.14447	-3.83855	TRUE	TRUE	TRUE	TRUE	TRUE	-0.524673	-1.35453	-0.802753	-0.293957	0.829852	-0.27808	1.06057	FALSE	1564
ESA1	0	-3.83476	-3.82254	-4.00924	-3.79474	-6.71622	-6.29994	-6.03958	-5.2059	-6.69089	-6.49642	-6.4772	-6.07508	TRUE	TRUE	TRUE	TRUE	TRUE	-2.85612	-2.67388	-2.46796	-2.28034	-0.182242	0.388167	0.393537	FALSE	1565
APM1	0	-3.18035	-3.19273	-3.57226	-3.3531	-6.33023	-6.45759	-6.33137	-6.55961	-6.13681	-6.60265	-6.31703	-6.1938	TRUE	TRUE	TRUE	TRUE	TRUE	-2.95645	-3.40992	-2.74477	-2.8407	0.453471	0.211686	0.569226	FALSE	1566
OST2	0	-3.40355	-3.4401	-3.73016	-3.49506	-6.07982	-6.21403	-5.74679	-5.96517	-6.37644	-6.33186	-6.35179	-5.95979	TRUE	TRUE	TRUE	TRUE	TRUE	-2.97289	-2.89176	-2.62164	-2.46472	-0.0811373	0.35126	0.427037	FALSE	1567
UTH1	3	0.811477	0.782115	0.429778	0.596336	-5.20387	-5.83159	-5.50066	-4.66995	-5.43556	-5.88804	-5.42987	-5.68419	TRUE	TRUE	TRUE	TRUE	TRUE	-6.24704	-6.67016	-5.85964	-6.28053	0.42312	0.387392	0.389629	FALSE	1568
DOS2	NA	-4.25228	-4.13259	-4.0797	-3.88046	-5.931	-6.30848	-5.74641	-6.44701	-6.51215	-6.66052	-5.70449	-6.26646	TRUE	TRUE	TRUE	TRUE	TRUE	-2.25987	-2.52793	-1.62479	-2.386	0.268063	0.635082	0.141933	FALSE	1569
YNL011C	1	-4.55591	-4.48188	-4.59784	-4.78244	-6.27213	-5.80204	-5.99997	-5.28391	-6.23894	-5.89781	-6.12988	-5.57284	TRUE	TRUE	TRUE	TRUE	TRUE	-1.68303	-1.41594	-1.53205	-0.790392	-0.267096	0.150984	0.625544	FALSE	1570
SUT263	1	-3.96135	-3.83946	-3.63757	-3.69295	-4.16123	-4.06893	-3.58928	-3.4071	-4.89578	-4.68009	-4.37926	-3.95129	TRUE	TRUE	TRUE	TRUE	TRUE	-0.934432	-0.840625	-0.741691	-0.258336	-0.0938076	0.192741	0.582289	FALSE	1571
FPR3	2	-1.33428	-1.16946	-1.80139	-1.45356	-6.63435	-6.77494	-6.51889	-6.6101	-6.46443	-6.24106	-6.11999	-6.56204	TRUE	TRUE	TRUE	TRUE	TRUE	-5.13015	-5.0716	-4.3186	-5.10848	-0.0585499	0.811546	-0.0368849	FALSE	1572
CHS1	1	-2.34073	-2.3459	-2.53908	-2.44654	-6.14278	-6.0648	-5.16222	-3.79683	-6.47709	-6.69451	-6.29561	-6.40238	TRUE	TRUE	TRUE	TRUE	TRUE	-4.13636	-4.34861	-3.75653	-3.95584	0.212248	0.379834	0.39277	FALSE	1573
SRG1_and_SER3	NA	-2.69061	-2.48309	-2.62958	-2.41794	-5.70403	-5.71873	-5.28649	-5.22415	-6.11424	-6.45552	-5.48329	-6.18884	TRUE	TRUE	TRUE	TRUE	TRUE	-3.42363	-3.97242	-2.85372	-3.7709	0.548796	0.56991	0.201528	FALSE	1574
ECM30	1	-2.28084	-2.32712	-3.28282	-3.19815	-6.64487	-6.57349	-7.12313	-6.65819	-5.86395	-5.83166	-6.49555	-6.30162	TRUE	TRUE	TRUE	TRUE	TRUE	-3.58311	-3.50453	-3.21273	-3.10347	-0.0785725	0.370376	0.401061	FALSE	1575
CUT398	3	-4.8221	-4.94552	-3.94302	-3.91396	-5.54709	-5.9483	-4.21707	-4.51849	-5.90856	-6.00099	-4.51349	-4.71418	TRUE	TRUE	TRUE	TRUE	TRUE	-1.08647	-1.05547	-0.570465	-0.800217	-0.0309949	0.516	0.255253	FALSE	1576
ZRG8	NA	-4.71172	-4.67297	-4.85447	-4.62305	-4.70199	-4.82805	-5.9758	-5.16239	-6.68114	-6.40314	-6.27049	-6.13617	TRUE	TRUE	TRUE	TRUE	TRUE	-1.96942	-1.73017	-1.41602	-1.51312	-0.239251	0.553398	0.217044	FALSE	1577
VPS25	0	-4.6208	-4.08329	-4.80394	-4.68963	-6.62048	-6.47236	-6.25261	-6.37205	-6.46377	-6.46302	-6.30833	-6.63772	TRUE	TRUE	TRUE	TRUE	TRUE	-1.84297	-2.37972	-1.50439	-1.94809	0.536751	0.338586	0.431634	FALSE	1578
RSM7	2	-3.50611	-3.4409	-3.57679	-3.71978	-5.85287	-6.18704	-5.25662	-5.16435	-6.29722	-6.47216	-5.98483	-6.366	TRUE	TRUE	TRUE	TRUE	TRUE	-2.79111	-3.03126	-2.40804	-2.64622	0.240145	0.383078	0.38504	FALSE	1579
YGK3	5	-4.18081	-4.09708	-4.39838	-4.53063	-3.71672	-3.09007	-4.25687	-2.9932	-5.59402	-5.93615	-5.85522	-5.55799	TRUE	TRUE	TRUE	TRUE	TRUE	-1.41321	-1.83908	-1.45684	-1.02736	0.425869	-0.0436352	0.811718	FALSE	1580
BET1	0	-4.09906	-3.47997	-3.71905	-4.14634	-5.611	-5.95314	-5.80042	-5.0551	-6.19262	-5.9949	-5.90355	-5.80264	TRUE	TRUE	TRUE	TRUE	TRUE	-2.09356	-2.51493	-2.1845	-1.65631	0.421376	-0.0909455	0.858624	FALSE	1581
YPL009C	1	-3.06192	-2.92636	-3.48799	-3.21984	-6.05839	-6.13455	-5.79971	-5.80814	-6.56655	-6.42736	-6.45495	-6.49109	TRUE	TRUE	TRUE	TRUE	TRUE	-3.50462	-3.50101	-2.96697	-3.27125	-0.00361729	0.537659	0.229761	FALSE	1582
SAK1	NA	-3.73421	-3.48945	-4.31704	-3.91659	-6.16687	-6.28617	-6.36443	-6.14152	-6.44645	-6.7024	-6.47457	-6.92059	TRUE	TRUE	TRUE	TRUE	TRUE	-2.71224	-3.21295	-2.15753	-3.004	0.50071	0.554709	0.208951	FALSE	1583
MVB12	0	-3.43689	-3.25358	-3.8417	-3.5151	-5.86298	-4.51301	-4.85275	-5.24977	-6.37925	-6.58977	-6.39094	-6.48152	TRUE	TRUE	TRUE	TRUE	TRUE	-2.94236	-3.33619	-2.54924	-2.96641	0.393833	0.393116	0.369777	FALSE	1584
ZEO1	0	0.722832	0.614094	0.233798	0.469562	-6.52348	-6.78521	-6.67507	-6.61487	-6.57441	-6.68585	-6.38164	-6.74981	TRUE	TRUE	TRUE	TRUE	TRUE	-7.29724	-7.29994	-6.61544	-7.21937	0.00269891	0.681806	0.0805727	FALSE	1585
EXO1	0	-4.34702	-4.24013	-4.04047	-3.80179	-6.43763	-6.1581	-5.34729	-4.8354	-6.45294	-6.49203	-5.757	-5.68178	TRUE	TRUE	TRUE	TRUE	TRUE	-2.10592	-2.2519	-1.71652	-1.87999	0.145976	0.389395	0.371908	FALSE	1586
YDR319C	3	-2.38942	-2.47497	-2.68793	-2.49292	-3.806	-3.7023	-2.88849	-2.9347	-4.03445	-4.63325	-4.05143	-4.17223	TRUE	TRUE	TRUE	TRUE	TRUE	-1.64503	-2.15828	-1.3635	-1.67932	0.51325	0.281529	0.478964	FALSE	1587
SGM1	2	-4.23852	-4.19955	-4.61694	-4.45023	-6.42619	-6.72955	-6.06147	-6.53054	-6.4552	-6.67145	-6.41969	-6.57603	TRUE	TRUE	TRUE	TRUE	TRUE	-2.21668	-2.4719	-1.80275	-2.1258	0.255217	0.413931	0.346095	FALSE	1588
SNF8	1	-3.96426	-3.81592	-4.00346	-3.89671	-5.14266	-5.02104	-4.31177	-4.01314	-5.94756	-5.43564	-5.10016	-5.64318	TRUE	TRUE	TRUE	TRUE	TRUE	-1.9833	-1.61972	-1.0967	-1.74646	-0.363572	0.886599	-0.126741	FALSE	1589
PET123	0	-3.40041	-3.30786	-3.61516	-3.56501	-6.41556	-6.371	-6.00064	-5.82764	-6.47367	-6.41076	-6.24193	-6.35563	TRUE	TRUE	TRUE	TRUE	TRUE	-3.07326	-3.1029	-2.62677	-2.79062	0.0296454	0.446485	0.312287	FALSE	1590
INM1	NA	-3.94147	-3.57608	-4.2455	-3.88298	-6.7533	-6.66793	-6.54037	-6.36759	-6.69351	-6.50409	-6.54713	-6.5071	TRUE	TRUE	TRUE	TRUE	TRUE	-2.75204	-2.92801	-2.30163	-2.62412	0.175971	0.450411	0.303895	FALSE	1591
SRB5	NA	-4.11418	-4.10455	-4.45773	-4.57992	-6.13778	-5.01764	-3.78648	-3.86583	-5.75715	-5.86987	-5.83652	-5.85522	TRUE	TRUE	TRUE	TRUE	TRUE	-1.64298	-1.76532	-1.37878	-1.2753	0.12234	0.264194	0.490015	FALSE	1592
YLR290C	0	-3.47323	-3.5194	-4.21025	-3.75033	-6.72992	-6.25126	-6.20557	-6.36368	-6.38792	-6.59405	-6.46124	-6.736	TRUE	TRUE	TRUE	TRUE	TRUE	-2.91469	-3.07465	-2.25099	-2.98567	0.159956	0.663707	0.0889757	FALSE	1593
LSM5	8	-4.18238	-4.03043	-3.91649	-3.72873	-5.09939	-5.14884	-4.51375	-5.00547	-5.03334	-5.23002	-4.43768	-4.50589	TRUE	TRUE	TRUE	TRUE	TRUE	-0.850964	-1.1996	-0.521186	-0.77716	0.348633	0.329778	0.422438	FALSE	1594
RPS18A	6	-3.50806	-3.31865	-3.30066	-3.07311	-3.75003	-3.79036	-3.39532	-2.96484	-5.90969	-5.94542	-5.46121	-5.19051	TRUE	TRUE	TRUE	TRUE	TRUE	-2.40163	-2.62677	-2.16055	-2.1174	0.225137	0.241083	0.509365	FALSE	1595
SGN1	NA	-4.36081	-4.14846	-4.50735	-4.13493	-6.42008	-6.6758	-6.03757	-6.1445	-6.69379	-6.82748	-6.70103	-6.20573	TRUE	TRUE	TRUE	TRUE	TRUE	-2.33297	-2.67902	-2.19368	-2.0708	0.346045	0.13929	0.608217	FALSE	1596
YHL008C	NA	-3.75308	-3.50338	-4.26263	-4.11227	-4.66442	-4.87041	-5.21422	-4.41653	-6.20636	-6.28548	-6.42221	-6.44238	TRUE	TRUE	TRUE	TRUE	TRUE	-2.45328	-2.7821	-2.15959	-2.3301	0.328822	0.293688	0.451994	FALSE	1597
SMX2	5	-2.33258	-2.03966	-2.38181	-2.24007	-5.60536	-5.38234	-4.4003	-5.20612	-5.70371	-6.19915	-5.53673	-5.87042	TRUE	TRUE	TRUE	TRUE	TRUE	-3.37112	-4.15949	-3.15492	-3.63034	0.788364	0.216203	0.529145	FALSE	1598
ERI1	0	-2.16668	-2.20554	-2.50266	-2.01513	-3.83827	-3.9093	-4.0024	-4.87348	-6.2865	-6.40071	-5.91601	-6.17855	TRUE	TRUE	TRUE	TRUE	TRUE	-4.11982	-4.19517	-3.41335	-4.16342	0.0753531	0.70647	0.0317516	FALSE	1599
YGR150C	0	-4.74786	-4.75317	-5.02745	-4.72446	-6.42612	-6.59013	-6.4735	-6.76443	-6.72854	-6.70447	-6.33269	-6.61493	TRUE	TRUE	TRUE	TRUE	TRUE	-1.98069	-1.9513	-1.30524	-1.89047	-0.0293822	0.67545	0.0608345	FALSE	1600
THI6	0	-3.92236	-3.84872	-4.41237	-4.36681	-6.37047	-6.41382	-6.12102	-6.49176	-6.32443	-6.22424	-6.34471	-6.47636	TRUE	TRUE	TRUE	TRUE	TRUE	-2.40206	-2.37552	-1.93234	-2.10955	-0.0265484	0.46972	0.265969	FALSE	1601
SDO1	1	-2.56564	-2.56618	-3.08528	-2.91632	-5.69308	-5.88014	-5.91124	-6.08158	-5.69692	-6.21137	-5.90173	-6.14298	TRUE	TRUE	TRUE	TRUE	TRUE	-3.13129	-3.64519	-2.81645	-3.22665	0.513901	0.314839	0.418536	FALSE	1602
KEG1	0	-2.85851	-2.63603	-2.8221	-2.83359	-4.65875	-5.34687	-5.12593	-4.50808	-5.4523	-5.86999	-5.7523	-4.9984	TRUE	TRUE	TRUE	TRUE	TRUE	-2.59379	-3.23395	-2.9302	-2.1648	0.640169	-0.336417	1.06915	FALSE	1603
SOG2	NA	-3.96704	-4.05429	-4.36804	-4.10713	-6.73486	-6.66771	-6.30758	-6.087	-6.43426	-6.53732	-6.42344	-6.26967	TRUE	TRUE	TRUE	TRUE	TRUE	-2.46722	-2.48303	-2.0554	-2.16254	0.015809	0.41182	0.320492	FALSE	1604
TWF1	0	-3.22219	-3.23302	-3.70062	-3.58077	-5.32589	-5.99509	-5.81949	-5.23404	-5.88057	-6.04581	-6.16235	-5.85795	TRUE	TRUE	TRUE	TRUE	TRUE	-2.65838	-2.8128	-2.46173	-2.27719	0.154413	0.196655	0.53561	FALSE	1605
YOR305W	4	-3.93083	-3.73558	-3.81884	-3.66747	-4.76949	-5.10484	-5.76157	-4.70527	-5.58791	-5.03658	-5.11007	-4.60322	TRUE	TRUE	TRUE	TRUE	TRUE	-1.65708	-1.30099	-1.29124	-0.935747	-0.356088	0.365844	0.365245	FALSE	1606
YNL035C	0	-3.44047	-3.37377	-3.68892	-3.89145	-5.75252	-6.4697	-6.44764	-6.47753	-6.90315	-6.42419	-6.7107	-6.6524	TRUE	TRUE	TRUE	TRUE	TRUE	-3.46268	-3.05042	-3.02178	-2.76095	-0.412256	0.4409	0.289475	FALSE	1607
SDC1	NA	-4.15131	-3.96047	-4.15811	-3.88494	-6.01429	-6.40354	-5.20025	-5.50927	-6.22925	-6.07465	-5.74627	-5.75989	TRUE	TRUE	TRUE	TRUE	TRUE	-2.07794	-2.11418	-1.58816	-1.87494	0.0362415	0.489787	0.23924	FALSE	1608
GPI15	1	-3.52479	-3.4016	-3.8708	-3.59642	-6.49785	-6.7952	-6.30063	-6.92435	-6.52668	-6.52479	-6.38422	-6.47911	TRUE	TRUE	TRUE	TRUE	TRUE	-3.00189	-3.12318	-2.51343	-2.88269	0.121293	0.488464	0.240496	FALSE	1609
SWI6	0	-4.17112	-3.90076	-4.55892	-4.12731	-6.70903	-6.23609	-6.13536	-6.04224	-6.53564	-6.74847	-6.48058	-6.68893	TRUE	TRUE	TRUE	TRUE	TRUE	-2.36452	-2.8477	-1.92166	-2.56162	0.483182	0.442863	0.286082	FALSE	1610
RPB5	2	-1.96299	-1.65978	-2.30603	-1.82027	-6.40231	-6.50042	-6.34992	-6.56236	-6.13097	-6.40747	-6.06958	-6.24665	TRUE	TRUE	TRUE	TRUE	TRUE	-4.16798	-4.7477	-3.76355	-4.42639	0.579718	0.404427	0.321308	FALSE	1611
GPI11	1	-2.58624	-2.26495	-3.07802	-2.84763	-6.4257	-5.80139	-6.10927	-5.18055	-6.39998	-6.74207	-6.90565	-6.59396	TRUE	TRUE	TRUE	TRUE	TRUE	-3.81374	-4.47712	-3.82763	-3.74633	0.663374	-0.0138879	0.730784	FALSE	1612
YMR31	1	-3.20486	-3.04192	-3.48808	-3.19496	-6.45335	-6.28376	-6.11338	-5.95911	-6.44203	-6.72388	-6.24454	-6.6408	TRUE	TRUE	TRUE	TRUE	TRUE	-3.23717	-3.68196	-2.75645	-3.44584	0.444788	0.480717	0.236117	FALSE	1613
UGO1	1	-3.48103	-3.60144	-4.2155	-3.88791	-3.54026	-3.97961	-3.85026	-3.62842	-6.40291	-6.26653	-6.40141	-6.57243	TRUE	TRUE	TRUE	TRUE	TRUE	-2.92189	-2.6651	-2.18591	-2.68452	-0.256791	0.735979	-0.0194287	FALSE	1614
VCX1	1	-0.709545	-0.73859	-0.900029	-0.873888	-6.27865	-5.40127	-4.79711	-4.72835	-6.66187	-6.60846	-6.39581	-6.48413	TRUE	TRUE	TRUE	TRUE	TRUE	-5.95233	-5.86987	-5.49578	-5.61024	-0.0824584	0.45655	0.259626	FALSE	1615
MUD1	0	-4.37128	-4.5497	-4.76716	-4.58432	-6.33871	-6.58863	-6.3293	-4.81714	-5.95511	-6.62985	-6.06703	-6.23501	TRUE	TRUE	TRUE	TRUE	TRUE	-1.58383	-2.08015	-1.29987	-1.65069	0.496315	0.283965	0.42946	FALSE	1616
KIN4	NA	-3.57293	-3.36348	-3.85435	-3.65499	-4.81352	-4.24782	-5.05149	-4.25124	-6.11611	-5.9342	-6.338	-5.5729	TRUE	TRUE	TRUE	TRUE	TRUE	-2.54318	-2.57072	-2.48365	-1.91791	0.0275401	0.059536	0.652817	FALSE	1617
SAP1	NA	-4.36746	-4.27285	-4.76764	-4.44378	-4.62555	-4.80744	-4.99251	-5.21901	-6.02331	-6.37285	-6.22558	-6.03446	TRUE	TRUE	TRUE	TRUE	TRUE	-1.65585	-2.1	-1.45795	-1.59068	0.444147	0.197904	0.509316	FALSE	1618
ALB1	2	-2.98494	-2.57631	-3.30348	-3.25278	-5.53703	-6.39295	-5.89901	-5.70059	-6.4661	-6.23388	-6.4869	-6.50215	TRUE	TRUE	TRUE	TRUE	TRUE	-3.48116	-3.65757	-3.18343	-3.24937	0.176409	0.297734	0.408194	FALSE	1619
YPR085C	NA	-4.47694	-4.36786	-4.70904	-4.36025	-6.25862	-5.85536	-6.47288	-6.89955	-6.53503	-6.52447	-6.57147	-6.0074	TRUE	TRUE	TRUE	TRUE	TRUE	-2.05809	-2.15661	-1.86243	-1.64715	0.0985156	0.19567	0.509465	FALSE	1620
YIL077C	0	-4.27529	-4.30752	-4.57484	-4.55377	-6.58822	-6.26873	-6.03748	-7.09724	-6.51071	-6.71747	-6.28178	-6.78734	TRUE	TRUE	TRUE	TRUE	TRUE	-2.23542	-2.40995	-1.70694	-2.23356	0.174526	0.528486	0.176385	FALSE	1621
IRC6	NA	-4.30425	-4.51613	-4.62025	-4.71726	-6.41602	-6.26285	-5.66311	-6.9872	-6.54049	-6.57556	-6.22044	-6.71001	TRUE	TRUE	TRUE	TRUE	TRUE	-2.23625	-2.05943	-1.60019	-1.99274	-0.176818	0.636058	0.0666884	FALSE	1622
PZF1	0	-4.67298	-4.37156	-4.94743	-4.57694	-6.06302	-6.03385	-5.10922	-6.47602	-6.15722	-6.74692	-5.99306	-6.68847	TRUE	TRUE	TRUE	TRUE	TRUE	-1.48424	-2.37536	-1.04563	-2.11153	0.891125	0.438607	0.263827	FALSE	1623
PEX32	NA	-4.62784	-4.40601	-4.55809	-4.70898	-6.76863	-6.65853	-4.69052	-5.24547	-6.57614	-6.73507	-6.31471	-6.52772	TRUE	TRUE	TRUE	TRUE	TRUE	-1.9483	-2.32906	-1.75662	-1.81875	0.380757	0.191681	0.510315	FALSE	1624
TRM8	0	-2.54439	-2.3793	-3.01392	-2.82493	-5.19142	-4.91916	-4.82764	-4.70957	-5.92925	-5.91297	-5.95472	-6.10253	TRUE	TRUE	TRUE	TRUE	TRUE	-3.38486	-3.53366	-2.9408	-3.2776	0.1488	0.444059	0.256065	FALSE	1625
MEX67	0	-2.44187	-2.27757	-2.92086	-2.5557	-6.52626	-6.41088	-5.9756	-6.63361	-6.42498	-6.53761	-6.43847	-6.58243	TRUE	TRUE	TRUE	TRUE	TRUE	-3.98311	-4.26003	-3.5176	-4.02672	0.276923	0.465509	0.233311	FALSE	1626
YIL141W_and_AXL2	0	-1.86089	-1.70297	-2.49928	-2.38676	-6.68229	-6.22413	-6.38844	-5.96719	-6.04701	-6.14823	-6.42924	-6.39003	TRUE	TRUE	TRUE	TRUE	TRUE	-4.18612	-4.44525	-3.92996	-4.00327	0.259132	0.256165	0.441981	FALSE	1627
SUT800	6	-3.83149	-3.83412	-3.68868	-4.23489	-5.61849	-5.33642	-4.31955	-5.44763	-6.05496	-6.23908	-5.93243	-5.92149	TRUE	TRUE	TRUE	TRUE	TRUE	-2.22347	-2.40496	-2.24374	-1.6866	0.181494	-0.0202752	0.71836	FALSE	1628
UBC6	NA	-2.95073	-2.79869	-3.16514	-2.96372	-6.19363	-6.35617	-6.30442	-6.48423	-6.6457	-6.73083	-6.55321	-6.50471	TRUE	TRUE	TRUE	TRUE	TRUE	-3.69497	-3.93214	-3.38806	-3.54099	0.237171	0.306907	0.391151	FALSE	1629
TAD1	0	-4.84728	-4.20804	-4.54571	-4.58232	-6.09912	-5.58455	-5.74763	-5.78774	-6.46669	-6.6485	-6.2524	-6.23873	TRUE	TRUE	TRUE	TRUE	TRUE	-1.61941	-2.44046	-1.70668	-1.65641	0.821056	-0.0872765	0.784052	FALSE	1630
CWP2	7	1.71527	1.54604	1.69024	1.61903	-5.96506	-5.29754	-5.78483	-5.62706	-6.22335	-6.26836	-5.70025	-6.04787	TRUE	TRUE	TRUE	TRUE	TRUE	-7.93861	-7.8144	-7.39049	-7.6669	-0.124214	0.548124	0.147495	FALSE	1631
YBL036C	NA	-2.90323	-2.70115	-3.23509	-2.67755	-6.03754	-6.15259	-6.37446	-5.23762	-6.52685	-6.67651	-6.31636	-6.50175	TRUE	TRUE	TRUE	TRUE	TRUE	-3.62363	-3.97536	-3.08127	-3.8242	0.351732	0.542356	0.151161	FALSE	1632
SUT531	NA	-4.67377	-4.66286	-4.0119	-4.00515	-4.91747	-5.18656	-4.35054	-4.67957	-5.93252	-6.33998	-5.50325	-4.75626	TRUE	TRUE	TRUE	TRUE	TRUE	-1.25875	-1.67713	-1.49135	-0.751112	0.418377	-0.232601	0.926014	FALSE	1633
CPR8	NA	-2.79854	-2.56282	-3.04406	-3.10541	-5.62275	-6.21018	-4.96133	-5.10227	-6.58731	-6.26421	-6.43124	-6.51557	TRUE	TRUE	TRUE	TRUE	TRUE	-3.78878	-3.7014	-3.38718	-3.41016	-0.0873817	0.401595	0.291233	FALSE	1634
YJR003C	0	-3.53792	-3.34192	-3.95287	-3.82656	-5.34829	-6.04524	-4.92331	-4.96241	-5.86254	-6.44679	-6.03899	-6.4785	TRUE	TRUE	TRUE	TRUE	TRUE	-2.32462	-3.10488	-2.08613	-2.65194	0.78026	0.238491	0.452937	FALSE	1635
APS3	0	-4.1934	-3.61714	-4.09041	-3.94139	-6.56458	-6.75017	-6.21632	-6.51063	-6.497	-6.22157	-5.78918	-6.45949	TRUE	TRUE	TRUE	TRUE	TRUE	-2.3036	-2.60443	-1.69877	-2.51811	0.300836	0.604831	0.0863261	FALSE	1636
FMP38	NA	-4.09269	-3.78517	-4.06129	-3.83877	-6.31782	-6.70312	-6.77366	-6.10696	-6.35507	-6.58186	-6.57169	-5.69928	TRUE	TRUE	TRUE	TRUE	TRUE	-2.26238	-2.79669	-2.5104	-1.86052	0.53431	-0.248021	0.936172	FALSE	1637
GSG1	NA	-4.0587	-3.97145	-4.61358	-4.28248	-6.19545	-6.2215	-5.50254	-6.07496	-6.33016	-6.39851	-6.23841	-6.66847	TRUE	TRUE	TRUE	TRUE	TRUE	-2.27146	-2.42706	-1.62484	-2.38599	0.155603	0.646616	0.0410681	FALSE	1638
PRS5	0	-0.611358	-0.547366	-1.13706	-1.13379	-6.46777	-5.94989	-6.41286	-6.43881	-6.35342	-6.60574	-6.76711	-6.61676	TRUE	TRUE	TRUE	TRUE	TRUE	-5.74206	-6.05837	-5.63005	-5.48298	0.316306	0.11201	0.575392	FALSE	1639
SIP5	0	-3.48486	-3.37506	-3.89802	-3.69351	-6.35238	-6.47757	-5.34321	-5.58373	-5.8104	-6.16265	-5.97567	-6.04513	TRUE	TRUE	TRUE	TRUE	TRUE	-2.32554	-2.78759	-2.07765	-2.35162	0.462045	0.247896	0.435971	FALSE	1640
TAP42	0	-4.84914	-4.5956	-4.93406	-4.65978	-5.78867	-6.04729	-6.14508	-4.99387	-6.50886	-6.48107	-6.13993	-6.31725	TRUE	TRUE	TRUE	TRUE	TRUE	-1.65972	-1.88547	-1.20587	-1.65747	0.225743	0.45385	0.227992	FALSE	1641
RPN9	4	-1.36728	-1.22353	-1.79841	-1.64425	-4.79016	-4.72556	-5.0004	-4.17989	-6.23771	-5.63937	-6.37935	-5.67016	TRUE	TRUE	TRUE	TRUE	TRUE	-4.87043	-4.41584	-4.58094	-4.02591	-0.454585	0.289489	0.389935	FALSE	1642
AUR1	0	-0.248338	-0.178822	-0.820861	-0.729611	-6.36076	-5.52806	-3.53134	-3.74581	-6.54217	-6.24078	-6.46249	-6.76498	TRUE	TRUE	TRUE	TRUE	TRUE	-6.29383	-6.06195	-5.64163	-6.03537	-0.231878	0.652203	0.0265889	FALSE	1643
REH1	0	-3.43718	-3.24604	-3.62011	-3.42555	-6.32161	-6.66887	-5.41667	-5.45774	-6.31403	-5.94455	-5.83166	-6.11102	TRUE	TRUE	TRUE	TRUE	TRUE	-2.87685	-2.69851	-2.21155	-2.68547	-0.178339	0.665299	0.0130427	FALSE	1644
GSC2	0	-2.72734	-2.79615	-1.20699	-1.17928	-6.04323	-5.7504	-4.67476	-4.54058	-6.51889	-6.64885	-4.51704	-4.83676	TRUE	TRUE	TRUE	TRUE	TRUE	-3.79155	-3.8527	-3.31005	-3.65747	0.0611492	0.481499	0.195227	FALSE	1645
AVT7	0	-1.87718	-1.73944	-2.34738	-2.20027	-5.88215	-5.4537	-5.91989	-5.08361	-6.51616	-6.63875	-6.70528	-6.70716	TRUE	TRUE	TRUE	TRUE	TRUE	-4.63898	-4.89932	-4.3579	-4.50689	0.260334	0.281082	0.392427	FALSE	1646
DID2	NA	-3.38764	-3.21476	-3.63405	-3.37271	-6.65033	-6.78839	-6.16035	-5.94114	-6.61965	-6.53132	-6.39521	-6.48729	TRUE	TRUE	TRUE	TRUE	TRUE	-3.23201	-3.31655	-2.76116	-3.11458	0.0845431	0.47085	0.201971	FALSE	1647
SGE1	NA	-2.09358	-1.99551	-2.30368	-2.09347	-6.75059	-6.7332	-4.68462	-5.84227	-6.545	-6.75213	-6.5425	-6.39102	TRUE	TRUE	TRUE	TRUE	TRUE	-4.45142	-4.75662	-4.23882	-4.29754	0.305197	0.212603	0.459076	FALSE	1648
SUT393	1	-4.42364	-4.4058	-4.32403	-4.38906	-4.58684	-3.81875	-4.06856	-4.59755	-4.6518	-4.39531	-4.08103	-4.17883	TRUE	TRUE	TRUE	TRUE	TRUE	-0.228157	0.0104931	0.243005	0.210229	-0.23865	0.471162	0.199736	FALSE	1649
YLR104W	4	-2.30178	-2.12782	-2.3672	-2.18605	-6.09447	-6.04107	-5.62921	-6.46411	-6.54105	-6.52547	-6.1023	-6.41748	TRUE	TRUE	TRUE	TRUE	TRUE	-4.23928	-4.39765	-3.7351	-4.23143	0.158372	0.504176	0.166221	FALSE	1650
IOC3	3	-3.76414	-3.64525	-4.06161	-3.80734	-6.35453	-6.25681	-5.70309	-5.28875	-6.14855	-6.34486	-6.2819	-6.0027	TRUE	TRUE	TRUE	TRUE	TRUE	-2.38442	-2.69961	-2.22028	-2.19536	0.315194	0.164132	0.504251	FALSE	1651
ATP22	0	-3.94375	-4.09793	-4.2195	-4.18703	-6.57285	-6.42414	-6.2139	-6.19008	-6.61896	-6.71798	-6.50227	-6.53149	TRUE	TRUE	TRUE	TRUE	TRUE	-2.67521	-2.62005	-2.28277	-2.34445	-0.0551618	0.392444	0.275595	FALSE	1652
MRP2	5	-2.84872	-2.86638	-3.12471	-3.16758	-6.53214	-6.54476	-5.68641	-5.88258	-6.49958	-6.30386	-6.29219	-6.42079	TRUE	TRUE	TRUE	TRUE	TRUE	-3.65087	-3.43749	-3.16749	-3.25321	-0.213379	0.48338	0.184278	FALSE	1653
TMA10	2	-1.57999	-3.1054	-2.20578	-2.82689	-5.14201	-5.62144	-5.62519	-5.98361	-5.65028	-6.29491	-5.57883	-6.04726	TRUE	TRUE	TRUE	TRUE	TRUE	-4.07029	-3.18951	-3.37305	-3.22038	-0.880778	0.697238	-0.0308661	FALSE	1654
CLB4	1	-4.44049	-4.13737	-4.93601	-4.66158	-6.32515	-5.98082	-5.74248	-5.45008	-6.34079	-6.36643	-6.38598	-6.67533	TRUE	TRUE	TRUE	TRUE	TRUE	-1.9003	-2.22906	-1.44997	-2.01375	0.328764	0.450327	0.215312	FALSE	1655
YHR192W	1	-3.75169	-3.76677	-4.07968	-4.093	-5.44467	-5.07417	-4.91464	-5.52637	-5.41888	-5.72497	-5.36026	-5.77443	TRUE	TRUE	TRUE	TRUE	TRUE	-1.66719	-1.9582	-1.28059	-1.68144	0.291011	0.386598	0.276758	FALSE	1656
YGR035C	0	-1.93148	-2.34177	-2.60277	-2.65566	-5.5515	-4.72305	-5.44469	-6.54687	-6.26533	-6.39353	-6.31863	-6.66232	TRUE	TRUE	TRUE	TRUE	TRUE	-4.33384	-4.05176	-3.71586	-4.00666	-0.282079	0.617981	0.0451034	FALSE	1657
YDL089W	NA	-4.14086	-3.88084	-4.20448	-4.25653	-6.15356	-5.41166	-5.65929	-6.51118	-6.45502	-6.66621	-6.15874	-6.74005	TRUE	TRUE	TRUE	TRUE	TRUE	-2.31416	-2.78537	-1.95426	-2.48352	0.471209	0.359905	0.301853	FALSE	1658
MMF1	NA	0.969777	0.997705	0.872206	1.02913	-6.30609	-6.11065	-5.5787	-5.70412	-6.24356	-5.81114	-5.67505	-5.78409	TRUE	TRUE	TRUE	TRUE	TRUE	-7.21334	-6.80884	-6.54725	-6.81321	-0.4045	0.666091	-0.00436977	FALSE	1659
DBP6	NA	-2.20652	-2.08569	-2.75605	-2.47171	-2.42815	-2.05615	-3.49256	-2.40204	-6.32398	-6.39573	-6.69457	-6.29967	TRUE	TRUE	TRUE	TRUE	TRUE	-4.11746	-4.31004	-3.93852	-3.82796	0.192574	0.178939	0.482076	FALSE	1660
AUS1	1	-3.0664	-2.90925	-3.16873	-3.25707	-6.27057	-4.82737	-5.13828	-6.28649	-6.68919	-6.71091	-6.50304	-6.68638	TRUE	TRUE	TRUE	TRUE	TRUE	-3.62279	-3.80166	-3.33431	-3.4293	0.178866	0.288487	0.372357	FALSE	1661
BOR1	NA	-3.13214	-3.01132	-3.40005	-3.38449	-6.26048	-5.70785	-6.22332	-5.35461	-6.45234	-6.25484	-6.40064	-6.2874	TRUE	TRUE	TRUE	TRUE	TRUE	-3.3202	-3.24352	-3.00059	-2.90291	-0.0766875	0.319611	0.340612	FALSE	1662
SRN2	NA	-4.6983	-4.41883	-5.03411	-4.39336	-6.08722	-6.19661	-6.77092	-4.33561	-6.61197	-6.47025	-6.44628	-6.2874	TRUE	TRUE	TRUE	TRUE	TRUE	-1.91367	-2.05142	-1.41217	-1.89404	0.137752	0.501495	0.157379	FALSE	1663
SUT305	5	-4.31445	-4.16489	-3.67887	-3.47945	-5.44156	-4.95301	-4.05541	-3.62101	-5.15232	-5.50366	-4.79375	-3.88652	TRUE	TRUE	TRUE	TRUE	TRUE	-0.837872	-1.33877	-1.11488	-0.407066	0.500895	-0.277004	0.931701	FALSE	1664
BUD27	1	-4.4712	-4.25077	-4.88905	-4.51712	-6.47084	-6.53272	-6.40084	-6.00282	-6.5582	-6.42704	-6.45504	-6.56176	TRUE	TRUE	TRUE	TRUE	TRUE	-2.08701	-2.17627	-1.56598	-2.04465	0.0892602	0.521025	0.131621	FALSE	1665
COQ6	2	-2.56411	-2.473	-3.06015	-2.68173	-5.8422	-6.24811	-5.13016	-4.2999	-6.47641	-6.51361	-6.85412	-6.19085	TRUE	TRUE	TRUE	TRUE	TRUE	-3.9123	-4.04061	-3.79398	-3.50911	0.128307	0.118325	0.531494	FALSE	1666
DAP1	1	-3.00432	-3.17539	-3.2197	-3.24871	-6.36714	-4.78968	-5.69035	-6.3218	-6.60725	-6.67542	-6.52272	-6.39912	TRUE	TRUE	TRUE	TRUE	TRUE	-3.60293	-3.50004	-3.30302	-3.1504	-0.10289	0.299909	0.349631	FALSE	1667
ARF3	0	-4.24489	-3.93667	-4.32538	-4.14944	-5.89616	-5.92093	-6.04318	-5.64732	-6.3637	-6.09234	-6.06412	-6.03651	TRUE	TRUE	TRUE	TRUE	TRUE	-2.11881	-2.15567	-1.73874	-1.88707	0.036857	0.38007	0.268599	FALSE	1668
CGI121	1	-3.51062	-3.19652	-3.82382	-3.76132	-5.12814	-4.69069	-4.56116	-4.85735	-5.04429	-4.98145	-5.01285	-5.24362	TRUE	TRUE	TRUE	TRUE	TRUE	-1.53367	-1.78493	-1.18903	-1.4823	0.25126	0.344638	0.302627	FALSE	1669
SEC66	NA	-2.50942	-2.24049	-2.59306	-2.6707	-6.64806	-6.25175	-6.0633	-5.92731	-6.61792	-6.6073	-6.45419	-6.63808	TRUE	TRUE	TRUE	TRUE	TRUE	-4.1085	-4.36681	-3.86114	-3.96739	0.258313	0.247362	0.399424	FALSE	1670
YOR304C-A	0	-4.51433	-4.37602	-4.61718	-4.5529	-6.24069	-5.94175	-5.70185	-6.40399	-6.26484	-6.49444	-6.1644	-6.22873	TRUE	TRUE	TRUE	TRUE	TRUE	-1.75051	-2.11842	-1.54722	-1.67583	0.367907	0.203295	0.442592	FALSE	1671
VPS5	0	-4.17325	-4.19007	-4.55438	-4.49966	-5.71825	-5.9529	-5.52583	-5.79213	-6.40112	-6.45014	-6.40628	-6.49049	TRUE	TRUE	TRUE	TRUE	TRUE	-2.22787	-2.26007	-1.8519	-1.99083	0.0322018	0.37597	0.269241	FALSE	1672
UBP11	1	-4.32323	-4.39357	-4.61447	-4.61951	-6.8451	-6.14714	-6.53523	-6.29038	-6.3478	-6.53035	-6.15772	-6.59321	TRUE	TRUE	TRUE	TRUE	TRUE	-2.02458	-2.13679	-1.54325	-1.9737	0.11221	0.481325	0.163082	FALSE	1673
SUT334	0	-4.59329	-4.39303	-4.16527	-4.09674	-5.17973	-4.66994	-5.47471	-5.9797	-5.86737	-6.15314	-5.71779	-4.93579	TRUE	TRUE	TRUE	TRUE	TRUE	-1.27407	-1.76011	-1.55252	-0.839057	0.486041	-0.27845	0.921056	FALSE	1674
SUT537	0	-4.78954	-4.7007	-4.5509	-4.50265	-6.15409	-5.89323	-5.73068	-4.75719	-6.50876	-6.54324	-5.97919	-5.99498	TRUE	TRUE	TRUE	TRUE	TRUE	-1.71922	-1.84255	-1.4283	-1.49233	0.123322	0.290927	0.350212	FALSE	1675
STE5	NA	-3.43593	-3.21534	-3.67932	-3.46157	-5.50878	-5.45169	-4.51816	-5.12058	-6.61304	-6.51198	-6.45834	-6.51631	TRUE	TRUE	TRUE	TRUE	TRUE	-3.17711	-3.29664	-2.77902	-3.05474	0.119532	0.398081	0.241897	FALSE	1676
YMR087W	1	-4.40299	-4.23768	-4.30609	-3.97284	-4.6245	-4.57275	-5.09826	-4.5385	-6.43753	-6.74006	-6.13352	-6.04561	TRUE	TRUE	TRUE	TRUE	TRUE	-2.03453	-2.50238	-1.82744	-2.07277	0.467846	0.207098	0.429612	FALSE	1677
POL32	NA	-4.21732	-4.33387	-4.58693	-4.44997	-6.3197	-6.34793	-5.75806	-6.00663	-6.44674	-6.70992	-6.30389	-6.70294	TRUE	TRUE	TRUE	TRUE	TRUE	-2.22942	-2.37606	-1.71696	-2.25297	0.146634	0.51246	0.123084	FALSE	1678
ATG22	NA	-3.60925	-3.35406	-3.49853	-3.32717	-6.22675	-6.2779	-5.48927	-5.84435	-6.45722	-6.74991	-6.03787	-6.3968	TRUE	TRUE	TRUE	TRUE	TRUE	-2.84797	-3.39585	-2.53934	-3.06963	0.547878	0.308634	0.32622	FALSE	1679
CDC123	1	-3.92602	-3.80487	-4.48195	-4.11447	-6.2359	-6.1544	-6.05669	-5.29469	-6.22745	-6.12567	-6.2159	-6.36826	TRUE	TRUE	TRUE	TRUE	TRUE	-2.30143	-2.3208	-1.73394	-2.25379	0.0193729	0.567482	0.067013	FALSE	1680
PHO2	NA	-3.75969	-3.69328	-4.19812	-3.9995	-3.40173	-4.09971	-4.17536	-4.35676	-5.25995	-6.22592	-6.00443	-5.59586	TRUE	TRUE	TRUE	TRUE	TRUE	-1.50027	-2.53264	-1.80631	-1.59636	1.03238	-0.306045	0.936285	FALSE	1681
YNL165W	0	-4.14965	-3.72996	-4.16836	-4.0029	-5.05318	-3.97609	-6.76738	-3.99523	-6.22806	-6.44501	-6.15878	-6.17601	TRUE	TRUE	TRUE	TRUE	TRUE	-2.07841	-2.71504	-1.99042	-2.17311	0.636635	0.087988	0.54193	FALSE	1682
ACN9	2	-3.16191	-3.24729	-3.3851	-3.46913	-4.84322	-4.50437	-5.14153	-4.25351	-5.63667	-5.59617	-5.65219	-5.39742	TRUE	TRUE	TRUE	TRUE	TRUE	-2.47475	-2.34888	-2.26709	-1.92829	-0.125874	0.207667	0.420595	FALSE	1683
DCW1	NA	-1.81764	-1.52291	-2.23372	-1.96558	-6.02436	-6.08068	-5.89492	-4.95826	-6.13953	-6.40878	-6.08453	-6.69821	TRUE	TRUE	TRUE	TRUE	TRUE	-4.32189	-4.88587	-3.8508	-4.73263	0.563977	0.471091	0.153236	FALSE	1684
SEC4	0	-1.3548	-1.15673	-1.75835	-1.59232	-6.33966	-6.7036	-6.1689	-6.17842	-6.37829	-6.40955	-6.42721	-6.577	TRUE	TRUE	TRUE	TRUE	TRUE	-5.02349	-5.25282	-4.66885	-4.98468	0.229334	0.354634	0.268144	FALSE	1685
IMP3	1	-2.85762	-2.74007	-2.93301	-2.86006	-6.2772	-6.42633	-6.18439	-6.124	-6.19243	-6.31713	-5.82004	-6.26621	TRUE	TRUE	TRUE	TRUE	TRUE	-3.3348	-3.57706	-2.88704	-3.40615	0.242259	0.447764	0.170911	FALSE	1686
MRI1	0	-1.91125	-1.7354	-2.59169	-2.34989	-2.21758	-1.6448	-5.30716	-2.68781	-6.2633	-6.64438	-6.73484	-6.84971	TRUE	TRUE	TRUE	TRUE	TRUE	-4.35205	-4.90899	-4.14315	-4.49982	0.556931	0.2089	0.40917	FALSE	1687
PUF3	1	-2.3241	-2.17987	-2.76954	-2.32013	-6.49313	-6.61039	-6.73044	-6.61056	-6.61939	-6.64114	-6.73044	-6.50048	TRUE	TRUE	TRUE	TRUE	TRUE	-4.2953	-4.46127	-3.9609	-4.18035	0.16597	0.334391	0.280913	FALSE	1688
YBR246W	NA	-2.50768	-2.26326	-2.61835	-2.5968	-6.61776	-6.49038	-6.01171	-6.5967	-6.45231	-6.50161	-6.26887	-6.51503	TRUE	TRUE	TRUE	TRUE	TRUE	-3.94464	-4.23835	-3.65051	-3.91823	0.293712	0.294125	0.320113	FALSE	1689
YDL211C	0	-4.76861	-4.54461	-5.11899	-4.64424	-6.2445	-6.32484	-6.61848	-6.29531	-6.60903	-6.54616	-6.39434	-6.59813	TRUE	TRUE	TRUE	TRUE	TRUE	-1.84042	-2.00155	-1.27534	-1.9539	0.161135	0.565077	0.0476584	FALSE	1690
SRB6	2	-3.16154	-3.07252	-3.31373	-3.34688	-5.70717	-6.47741	-6.13662	-5.99352	-6.29398	-6.47654	-6.37737	-6.20813	TRUE	TRUE	TRUE	TRUE	TRUE	-3.13244	-3.40402	-3.06364	-2.86125	0.271582	0.0688033	0.542777	FALSE	1691
MNN9	0	-1.9346	-1.6864	-2.43208	-2.08315	-5.53045	-6.04226	-4.73012	-5.37511	-6.53159	-6.64838	-6.53386	-6.93048	TRUE	TRUE	TRUE	TRUE	TRUE	-4.597	-4.96198	-4.10179	-4.84732	0.364985	0.495207	0.114657	FALSE	1692
EPS1	2	-3.03	-2.79939	-3.61713	-3.38774	-5.7951	-5.6504	-5.86406	-6.40663	-5.8197	-5.88378	-6.02624	-6.24522	TRUE	TRUE	TRUE	TRUE	TRUE	-2.78969	-3.08439	-2.40911	-2.85748	0.294695	0.38058	0.226913	FALSE	1693
BFR2	1	-3.513	-3.25456	-3.70238	-3.33374	-5.42181	-4.61571	-4.5445	-5.57862	-6.25291	-6.49516	-5.88797	-6.52231	TRUE	TRUE	TRUE	TRUE	TRUE	-2.73991	-3.2406	-2.18559	-3.18858	0.500689	0.554317	0.0520191	FALSE	1694
YGL194C-A	NA	-4.03799	-3.6004	-4.07012	-3.97062	-6.46822	-6.71935	-6.27559	-5.69143	-6.54859	-6.40798	-6.17268	-6.5839	TRUE	TRUE	TRUE	TRUE	TRUE	-2.5106	-2.80758	-2.10256	-2.61327	0.296981	0.408041	0.194306	FALSE	1695
SUT796	0	-3.67307	-3.74153	-4.07203	-4.0324	-5.90629	-6.3689	-6.27886	-6.18435	-6.06386	-6.53433	-6.51234	-6.17526	TRUE	TRUE	TRUE	TRUE	TRUE	-2.39079	-2.7928	-2.44031	-2.14287	0.402006	-0.0495199	0.649932	FALSE	1696
SUT091	0	-2.7712	-2.59153	-2.88016	-2.43552	-5.15317	-5.61009	-5.40783	-6.05326	-6.57581	-6.35107	-5.89043	-6.38971	TRUE	TRUE	TRUE	TRUE	TRUE	-3.80461	-3.75954	-3.01028	-3.95419	-0.0450706	0.794337	-0.194642	FALSE	1697
SPP41	0	-4.28613	-4.08021	-4.68695	-4.26148	-6.09215	-6.22813	-6.01658	-6.2151	-6.61229	-6.57647	-6.63471	-6.53762	TRUE	TRUE	TRUE	TRUE	TRUE	-2.32616	-2.49626	-1.94776	-2.27613	0.170104	0.378397	0.220128	FALSE	1698
YCL056C	1	-4.93328	-4.55304	-4.32039	-4.49603	-5.36947	-4.84999	-6.0303	-4.50006	-6.27438	-6.55381	-6.14121	-5.42054	TRUE	TRUE	TRUE	TRUE	TRUE	-1.3411	-2.00077	-1.82083	-0.924507	0.659668	-0.479727	1.07626	FALSE	1699
PBN1	NA	-3.19898	-3.28935	-3.35035	-3.29352	-6.13127	-6.19924	-5.87215	-6.31121	-6.54578	-6.74835	-6.41439	-6.44104	TRUE	TRUE	TRUE	TRUE	TRUE	-3.3468	-3.459	-3.06404	-3.14753	0.112204	0.282761	0.311479	FALSE	1700
YMR090W	0	-4.58499	-4.66978	-4.76203	-4.70809	-5.65126	-6.94707	-5.66218	-6.09181	-6.41793	-6.35988	-6.20215	-6.1973	TRUE	TRUE	TRUE	TRUE	TRUE	-1.83295	-1.6901	-1.44013	-1.48922	-0.142846	0.392819	0.200881	FALSE	1701
TRP1	2	-3.1258	-3.05437	-3.39976	-3.37674	-6.11356	-6.4842	-5.08105	-4.52987	-6.20697	-6.37821	-6.06319	-6.52496	TRUE	TRUE	TRUE	TRUE	TRUE	-3.08117	-3.32384	-2.66343	-3.14822	0.242673	0.417733	0.175618	FALSE	1702
GPI19_and_THI74_and_LRS4	1	-4.11013	-3.81552	-4.34358	-4.13536	-4.78238	-5.26409	-6.27072	-5.57269	-6.54743	-6.4564	-6.41431	-6.54998	TRUE	TRUE	TRUE	TRUE	TRUE	-2.4373	-2.64088	-2.07073	-2.41462	0.203574	0.366573	0.226252	FALSE	1703
SKI7	NA	-4.30577	-4.13282	-4.23369	-4.19427	-4.136	-4.16563	-4.41882	-4.0289	-5.88962	-6.54957	-5.47643	-6.36024	TRUE	TRUE	TRUE	TRUE	TRUE	-1.58385	-2.41676	-1.24274	-2.16598	0.832906	0.341113	0.250784	FALSE	1704
CUT306	2	-3.99249	-3.82148	-1.00828	-1.10341	-6.04595	-6.17682	-1.89536	-1.57334	-6.41631	-6.5802	-3.20809	-3.49569	TRUE	TRUE	TRUE	TRUE	TRUE	-2.42382	-2.75872	-2.19981	-2.39228	0.334901	0.224014	0.366441	FALSE	1705
SRP21	0	-2.34417	-2.32044	-2.64548	-2.23581	-6.32476	-6.42563	-5.6874	-5.80007	-6.49018	-6.4385	-6.20319	-6.35571	TRUE	TRUE	TRUE	TRUE	TRUE	-4.14601	-4.11806	-3.55771	-4.11989	-0.0279545	0.588306	-0.00183641	FALSE	1706
ATP18	NA	-0.947128	-0.630282	-1.17854	-0.937914	-6.12057	-6.39476	-6.50792	-6.34507	-6.4001	-6.40355	-6.22891	-6.52992	TRUE	TRUE	TRUE	TRUE	TRUE	-5.45297	-5.77327	-5.05037	-5.592	0.320296	0.402601	0.18127	FALSE	1707
TRP3	0	-2.38317	-2.24371	-2.88216	-2.75721	-6.75389	-7.01979	-6.53719	-5.99869	-6.32673	-6.17881	-6.40082	-6.53914	TRUE	TRUE	TRUE	TRUE	TRUE	-3.94356	-3.9351	-3.51866	-3.78193	-0.00846332	0.424903	0.153171	FALSE	1708
YGL079W	0	-3.783	-3.71484	-3.5975	-3.59298	-5.72182	-5.44614	-3.64962	-3.81055	-5.84748	-5.72819	-5.61743	-5.07525	TRUE	TRUE	TRUE	TRUE	TRUE	-2.06448	-2.01335	-2.01993	-1.48227	-0.0511279	0.0445485	0.531083	FALSE	1709
JHD1	1	-4.74656	-4.59894	-4.89048	-4.69149	-5.93431	-5.87098	-6.2898	-6.40538	-6.52833	-6.46182	-6.34727	-6.30507	TRUE	TRUE	TRUE	TRUE	TRUE	-1.78177	-1.86288	-1.45679	-1.61358	0.0811097	0.324979	0.249308	FALSE	1710
COG6	9	-3.90564	-3.80295	-4.52912	-4.18301	-6.03902	-6.76691	-5.15573	-6.59054	-6.16387	-6.31508	-6.42363	-6.48502	TRUE	TRUE	TRUE	TRUE	TRUE	-2.25823	-2.51212	-1.89451	-2.30201	0.253895	0.36372	0.210119	FALSE	1711
BUD8	2	-3.82485	-3.43359	-4.20391	-3.87582	-6.64448	-6.60805	-6.78586	-6.32126	-6.37075	-6.57699	-6.52886	-6.66707	TRUE	TRUE	TRUE	TRUE	TRUE	-2.5459	-3.14341	-2.32495	-2.79124	0.597502	0.220959	0.352162	FALSE	1712
CCE1	NA	-4.92015	-4.75246	-4.93763	-4.54277	-6.53722	-6.6721	-6.06739	-6.34779	-6.41504	-6.50856	-6.07021	-6.08864	TRUE	TRUE	TRUE	TRUE	TRUE	-1.49489	-1.7561	-1.13259	-1.54587	0.261213	0.362303	0.21023	FALSE	1713
CTF8	0	-4.41181	-4.48939	-4.39772	-4.26398	-6.17632	-5.87983	-6.0188	-6.39225	-6.58921	-6.68777	-6.15503	-6.31072	TRUE	TRUE	TRUE	TRUE	TRUE	-2.1774	-2.19838	-1.75731	-2.04673	0.0209769	0.420092	0.151646	FALSE	1714
SUT608	0	-4.13813	-4.07127	-4.58342	-4.42687	-5.72099	-5.95297	-6.33963	-6.43066	-5.68863	-6.08849	-5.59727	-6.41021	TRUE	TRUE	TRUE	TRUE	TRUE	-1.5505	-2.01723	-1.01385	-1.98335	0.466721	0.536651	0.0338802	FALSE	1715
YDR374W-A	1	-3.88704	-3.6618	-3.55204	-3.36551	-5.22053	-5.7288	-4.25068	-4.9127	-6.65518	-6.5668	-5.86334	-6.15778	TRUE	TRUE	TRUE	TRUE	TRUE	-2.76813	-2.905	-2.3113	-2.79227	0.136869	0.456832	0.112727	FALSE	1716
RPL43B	1	-2.67653	-2.40451	-1.99848	-2.11515	-4.65769	-4.91397	-4.84779	-4.60321	-5.66936	-5.64325	-5.08708	-4.68859	TRUE	TRUE	TRUE	TRUE	TRUE	-2.99283	-3.23874	-3.0886	-2.57344	0.24591	-0.0957689	0.6653	FALSE	1717
MPS1	NA	-4.51248	-4.33628	-4.96614	-4.75658	-5.9788	-5.94895	-5.90068	-6.02936	-6.78182	-6.59188	-6.94368	-6.7375	TRUE	TRUE	TRUE	TRUE	TRUE	-2.26934	-2.2556	-1.97754	-1.98092	-0.0137394	0.2918	0.274682	FALSE	1718
COT1	0	-2.00785	-2.02907	-2.22874	-1.79572	-2.7178	-1.65826	-1.52373	-3.2387	-6.74837	-6.47096	-6.11384	-6.52853	TRUE	TRUE	TRUE	TRUE	TRUE	-4.74052	-4.44189	-3.8851	-4.73281	-0.298628	0.855415	-0.290918	FALSE	1719
KRE29	1	-4.83636	-4.62688	-4.82198	-4.65728	-5.55597	-5.4215	-5.10884	-6.20208	-6.54276	-6.72932	-6.17802	-6.54648	TRUE	TRUE	TRUE	TRUE	TRUE	-1.7064	-2.10244	-1.35604	-1.88921	0.396038	0.350363	0.213231	FALSE	1720
SUT736	0	-3.82948	-3.79299	-4.10055	-3.75928	-4.47761	-4.97954	-4.31248	-4.96566	-5.15857	-4.74662	-5.23171	-4.34817	TRUE	TRUE	TRUE	TRUE	TRUE	-1.32909	-0.953636	-1.13116	-0.588889	-0.375452	0.197931	0.364747	FALSE	1721
SUT329	4	-3.95463	-4.12319	-4.49462	-4.48108	-3.69973	-4.16858	-4.8514	-4.75202	-4.59675	-5.45333	-5.17291	-5.2127	TRUE	TRUE	TRUE	TRUE	TRUE	-0.642119	-1.33015	-0.678291	-0.731612	0.688027	-0.0361727	0.598534	FALSE	1722
SUT042	NA	-4.5726	-4.78169	-4.73091	-5.01348	-5.06629	-4.82454	-4.93343	-4.78224	-5.66666	-5.15073	-5.48792	-5.15951	TRUE	TRUE	TRUE	TRUE	TRUE	-1.09406	-0.369042	-0.757016	-0.146032	-0.725019	0.337045	0.223011	FALSE	1723
MAG1	1	-4.71854	-4.58152	-4.45351	-4.11737	-5.50023	-5.06151	-4.47176	-4.35245	-6.32075	-6.16723	-5.30732	-5.89193	TRUE	TRUE	TRUE	TRUE	TRUE	-1.60222	-1.58571	-0.853811	-1.77456	-0.0165045	0.748404	-0.188845	FALSE	1724
CUT319	0	-4.41577	-4.49306	-3.13208	-3.03197	-4.98384	-5.2504	-3.33997	-2.77788	-5.8665	-5.55319	-5.01734	-3.10163	TRUE	TRUE	TRUE	TRUE	TRUE	-1.45073	-1.06014	-1.88525	-0.0696605	-0.390594	-0.434525	0.990475	FALSE	1725
MET6	1	-0.706112	-0.483336	-0.674628	-0.544923	-6.4778	-6.06439	-5.66673	-5.0914	-6.5335	-6.49928	-6.50964	-5.99939	TRUE	TRUE	TRUE	TRUE	TRUE	-5.82739	-6.01595	-5.83501	-5.45447	0.188553	-0.00762222	0.561477	FALSE	1726
VPS68	3	-1.02797	-0.85972	-1.12786	-0.918744	-5.94259	-6.13898	-5.13202	-5.07604	-6.62002	-6.53255	-6.14418	-6.61436	TRUE	TRUE	TRUE	TRUE	TRUE	-5.59205	-5.67283	-5.01632	-5.69562	0.0807833	0.575725	-0.0227838	FALSE	1727
FIP1	1	-3.49934	-3.40235	-3.8235	-3.76148	-6.15525	-5.68703	-6.02145	-6.08923	-5.59728	-5.88838	-6.00008	-5.61756	TRUE	TRUE	TRUE	TRUE	TRUE	-2.09794	-2.48603	-2.17658	-1.85608	0.388085	-0.0786418	0.629946	FALSE	1728
MRPL4	NA	-3.48322	-3.27953	-3.57086	-3.67233	-6.03455	-5.14162	-5.73124	-5.28925	-6.43778	-6.35787	-6.20928	-6.51571	TRUE	TRUE	TRUE	TRUE	TRUE	-2.95456	-3.07835	-2.63842	-2.84338	0.123786	0.31614	0.234965	FALSE	1729
PEA2	0	-3.98568	-3.77543	-4.62409	-4.40399	-4.91992	-5.32447	-4.97926	-4.7244	-6.35394	-6.24553	-6.87654	-6.43893	TRUE	TRUE	TRUE	TRUE	TRUE	-2.36826	-2.47009	-2.25245	-2.03493	0.101829	0.115813	0.43516	FALSE	1730
YHL044W	NA	-4.76183	-4.48629	-4.67818	-4.63004	-5.76673	-5.66165	-5.30062	-5.97901	-6.72757	-6.74831	-6.42283	-6.56305	TRUE	TRUE	TRUE	TRUE	TRUE	-1.96574	-2.26202	-1.74464	-1.93301	0.296279	0.221094	0.32901	FALSE	1731
YDR026C	1	-4.81225	-4.63559	-4.86423	-4.5135	-5.57467	-5.13022	-5.92487	-4.44541	-6.51427	-6.63736	-6.04966	-6.4823	TRUE	TRUE	TRUE	TRUE	TRUE	-1.70202	-2.00178	-1.18542	-1.96879	0.299756	0.516596	0.0329814	FALSE	1732
FAR3	NA	-4.73463	-4.75423	-4.78333	-4.75628	-6.68909	-6.09442	-6.52934	-6.11988	-6.30835	-6.6875	-6.13603	-6.3625	TRUE	TRUE	TRUE	TRUE	TRUE	-1.57372	-1.93328	-1.35271	-1.60622	0.359558	0.221011	0.327059	FALSE	1733
LYS5	0	-4.12591	-4.22686	-3.8191	-3.80167	-3.30097	-4.1006	-3.42861	-3.69049	-6.48295	-6.38245	-5.75356	-5.83589	TRUE	TRUE	TRUE	TRUE	TRUE	-2.35704	-2.15559	-1.93445	-2.03422	-0.201451	0.422584	0.121365	FALSE	1734
YLR168C	1	-4.18945	-4.11981	-4.56954	-4.41408	-6.88603	-6.71174	-6.34969	-6.63564	-6.16336	-6.53052	-6.3468	-6.47976	TRUE	TRUE	TRUE	TRUE	TRUE	-1.97391	-2.41071	-1.77727	-2.06568	0.4368	0.196645	0.345033	FALSE	1735
RAV1	0	-3.98319	-3.92808	-4.47936	-4.25745	-6.35891	-5.8785	-6.37209	-5.81608	-6.49	-6.47302	-6.47029	-6.77809	TRUE	TRUE	TRUE	TRUE	TRUE	-2.5068	-2.54494	-1.99094	-2.52064	0.0381396	0.515866	0.0243028	FALSE	1736
IDI1	0	-1.734	-1.59229	-2.33291	-2.0193	-6.32078	-4.88218	-4.22631	-3.81072	-6.22413	-6.53292	-6.52963	-6.71335	TRUE	TRUE	TRUE	TRUE	TRUE	-4.49013	-4.94063	-4.19672	-4.69405	0.450501	0.293408	0.246575	FALSE	1737
ALG14	0	-3.13606	-2.95401	-3.18957	-2.84454	-5.60713	-5.87601	-5.13368	-5.73918	-6.49098	-6.6767	-6.34895	-6.22559	TRUE	TRUE	TRUE	TRUE	TRUE	-3.35492	-3.72269	-3.15938	-3.38105	0.367778	0.195536	0.341645	FALSE	1738
VMA21	1	-2.06708	-1.87147	-2.32126	-1.93131	-6.5607	-6.77358	-5.58662	-6.47907	-6.25251	-6.31161	-5.98114	-6.3599	TRUE	TRUE	TRUE	TRUE	TRUE	-4.18543	-4.44013	-3.65988	-4.42859	0.254708	0.525545	0.0115475	FALSE	1739
YCL012C	0	-3.82121	-3.18911	-4.30988	-3.78913	-3.65998	-3.32728	-4.06899	-2.96029	-5.91275	-6.34109	-6.17917	-6.6272	TRUE	TRUE	TRUE	TRUE	TRUE	-2.09154	-3.15199	-1.86929	-2.83807	1.06044	0.222251	0.313916	FALSE	1740
HUB1	2	-3.22568	-3.15776	-3.40722	-2.8543	-4.14468	-3.87764	-5.61044	-4.45786	-6.20577	-5.38463	-5.48151	-5.45293	TRUE	TRUE	TRUE	TRUE	TRUE	-2.98008	-2.22687	-2.07429	-2.59863	-0.753217	0.905797	-0.371763	FALSE	1741
SEN34	0	-4.39632	-4.21588	-4.61085	-4.35735	-6.09759	-6.68442	-6.0073	-5.95425	-6.58533	-6.60926	-6.29239	-6.72492	TRUE	TRUE	TRUE	TRUE	TRUE	-2.18901	-2.39338	-1.68154	-2.36757	0.204375	0.507471	0.0258153	FALSE	1742
YGR042W	1	-4.24932	-3.98317	-4.14001	-4.178	-5.77842	-6.43793	-6.46596	-5.86327	-6.48371	-6.594	-6.63038	-6	TRUE	TRUE	TRUE	TRUE	TRUE	-2.23439	-2.61083	-2.49037	-1.822	0.376447	-0.255984	0.788835	FALSE	1743
HPC2	NA	-4.33545	-4.19764	-4.93451	-4.64189	-6.60989	-5.5161	-6.52924	-5.79387	-5.97071	-5.65873	-5.93352	-6.2074	TRUE	TRUE	TRUE	TRUE	TRUE	-1.63526	-1.46109	-0.999012	-1.5655	-0.174161	0.636243	-0.104409	FALSE	1744
UBS1	8	-3.66283	-3.39989	-3.68718	-3.79943	-6.60011	-6.49736	-6.4772	-6.60992	-6.45261	-6.61046	-6.44745	-6.50889	TRUE	TRUE	TRUE	TRUE	TRUE	-2.78978	-3.21057	-2.76027	-2.70946	0.420796	0.0295042	0.501113	FALSE	1745
EEB1	0	-4.23583	-4.12027	-4.37503	-4.37477	-5.86039	-5.89354	-5.68073	-5.54777	-6.22486	-6.29364	-6.24648	-6.13626	TRUE	TRUE	TRUE	TRUE	TRUE	-1.98903	-2.17337	-1.87145	-1.7615	0.184339	0.117578	0.411875	FALSE	1746
CTK1	0	-4.54032	-4.41917	-4.90091	-4.44736	-6.35775	-6.01224	-6.32089	-5.74394	-6.44311	-6.36376	-6.29063	-6.37623	TRUE	TRUE	TRUE	TRUE	TRUE	-1.90279	-1.94459	-1.38972	-1.92887	0.0418026	0.513073	0.0157236	FALSE	1747
YKL047W	NA	-4.02712	-3.84126	-4.01597	-4.11656	-6.37099	-6.65361	-6.21262	-6.59566	-6.2334	-6.49119	-6.10713	-6.35285	TRUE	TRUE	TRUE	TRUE	TRUE	-2.20628	-2.64993	-2.09115	-2.23629	0.443653	0.115123	0.413639	FALSE	1748
NOP14	NA	-3.2136	-3.01612	-3.76593	-3.29908	-6.37445	-6.22338	-6.46517	-5.79419	-5.98463	-6.18049	-6.1578	-6.31397	TRUE	TRUE	TRUE	TRUE	TRUE	-2.77103	-3.16437	-2.39187	-3.01489	0.393339	0.379154	0.149473	FALSE	1749
ULP2_and_YIL030W-A	0	-3.63358	-3.44169	-3.91789	-3.69086	-6.76522	-6.74767	-6.70836	-6.66263	-6.67243	-6.72948	-6.69817	-6.71367	TRUE	TRUE	TRUE	TRUE	TRUE	-3.03885	-3.2878	-2.78028	-3.02281	0.248948	0.258565	0.264984	FALSE	1750
YJL150W_and_YJL149W	0	-3.56264	-3.43566	-3.60038	-3.37367	-6.25139	-6.64689	-5.33928	-6.24145	-6.60056	-6.54524	-6.27851	-6.32419	TRUE	TRUE	TRUE	TRUE	TRUE	-3.03792	-3.10958	-2.67813	-2.95052	0.0716674	0.359791	0.159064	FALSE	1751
UTR2	2	0.49645	0.488663	-0.105351	-0.0205819	-5.64101	-5.23292	-6.49188	-4.41115	-6.31731	-6.11025	-6.53844	-6.48531	TRUE	TRUE	TRUE	TRUE	TRUE	-6.81376	-6.59892	-6.43309	-6.46473	-0.214839	0.380665	0.134185	FALSE	1752
SPP381_and_RIB7	3	-4.68836	-4.38537	-4.70742	-4.6385	-5.8683	-5.8891	-5.32824	-6.01249	-6.39548	-6.32259	-6.25303	-6.22332	TRUE	TRUE	TRUE	TRUE	TRUE	-1.70713	-1.93722	-1.54562	-1.58482	0.230097	0.161511	0.352403	FALSE	1753
PEX17	1	-4.6525	-4.7508	-4.84712	-4.56204	-5.33129	-4.96857	-5.64945	-5.19846	-6.23817	-6.5821	-6.13264	-6.18097	TRUE	TRUE	TRUE	TRUE	TRUE	-1.58568	-1.8313	-1.28551	-1.61893	0.245622	0.300163	0.212369	FALSE	1754
SUT011	3	-4.56055	-4.3636	-4.52742	-3.86992	-4.67812	-4.33998	-3.97247	-3.45271	-6.04416	-6.31944	-5.7679	-5.55665	TRUE	TRUE	TRUE	TRUE	TRUE	-1.48361	-1.95584	-1.24048	-1.68674	0.472237	0.243125	0.269105	FALSE	1755
SME1	0	-3.593	-3.41059	-3.75712	-3.57953	-5.88713	-5.54592	-5.75411	-6.05274	-5.64547	-5.6921	-5.65782	-5.50229	TRUE	TRUE	TRUE	TRUE	TRUE	-2.05247	-2.28151	-1.9007	-1.92276	0.229036	0.15177	0.358744	FALSE	1756
ARC18	0	-1.50069	-1.40136	-1.58755	-1.33785	-6.24278	-6.44256	-6.24867	-6.20106	-6.39238	-6.39431	-6.32656	-5.9733	TRUE	TRUE	TRUE	TRUE	TRUE	-4.89169	-4.99295	-4.73901	-4.63546	0.101255	0.152686	0.35749	FALSE	1757
YKR096W	1	-4.16465	-3.98622	-4.61956	-4.08507	-6.51531	-6.4782	-6.53406	-6.65021	-6.51452	-6.13609	-6.04267	-6.65209	TRUE	TRUE	TRUE	TRUE	TRUE	-2.34987	-2.14987	-1.42311	-2.56702	-0.199999	0.92676	-0.417145	FALSE	1758
BUD21	1	-3.42955	-3.46383	-3.77068	-3.28349	-5.48117	-5.76067	-6.13896	-5.9726	-6.67773	-6.49408	-6.39812	-6.42519	TRUE	TRUE	TRUE	TRUE	TRUE	-3.24818	-3.03025	-2.62745	-3.1417	-0.217927	0.620733	-0.111449	FALSE	1759
SUT481	0	-4.64532	-4.3991	-4.29679	-4.12016	-4.72254	-4.7918	-4.25421	-4.88276	-5.7957	-5.77114	-5.36237	-5.06958	TRUE	TRUE	TRUE	TRUE	TRUE	-1.15037	-1.37204	-1.06559	-0.949424	0.221664	0.0847894	0.422614	FALSE	1760
CHS5	0	-2.44195	-2.26265	-2.92646	-2.62389	-6.01001	-6.18295	-6.4456	-5.75916	-6.26116	-5.9796	-6.24725	-6.33663	TRUE	TRUE	TRUE	TRUE	TRUE	-3.81921	-3.71695	-3.32079	-3.71273	-0.102259	0.498422	0.00421977	FALSE	1761
YJL133C-A	2	-2.92939	-2.81352	-3.19269	-2.6087	-6.20109	-5.14655	-5.6777	-6.54258	-6.41876	-6.58469	-6.20456	-6.35496	TRUE	TRUE	TRUE	TRUE	TRUE	-3.48936	-3.77117	-3.01187	-3.74626	0.281808	0.477495	0.0249098	FALSE	1762
YER158C	4	-2.75737	-2.83479	-3.05605	-2.99879	-6.71664	-6.50907	-6.50502	-6.75386	-6.37424	-6.50178	-6.25383	-6.58351	TRUE	TRUE	TRUE	TRUE	TRUE	-3.61687	-3.66699	-3.19778	-3.58471	0.0501143	0.419092	0.0822747	FALSE	1763
YSA1	1	-2.14776	-1.93424	-2.30275	-2.0805	-6.24415	-5.98258	-4.78192	-5.50504	-6.19639	-6.04959	-5.90618	-6.13996	TRUE	TRUE	TRUE	TRUE	TRUE	-4.04862	-4.11534	-3.60343	-4.05945	0.0667182	0.445192	0.0558876	FALSE	1764
UBA4	0	-3.31497	-3.05931	-3.89011	-3.76921	-4.06602	-4.10041	-4.71427	-4.59608	-4.41965	-4.56395	-5.00141	-4.76696	TRUE	TRUE	TRUE	TRUE	TRUE	-1.10468	-1.50463	-1.1113	-0.997749	0.399956	-0.00661715	0.506886	FALSE	1765
YIL152W	0	-4.39552	-4.23661	-4.48031	-4.66774	-6.25195	-6.66412	-6.43453	-5.96577	-6.56343	-6.68092	-6.62876	-6.63211	TRUE	TRUE	TRUE	TRUE	TRUE	-2.16791	-2.4443	-2.14845	-1.96437	0.276397	0.0194532	0.479927	FALSE	1766
SRP102	0	-3.06847	-2.92763	-3.27816	-3.30788	-5.98736	-6.499	-6.29304	-6.15407	-6.4086	-6.76625	-6.71114	-6.55439	TRUE	TRUE	TRUE	TRUE	TRUE	-3.34013	-3.83862	-3.43298	-3.24651	0.498485	-0.0928479	0.592103	FALSE	1767
CHZ1	3	-2.93277	-2.92613	-3.16359	-2.8851	-6.04302	-5.57346	-5.16319	-5.47855	-6.55798	-6.49435	-6.47699	-6.26811	TRUE	TRUE	TRUE	TRUE	TRUE	-3.62522	-3.56822	-3.3134	-3.38301	-0.0569973	0.311818	0.185209	FALSE	1768
MAK10	2	-3.56899	-3.28034	-3.92115	-3.61392	-6.53529	-6.5448	-6.19468	-6.62367	-6.41907	-6.52199	-6.47301	-6.65743	TRUE	TRUE	TRUE	TRUE	TRUE	-2.85008	-3.24165	-2.55185	-3.0435	0.391566	0.298227	0.198144	FALSE	1769
CUT071	2	-4.8239	-4.90089	-4.28251	-4.08839	-6.17189	-6.31116	-5.09181	-4.53204	-5.88658	-5.74168	-4.69981	-5.07972	TRUE	TRUE	TRUE	TRUE	TRUE	-1.06268	-0.840789	-0.417301	-0.991328	-0.22189	0.645379	-0.150539	FALSE	1770
CST6	0	-2.94241	-2.99969	-3.41124	-3.2968	-6.22922	-5.75518	-5.56468	-5.32679	-5.78525	-6.12973	-6.47827	-5.70932	TRUE	TRUE	TRUE	TRUE	TRUE	-2.84284	-3.13004	-3.06703	-2.41252	0.287199	-0.224187	0.717518	FALSE	1771
SUT038	NA	-3.64008	-3.58885	-3.38672	-3.4984	-6.71472	-5.79687	-6.23625	-5.02195	-6.41701	-5.94254	-5.50885	-6.01436	TRUE	TRUE	TRUE	TRUE	TRUE	-2.77693	-2.35369	-2.12213	-2.51596	-0.423238	0.6548	-0.162267	FALSE	1772
YOR228C	NA	-3.77766	-3.82887	-3.99068	-4.10057	-4.87799	-6.1793	-5.75476	-6.18604	-6.5025	-6.68062	-6.35155	-6.82924	TRUE	TRUE	TRUE	TRUE	TRUE	-2.72484	-2.85175	-2.36087	-2.72867	0.126908	0.363968	0.123077	FALSE	1773
MRPL10	0	-3.41939	-3.27627	-3.6312	-3.60962	-5.14432	-4.67227	-5.1565	-3.95835	-6.11755	-6.23906	-6.27507	-6.14149	TRUE	TRUE	TRUE	TRUE	TRUE	-2.69817	-2.96279	-2.64387	-2.53187	0.264625	0.054298	0.430924	FALSE	1774
DGA1	0	-3.7837	-3.35638	-3.86169	-3.70826	-6.58268	-6.43766	-5.50105	-5.7009	-6.486	-6.57293	-6.20557	-6.7988	TRUE	TRUE	TRUE	TRUE	TRUE	-2.70231	-3.21655	-2.34388	-3.09054	0.514243	0.358428	0.126012	FALSE	1775
CWC27	1	-4.20396	-4.50908	-4.44932	-4.43056	-6.26336	-5.71909	-6.4511	-6.16907	-6.54661	-6.78677	-6.5223	-6.49601	TRUE	TRUE	TRUE	TRUE	TRUE	-2.34265	-2.27769	-2.07298	-2.06545	-0.0649657	0.269671	0.212234	FALSE	1776
TFG2	NA	-3.96382	-3.73012	-4.44183	-3.7796	-5.91078	-5.69589	-5.07493	-5.81231	-6.27373	-6.57399	-6.37342	-6.52003	TRUE	TRUE	TRUE	TRUE	TRUE	-2.30991	-2.84387	-1.93159	-2.74043	0.533965	0.378319	0.103449	FALSE	1777
YDR348C	0	-3.39853	-2.96247	-3.69672	-3.55529	-6.59372	-5.83995	-5.8968	-5.49462	-6.11237	-6.12628	-6.27526	-6.37513	TRUE	TRUE	TRUE	TRUE	TRUE	-2.71384	-3.16382	-2.57854	-2.81984	0.449974	0.135306	0.343974	FALSE	1778
PDR11	NA	-4.52861	-4.60908	-4.8749	-4.60475	-6.98359	-6.44824	-6.95912	-6.51737	-6.61455	-6.57072	-6.48054	-6.56882	TRUE	TRUE	TRUE	TRUE	TRUE	-2.08594	-1.96163	-1.60564	-1.96407	-0.124312	0.480304	-0.00243659	FALSE	1779
FMP32	0	-4.77762	-4.64938	-4.97443	-4.7049	-5.57205	-6.29916	-6.08558	-6.24775	-6.34932	-6.36348	-5.96826	-6.51921	TRUE	TRUE	TRUE	TRUE	TRUE	-1.5717	-1.7141	-0.993836	-1.81432	0.142402	0.577864	-0.100213	FALSE	1780
NIC96	4	-3.27854	-3.23042	-3.58545	-3.33001	-6.39506	-6.35189	-5.90726	-5.62534	-6.44829	-6.27813	-6.42153	-6.23446	TRUE	TRUE	TRUE	TRUE	TRUE	-3.16974	-3.04771	-2.83608	-2.90445	-0.122033	0.333661	0.143259	FALSE	1781
YLR253W	0	-4.00066	-3.96032	-4.45149	-4.13451	-6.37638	-6.44903	-5.45167	-5.81764	-6.2543	-6.50902	-6.54053	-6.37267	TRUE	TRUE	TRUE	TRUE	TRUE	-2.25364	-2.5487	-2.08904	-2.23816	0.29506	0.164596	0.310542	FALSE	1782
PET54	1	-3.78474	-3.83712	-3.93582	-3.6547	-6.19122	-5.88956	-5.44911	-5.95748	-6.51235	-6.43311	-6.3588	-6.08202	TRUE	TRUE	TRUE	TRUE	TRUE	-2.72762	-2.59599	-2.42298	-2.42732	-0.131627	0.304635	0.168668	FALSE	1783
THG1	1	-2.65205	-2.2439	-2.57918	-2.42491	-4.78388	-6.53656	-4.71909	-5.88458	-6.62082	-6.90559	-6.61757	-6.54369	TRUE	TRUE	TRUE	TRUE	TRUE	-3.96877	-4.66169	-4.0384	-4.11878	0.692918	-0.0696231	0.542915	FALSE	1784
YKT6	1	-1.81906	-1.41423	-1.93829	-1.64836	-5.68086	-6.16572	-6.67136	-6.47805	-6.43735	-6.55492	-6.24918	-6.62484	TRUE	TRUE	TRUE	TRUE	TRUE	-4.61829	-5.14069	-4.31089	-4.97648	0.522401	0.3074	0.164215	FALSE	1785
YGL039W	1	-2.13327	-1.92774	-2.36865	-2.12517	-6.15785	-6.3592	-5.71548	-6.06939	-6.38348	-6.39051	-6.50905	-6.22632	TRUE	TRUE	TRUE	TRUE	TRUE	-4.2502	-4.46276	-4.1404	-4.10115	0.212564	0.109803	0.361612	FALSE	1786
SUT574	0	-4.64979	-4.54257	-4.57739	-4.65857	-6.30743	-5.86361	-4.9216	-4.74383	-6.48364	-6.46208	-6.21834	-6.30089	TRUE	TRUE	TRUE	TRUE	TRUE	-1.83385	-1.91951	-1.64095	-1.64232	0.0856592	0.1929	0.277186	FALSE	1787
DAL82	1	-4.407	-4.15156	-4.58271	-4.41098	-5.72281	-5.48507	-5.73692	-5.88048	-6.46518	-6.30291	-6.24822	-6.48593	TRUE	TRUE	TRUE	TRUE	TRUE	-2.05818	-2.15136	-1.66551	-2.07495	0.0931818	0.392666	0.0764088	FALSE	1788
SUT509	2	-3.71425	-3.55093	-3.6732	-3.80031	-6.46807	-6.39077	-6.64881	-6.331	-6.36902	-6.5063	-6.34584	-6.2693	TRUE	TRUE	TRUE	TRUE	TRUE	-2.65476	-2.95538	-2.67264	-2.46899	0.300613	-0.0178747	0.486384	FALSE	1789
RPS7A	2	0.0606306	0.206999	-0.859041	-0.331336	-6.41693	-5.65146	-5.56806	-6.18938	-5.46509	-5.27496	-5.8536	-5.87812	TRUE	TRUE	TRUE	TRUE	TRUE	-5.52572	-5.48196	-4.99456	-5.54678	-0.043765	0.531168	-0.0648251	FALSE	1790
URM1	1	-2.88376	-2.6932	-3.11617	-2.737	-6.29059	-6.11375	-6.25107	-6.3782	-6.66858	-6.62595	-6.54033	-6.5648	TRUE	TRUE	TRUE	TRUE	TRUE	-3.78482	-3.93275	-3.42416	-3.8278	0.147934	0.360658	0.10495	FALSE	1791
IMP1	1	-3.72157	-3.56843	-3.99066	-3.72143	-5.62384	-6.2466	-5.06551	-6.14076	-6.41681	-6.55112	-6.33252	-6.59526	TRUE	TRUE	TRUE	TRUE	TRUE	-2.69523	-2.98269	-2.34186	-2.87383	0.287461	0.353375	0.108862	FALSE	1792
MED4	NA	-3.83572	-3.84517	-4.02988	-3.9104	-6.77837	-6.62644	-6.37392	-6.29684	-6.54898	-6.52858	-6.30947	-6.56726	TRUE	TRUE	TRUE	TRUE	TRUE	-2.71326	-2.6834	-2.27959	-2.65685	-0.029858	0.43367	0.0265476	FALSE	1793
RPC11	NA	-2.8077	-2.4798	-3.03837	-2.79758	-4.16007	-4.06875	-5.23596	-5.00762	-6.33129	-6.68228	-6.52504	-6.57685	TRUE	TRUE	TRUE	TRUE	TRUE	-3.5236	-4.20249	-3.48667	-3.77927	0.67889	0.0369241	0.423218	FALSE	1794
LCB5	0	-4.419	-4.33011	-4.85681	-4.5764	-6.59752	-6.36555	-5.74012	-6.39932	-6.06233	-6.56319	-6.41054	-6.43948	TRUE	TRUE	TRUE	TRUE	TRUE	-1.64333	-2.23307	-1.55373	-1.86308	0.589737	0.0896064	0.369993	FALSE	1795
IRC21_and_YMR074C	0	-3.24637	-3.27878	-3.54919	-3.1156	-4.33004	-3.86367	-5.1262	-4.37898	-5.34703	-5.90061	-5.5629	-5.3665	TRUE	TRUE	TRUE	TRUE	TRUE	-2.10065	-2.62183	-2.01371	-2.2509	0.521181	0.0869376	0.370929	FALSE	1796
AAC3	1	-4.53768	-4.47202	-4.84241	-4.46395	-6.76815	-6.2224	-6.74721	-5.06635	-6.49282	-6.60591	-6.2665	-6.67116	TRUE	TRUE	TRUE	TRUE	TRUE	-1.95514	-2.13389	-1.42409	-2.2072	0.178744	0.531051	-0.073317	FALSE	1797
NOP16	1	-2.60099	-2.79204	-2.95557	-2.59899	-5.2352	-6.60439	-4.34201	-4.64958	-6.61983	-6.68441	-6.44763	-6.56098	TRUE	TRUE	TRUE	TRUE	TRUE	-4.01885	-3.89238	-3.49205	-3.962	-0.126468	0.526794	-0.0696202	FALSE	1798
YJR100C	0	-4.45531	-4.19825	-4.89658	-4.54742	-6.20874	-6.29944	-6.17695	-6.08012	-5.78449	-6.29338	-6.35702	-6.05441	TRUE	TRUE	TRUE	TRUE	TRUE	-1.32918	-2.09513	-1.46044	-1.50698	0.765954	-0.131261	0.588147	FALSE	1799
PDC5	0	-3.72193	-3.5075	-3.87806	-3.43893	-6.28816	-5.23093	-6.53097	-5.73211	-6.57336	-6.71901	-6.56791	-6.3553	TRUE	TRUE	TRUE	TRUE	TRUE	-2.85144	-3.2115	-2.68985	-2.91638	0.360066	0.161589	0.295124	FALSE	1800
RCN1	0	-4.54336	-4.61531	-4.29835	-4.1661	-5.91804	-5.50812	-5.28888	-4.859	-6.36759	-5.96917	-6.01921	-5.16695	TRUE	TRUE	TRUE	TRUE	TRUE	-1.82422	-1.35387	-1.72086	-1.00085	-0.470357	0.103363	0.353021	FALSE	1801
DAL81	0	-3.75048	-3.49225	-3.92143	-3.76186	-6.21334	-5.85268	-6.62375	-5.72551	-6.176	-6.50787	-6.3797	-6.28894	TRUE	TRUE	TRUE	TRUE	TRUE	-2.42552	-3.01562	-2.45827	-2.52708	0.590096	-0.0327419	0.488544	FALSE	1802
ECM38	1	-3.95741	-3.74487	-4.26114	-4.00282	-6.48002	-6.63331	-5.9591	-5.87519	-6.33676	-6.40273	-6.30855	-6.53808	TRUE	TRUE	TRUE	TRUE	TRUE	-2.37934	-2.65786	-2.04741	-2.53526	0.278516	0.33194	0.122597	FALSE	1803
CTH1	1	-2.62999	-2.66286	-2.84287	-2.72046	-5.61409	-5.64523	-4.86467	-3.9421	-6.75754	-6.67397	-6.43107	-6.81773	TRUE	TRUE	TRUE	TRUE	TRUE	-4.12754	-4.01111	-3.5882	-4.09727	-0.116435	0.539346	-0.0861647	FALSE	1804
YLR073C	NA	-1.08576	-1.17677	-1.62131	-1.70217	-5.05156	-4.82659	-5.08447	-5.61007	-5.96414	-5.3615	-5.93038	-6.0063	TRUE	TRUE	TRUE	TRUE	TRUE	-4.87838	-4.18473	-4.30907	-4.30413	-0.693648	0.569307	-0.119401	FALSE	1805
ALY1	NA	-3.77417	-3.60124	-4.26342	-3.95485	-6.17257	-6.1965	-5.7145	-5.77908	-6.39971	-5.88078	-6.20023	-6.47364	TRUE	TRUE	TRUE	TRUE	TRUE	-2.62554	-2.27955	-1.93682	-2.51879	-0.345993	0.688723	-0.239246	FALSE	1806
YPL206C	1	-2.27988	-2.07821	-2.48255	-2.27161	-4.85713	-3.61966	-4.57368	-2.90605	-6.3048	-6.46193	-6.34773	-6.36792	TRUE	TRUE	TRUE	TRUE	TRUE	-4.02493	-4.38371	-3.86518	-4.09631	0.358784	0.159745	0.287398	FALSE	1807
GWT1	2	-2.06949	-1.86363	-2.27782	-2.14193	-3.07023	-3.17747	-3.08006	-2.68264	-4.01618	-3.87333	-4.14905	-3.7871	TRUE	TRUE	TRUE	TRUE	TRUE	-1.94669	-2.0097	-1.87123	-1.64518	0.0630148	0.0754538	0.364525	FALSE	1808
ATX2	0	-2.84427	-2.64593	-2.91292	-2.80221	-4.98125	-4.82246	-4.25511	-4.13451	-6.1297	-6.50214	-6.45697	-5.9629	TRUE	TRUE	TRUE	TRUE	TRUE	-3.28543	-3.8562	-3.54405	-3.16069	0.570772	-0.258619	0.695514	FALSE	1809
SSB1	4	1.78329	1.6399	1.49219	1.52146	-6.53356	-6.68585	-5.89524	-6.03136	-6.39273	-6.41199	-6.57766	-6.20007	TRUE	TRUE	TRUE	TRUE	TRUE	-8.17603	-8.05189	-8.06986	-7.72153	-0.12413	0.10617	0.33037	FALSE	1810
GYL1	3	-4.44947	-4.40901	-4.39201	-4.37393	-5.12382	-6.09281	-5.90763	-5.81388	-6.28555	-6.3443	-6.04558	-6.05593	TRUE	TRUE	TRUE	TRUE	TRUE	-1.83609	-1.93529	-1.65356	-1.682	0.0992067	0.182523	0.253292	FALSE	1811
YFR011C	0	-3.58433	-3.28765	-3.91134	-3.44771	-6.38654	-6.44928	-6.56535	-6.3539	-6.52529	-6.34086	-6.57525	-6.34299	TRUE	TRUE	TRUE	TRUE	TRUE	-2.94096	-3.05321	-2.66391	-2.89528	0.11225	0.277044	0.157929	FALSE	1812
SUT083	9	-4.29849	-4.29254	-3.75288	-3.51479	-4.22744	-4.8974	-4.51076	-4.42051	-5.47207	-5.51693	-4.91549	-4.31544	TRUE	TRUE	TRUE	TRUE	TRUE	-1.17358	-1.2244	-1.1626	-0.80065	0.0508138	0.0109772	0.423745	FALSE	1813
YMR278W	NA	-3.67076	-3.422	-3.76152	-3.48194	-4.65394	-4.82874	-4.65062	-4.68583	-5.37162	-5.01092	-5.17786	-4.92386	TRUE	TRUE	TRUE	TRUE	TRUE	-1.70086	-1.58892	-1.41634	-1.44192	-0.111938	0.284524	0.147003	FALSE	1814
PAP2	0	-3.74177	-3.64103	-4.33362	-4.14903	-4.76298	-3.82231	-4.64764	-5.54258	-6.03542	-6.37852	-6.50363	-6.57865	TRUE	TRUE	TRUE	TRUE	TRUE	-2.29366	-2.73749	-2.17001	-2.42962	0.443837	0.12365	0.307871	FALSE	1815
BET4	NA	-4.48181	-4.32188	-4.6179	-4.40177	-6.16103	-6.4967	-5.77779	-5.67548	-6.4447	-6.51835	-6.31284	-6.44141	TRUE	TRUE	TRUE	TRUE	TRUE	-1.9629	-2.19647	-1.69494	-2.03964	0.233572	0.26796	0.156828	FALSE	1816
RSC8	2	-3.09536	-2.99397	-3.77931	-3.54954	-4.97288	-4.82787	-5.06666	-5.36267	-6.17519	-5.69823	-6.36775	-6.32086	TRUE	TRUE	TRUE	TRUE	TRUE	-3.07983	-2.70426	-2.58844	-2.77132	-0.375569	0.491387	-0.0670616	FALSE	1817
VPS27	NA	-3.63601	-3.83073	-3.78911	-3.696	-5.68518	-6.20423	-5.87257	-5.67971	-6.46621	-6.51219	-6.24813	-6.33026	TRUE	TRUE	TRUE	TRUE	TRUE	-2.8302	-2.68147	-2.45903	-2.63427	-0.148736	0.371175	0.0472011	FALSE	1818
HCR1	0	-1.80154	-1.5448	-1.96408	-1.55272	-5.62794	-5.7904	-5.26452	-5.28375	-6.52356	-6.40584	-6.21939	-6.46596	TRUE	TRUE	TRUE	TRUE	TRUE	-4.72203	-4.86104	-4.25531	-4.91324	0.139016	0.466715	-0.0521971	FALSE	1819
SRB2	0	-2.42681	-2.37548	-2.48321	-2.58147	-5.83912	-5.85783	-6.01125	-6.37264	-6.16806	-6.32588	-5.99324	-6.35214	TRUE	TRUE	TRUE	TRUE	TRUE	-3.74125	-3.95041	-3.51004	-3.77067	0.20916	0.231212	0.179733	FALSE	1820
JEM1	0	-4.06761	-3.57499	-4.06631	-3.66114	-6.40368	-6.02852	-6.12908	-6.33176	-6.45833	-6.08624	-5.97998	-6.23997	TRUE	TRUE	TRUE	TRUE	TRUE	-2.39072	-2.51125	-1.91366	-2.57883	0.120531	0.477054	-0.0675821	FALSE	1821
TOS3	NA	-4.18618	-4.0674	-4.04317	-4.16928	-5.44777	-6.51014	-4.59782	-5.50468	-6.68496	-6.84443	-6.73449	-6.34458	TRUE	TRUE	TRUE	TRUE	TRUE	-2.49877	-2.77704	-2.69132	-2.1753	0.278264	-0.192549	0.601736	FALSE	1822
CDC27	NA	-4.12663	-4.02379	-4.59408	-4.54851	-6.07125	-6.36728	-5.68485	-5.75484	-6.18659	-6.26987	-6.57557	-6.46458	TRUE	TRUE	TRUE	TRUE	TRUE	-2.05996	-2.24607	-1.98149	-1.91607	0.186114	0.0784671	0.330007	FALSE	1823
CIS3	6	1.13731	1.05443	1.00633	1.02291	-6.15218	-6.25563	-6.5645	-5.53538	-6.42343	-6.62643	-6.28036	-6.52388	TRUE	TRUE	TRUE	TRUE	TRUE	-7.56074	-7.68086	-7.28669	-7.54679	0.120117	0.274052	0.134062	FALSE	1824
YNR029C	0	-4.274	-4.0899	-4.50722	-4.28956	-5.98139	-5.39907	-5.69893	-5.38694	-6.44558	-6.42403	-6.35879	-6.53586	TRUE	TRUE	TRUE	TRUE	TRUE	-2.17159	-2.33413	-1.85157	-2.2463	0.162546	0.320019	0.0878368	FALSE	1825
SUT748	3	-4.82759	-4.8731	-4.08597	-4.43485	-4.73207	-5.07737	-4.35724	-4.08255	-5.65303	-5.70402	-4.71946	-5.05265	TRUE	TRUE	TRUE	TRUE	TRUE	-0.825442	-0.830918	-0.633491	-0.617801	0.00547659	0.191951	0.213118	FALSE	1826
YNR024W	0	-4.06932	-4.281	-4.63256	-4.20804	-6.53699	-6.35981	-5.74835	-6.37093	-6.51411	-6.29552	-6.44686	-6.45079	TRUE	TRUE	TRUE	TRUE	TRUE	-2.4448	-2.01452	-1.8143	-2.24275	-0.430271	0.630498	-0.228226	FALSE	1827
RRN9	0	-4.10626	-3.94965	-4.59394	-4.06093	-6.43471	-7.32077	-6.48211	-4.5707	-6.41976	-6.32942	-6.21861	-6.72796	TRUE	TRUE	TRUE	TRUE	TRUE	-2.3135	-2.37976	-1.62467	-2.66703	0.0662639	0.688829	-0.287264	FALSE	1828
YMR166C	1	-4.34244	-4.18501	-4.37893	-4.58467	-5.95434	-5.50752	-5.25579	-5.27748	-6.30787	-6.3746	-6.34318	-6.37466	TRUE	TRUE	TRUE	TRUE	TRUE	-1.96543	-2.18959	-1.96426	-1.78998	0.224156	0.00117623	0.399605	FALSE	1829
YPL225W	0	-1.32896	-1.05866	-1.38593	-1.04169	-4.83417	-4.1628	-4.49267	-3.85946	-6.5013	-6.39877	-6.17198	-6.37279	TRUE	TRUE	TRUE	TRUE	TRUE	-5.17234	-5.34011	-4.78605	-5.3311	0.167765	0.38629	0.00901013	FALSE	1830
CCL1	NA	-3.87504	-3.9164	-4.01695	-3.79972	-4.98664	-5.5526	-5.04034	-4.53523	-6.44704	-6.51544	-6.11926	-6.47332	TRUE	TRUE	TRUE	TRUE	TRUE	-2.572	-2.59905	-2.10231	-2.6736	0.0270456	0.469695	-0.0745519	FALSE	1831
GRX1	0	-1.99602	-1.80142	-1.63047	-1.4706	-5.69873	-5.54778	-4.59778	-5.38035	-6.41627	-6.48979	-5.86003	-5.95683	TRUE	TRUE	TRUE	TRUE	TRUE	-4.42025	-4.68837	-4.22956	-4.48622	0.268119	0.190691	0.202144	FALSE	1832
SUT485	3	-4.34157	-4.3888	-4.41151	-4.62576	-6.22506	-6.59421	-6.06639	-6.29536	-6.52449	-6.6486	-6.47232	-6.61528	TRUE	TRUE	TRUE	TRUE	TRUE	-2.18292	-2.25979	-2.06081	-1.98951	0.0768754	0.122111	0.270281	FALSE	1833
RPL17B	NA	-1.36876	-1.32109	-1.75184	-1.38584	-6.2372	-6.40314	-6.06056	-6.19026	-6.49205	-6.67684	-6.72975	-6.49749	TRUE	TRUE	TRUE	TRUE	TRUE	-5.12329	-5.35576	-4.97791	-5.11166	0.232467	0.145378	0.2441	FALSE	1834
SCO2	0	-4.52	-4.30432	-4.68678	-4.4004	-5.9684	-5.57577	-6.21547	-5.85745	-6.65295	-6.37685	-6.24032	-6.66294	TRUE	TRUE	TRUE	TRUE	TRUE	-2.13295	-2.07253	-1.55353	-2.26253	-0.060421	0.579417	-0.190001	FALSE	1835
SUT245	NA	-4.61186	-4.40804	-4.15393	-4.06556	-6.65649	-6.61414	-5.35438	-5.79189	-6.54	-6.57887	-6.09161	-5.83751	TRUE	TRUE	TRUE	TRUE	TRUE	-1.92814	-2.17083	-1.93768	-1.77195	0.242685	-0.00953348	0.398881	FALSE	1836
SKG1	NA	-3.97924	-3.69704	-4.04108	-3.8071	-6.65247	-5.81895	-5.88889	-6.32836	-6.65255	-6.50968	-6.47703	-6.46862	TRUE	TRUE	TRUE	TRUE	TRUE	-2.67331	-2.81264	-2.43595	-2.66152	0.139332	0.237356	0.151124	FALSE	1837
RUB1	0	-2.69426	-2.52134	-2.80599	-2.5368	-6.34221	-5.94589	-5.90432	-6.28877	-6.51247	-6.21582	-6.18128	-6.29002	TRUE	TRUE	TRUE	TRUE	TRUE	-3.81821	-3.69448	-3.37529	-3.75322	-0.123731	0.442925	-0.0587373	FALSE	1838
PSD2	0	-4.19439	-3.93543	-4.39653	-4.14017	-6.39375	-6.02777	-5.76567	-5.2312	-6.40192	-6.047	-6.23947	-6.23223	TRUE	TRUE	TRUE	TRUE	TRUE	-2.20753	-2.11157	-1.84294	-2.09206	-0.0959585	0.364592	0.0195123	FALSE	1839
YDL241W	3	-4.1993	-4.39686	-4.4649	-4.47926	-6.38961	-6.37622	-6.34749	-5.1638	-5.94357	-6.51078	-6.51759	-5.90164	TRUE	TRUE	TRUE	TRUE	TRUE	-1.74427	-2.11391	-2.05269	-1.42238	0.369642	-0.30842	0.691531	FALSE	1840
RMD5	0	-4.27428	-4.51176	-4.04144	-4.08415	-4.97734	-4.76252	-5.03687	-4.1557	-5.3946	-5.00876	-4.48831	-4.87225	TRUE	TRUE	TRUE	TRUE	TRUE	-1.12032	-0.497	-0.446866	-0.7881	-0.623325	0.673459	-0.2911	FALSE	1841
ALG13	0	-4.25392	-4.05687	-4.35605	-4.43861	-6.00876	-6.00283	-4.40462	-6.0337	-6.51884	-6.74231	-6.7322	-6.63161	TRUE	TRUE	TRUE	TRUE	TRUE	-2.26492	-2.68545	-2.37616	-2.19301	0.420525	-0.111238	0.492439	FALSE	1842
CAF20	8	-0.279065	-0.297007	-0.760978	-0.607749	-4.83523	-5.36666	-4.71617	-4.02914	-6.13023	-6.05019	-6.24505	-6.35063	TRUE	TRUE	TRUE	TRUE	TRUE	-5.85117	-5.75319	-5.48407	-5.74289	-0.0979812	0.367098	0.0102997	FALSE	1843
CUT720	1	-4.83022	-4.26053	-4.3211	-4.50825	-4.89557	-5.66406	-5.78077	-5.63394	-6.27488	-6.38259	-5.86121	-6.15879	TRUE	TRUE	TRUE	TRUE	TRUE	-1.44466	-2.12206	-1.54011	-1.65054	0.677403	-0.0954481	0.471523	FALSE	1844
YBL039W-B	1	-4.14702	-3.88116	-4.09569	-3.75641	-6.13872	-5.33996	-6.25035	-6.1493	-6.15998	-6.67103	-6.18221	-6.09726	TRUE	TRUE	TRUE	TRUE	TRUE	-2.01296	-2.78987	-2.08652	-2.34085	0.77691	-0.073562	0.449019	FALSE	1845
TSR2	NA	-3.07827	-3.03879	-3.03903	-2.90352	-6.20062	-7.02434	-5.69269	-4.72684	-6.58724	-6.05191	-6.03614	-6.05474	TRUE	TRUE	TRUE	TRUE	TRUE	-3.50897	-3.01312	-2.99711	-3.15122	-0.495851	0.511859	-0.138098	FALSE	1846
GRX6	0	-3.74331	-3.62412	-3.77937	-3.85659	-5.71656	-5.62461	-6.35392	-4.84688	-6.0781	-5.77743	-5.69612	-6.05503	TRUE	TRUE	TRUE	TRUE	TRUE	-2.3348	-2.15331	-1.91675	-2.19844	-0.18149	0.41805	-0.045129	FALSE	1847
TLG2	0	-4.43586	-4.30134	-4.3868	-4.08546	-5.49096	-5.96982	-5.51634	-5.01597	-6.3661	-6.47007	-5.83209	-6.37015	TRUE	TRUE	TRUE	TRUE	TRUE	-1.93024	-2.16873	-1.44529	-2.28469	0.238488	0.484951	-0.115962	FALSE	1848
HOC1	0	-1.64651	-1.51072	-1.9473	-1.72767	-5.93582	-6.13452	-5.75301	-5.60655	-6.04749	-6.33405	-6.06646	-6.46635	TRUE	TRUE	TRUE	TRUE	TRUE	-4.40098	-4.82333	-4.11916	-4.73868	0.422351	0.281827	0.0846545	FALSE	1849
YGL231C	0	-1.78402	-1.65795	-1.91309	-1.74309	-6.06758	-6.11756	-4.09131	-4.22081	-6.29642	-6.39478	-6.47755	-6.06236	TRUE	TRUE	TRUE	TRUE	TRUE	-4.5124	-4.73683	-4.56446	-4.31927	0.224429	-0.0520628	0.417554	FALSE	1850
SOY1	NA	-4.90092	-4.47973	-4.58971	-4.15616	-6.35003	-5.96995	-5.30612	-5.34505	-6.30482	-6.45379	-5.67842	-6.08079	TRUE	TRUE	TRUE	TRUE	TRUE	-1.4039	-1.97406	-1.08871	-1.92463	0.570167	0.315183	0.0494351	FALSE	1851
FUN19	NA	-3.35316	-3.27142	-3.77722	-3.54822	-6.27518	-5.56019	-5.03338	-5.16595	-6.03774	-6.38006	-6.30755	-6.4468	TRUE	TRUE	TRUE	TRUE	TRUE	-2.68458	-3.10864	-2.53034	-2.89858	0.424064	0.154242	0.210065	FALSE	1852
SUT686	2	-4.64045	-4.66893	-4.28959	-4.32011	-6.43514	-6.71422	-5.80744	-6.08118	-6.20747	-6.26915	-5.89655	-5.51621	TRUE	TRUE	TRUE	TRUE	TRUE	-1.56702	-1.60022	-1.60696	-1.1961	0.0331971	-0.0399366	0.404118	FALSE	1853
TRS20	3	-3.58498	-3.14064	-3.49368	-3.24293	-6.24182	-5.64831	-5.32072	-5.52104	-6.28122	-6.57376	-6.19201	-6.31112	TRUE	TRUE	TRUE	TRUE	TRUE	-2.69624	-3.43312	-2.69832	-3.06819	0.73688	-0.00208548	0.364926	FALSE	1854
YPL071C	NA	-4.39338	-4.40888	-4.0754	-4.05737	-4.3168	-4.83424	-5.02124	-3.92388	-6.24793	-6.14681	-5.94387	-5.4194	TRUE	TRUE	TRUE	TRUE	TRUE	-1.85455	-1.73792	-1.86846	-1.36203	-0.116629	-0.0139104	0.37589	FALSE	1855
ZRT3	NA	-0.803581	-0.71714	-0.905469	-0.917357	-6.27244	-6.11131	-6.11779	-5.7737	-6.65507	-6.37044	-6.25067	-6.71588	TRUE	TRUE	TRUE	TRUE	TRUE	-5.85149	-5.6533	-5.3452	-5.79852	-0.19819	0.50629	-0.145215	FALSE	1856
OSH6	6	-3.07649	-2.90313	-3.3628	-3.25457	-6.09692	-5.5596	-5.32227	-4.38451	-5.35744	-4.98166	-5.2479	-5.36801	TRUE	TRUE	TRUE	TRUE	TRUE	-2.28095	-2.07852	-1.8851	-2.11344	-0.202424	0.395843	-0.0349176	FALSE	1857
GIR2	2	-2.3971	-2.32914	-2.63401	-2.21688	-5.79661	-4.91695	-5.73181	-3.90483	-6.48169	-6.44261	-6.09647	-6.59317	TRUE	TRUE	TRUE	TRUE	TRUE	-4.08458	-4.11347	-3.46246	-4.3763	0.0288898	0.622125	-0.262823	FALSE	1858
ARP5	1	-3.74607	-3.5875	-3.94406	-3.53826	-6.25606	-6.43017	-6.44279	-6.41014	-6.42703	-6.513	-6.22004	-6.51376	TRUE	TRUE	TRUE	TRUE	TRUE	-2.68097	-2.9255	-2.27598	-2.9755	0.244535	0.404985	-0.0500002	FALSE	1859
SUT155	0	-4.31355	-4.40589	-4.26903	-4.14953	-5.6484	-5.72805	-5.58422	-5.7794	-5.87698	-5.59144	-5.38064	-5.43194	TRUE	TRUE	TRUE	TRUE	TRUE	-1.56343	-1.18556	-1.11161	-1.28241	-0.377873	0.451817	-0.0968547	FALSE	1860
ATG20	NA	-4.36037	-4.43331	-4.72662	-4.36017	-6.02308	-6.1329	-5.97831	-6.30965	-6.59886	-6.58349	-6.57184	-6.54895	TRUE	TRUE	TRUE	TRUE	TRUE	-2.2385	-2.15018	-1.84522	-2.18878	-0.0883215	0.39328	-0.038605	FALSE	1861
[truncated: 373 more rows]
